# Supplementary material for: Crystal structure of catena-poly[[[(2-eth­oxy­pyrazine-κN)copper(I)]-di-μ2-cyanido] [copper(I)-μ2-cyanido]]
Source: Acta Crystallogr E Crystallogr Commun. 2019 Oct 31;75(Pt 11):1797–800. doi: 10.1107/S205698901901452X (PMC6829724; doi:10.1107/S205698901901452X)
Supplement: Supplementary file 1 [file e-75-01797-sup1.cif]

##############################################################################
#                                                                            #
# This CIF contains the data in a paper accepted for publication in          #
# Acta Crystallographica Section E. It conforms to the requirements of       #
# Notes for Authors for Acta Crystallographica Section E, and has been       #
# peer reviewed under the auspices of the IUCr Commission on Journals.       #
#                                                                            #
# Full details of the Crystallographic Information File format               #
# are given in the paper "The Crystallographic Information File (CIF):       #
# a New Standard Archive File for Crystallography" by S. R. Hall, F. H.      #
# Allen and I. D. Brown [Acta Cryst. (1991), A47, 655-685].                  #
#                                                                            #
# The current version of the core CIF dictionary is obtainable from          #
# ftp://ftp.iucr.org/pub/cif_core.dic.                                       #
#                                                                            #
# Software is freely available for graphical display of the structure(s)     #
# in this CIF. For information consult the CIF software page                 #
# http://www.iucr.org/resources/cif/software.                                #
#                                                                            #
# This file may be used for bona fide research purposes within the           #
# scientific community so long as proper attribution is given to the journal # 
# article from which it was obtained.                                        #
#                                                                            #
##############################################################################
data_I
_audit_creation_method
;
Olex2 1.2
(compiled 2018.05.29 svn.r3508 for OlexSys, GUI svn.r5506)
;
_journal_date_recd_electronic     2019-09-19
_journal_date_accepted     2019-10-24
_journal_name_full     'Acta Crystallographica, Section E'
_journal_year     2019
_journal_volume     75
_journal_issue     11
_journal_page_first     1797
_journal_page_last     1800
_journal_paper_category     GM
_journal_paper_doi     10.1107/S205698901901452X
_journal_coeditor_code     RZ5265
_publ_contact_author_name     'Sofiia V. Partsevska'
_publ_contact_author_address
;
Department of Chemistry, Taras Shevchenko National University of Kyiv,
Volodymyrska St. 64, Kyiv 01601, Ukraine
;
_publ_contact_author_email     'sofiia.partsevska@univ.kiev.ua'
_publ_contact_author_fax     ?
_publ_contact_author_phone     '+380442393371'
_publ_section_title
;
Crystal structure of
<i>catena</i>-poly[[[(2-ethoxypyrazine-\k<i>N</i>)copper(I)]-di-\m~2~-cyanido]
[copper(I)-\m~2~-cyanido]]
;
loop_
    _publ_author_name
    _publ_author_footnote
    _publ_author_address
    'Partsevska, Sofiia V.' .
;
Department of Chemistry, Taras Shevchenko National University of Kyiv,
Volodymyrska St. 64, Kyiv 01601,
Ukraine
;
    'Sirenko, Valerii Y.' .
;
Department of Chemistry, Taras Shevchenko National University of Kyiv,
Volodymyrska St. 64, Kyiv 01601,
Ukraine
;
    'Terebilenko, Kateryna V.' .
;
Department of Chemistry, Taras Shevchenko National University of Kyiv,
Volodymyrska St. 64, Kyiv 01601,
Ukraine
;
    'Malinkin, Sergey O.' .
;
Department of Chemistry, Taras Shevchenko National University of Kyiv,
Volodymyrska St. 64, Kyiv 01601,
Ukraine
;
    'Gural'skiy, Il'ya A.' .
;
Department of Chemistry, Taras Shevchenko National University of Kyiv,
Volodymyrska St. 64, Kyiv 01601,
Ukraine
;
_publ_section_synopsis
;
The title compound, {[Cu(EtOpz)(CN)~2~][CuCN]}<i>~n~</i>, where EtOpz is
2-ethoxypyrazine, is a two-dimensional polymeric copper complex with different
coordination environments of the two Cu^I^ ions. One Cu atom is coordinated to
the 2-ethoxypyrazine molecule and two bridging cyanide ligands, equally
disordered over two sites. The second Cu atom is coordinated by two disordered
over two sites bridging cyanide groups. Two copper--cyanide chains are
connected through Cu...Cu contact.
;
_chemical_name_systematic
;
<i>catena</i>-Poly[[[(2-ethoxypyrazine-\k<i>N</i>)copper(I)]-di-\m~2~-cyanido]
[copper(I)-\m~2~-cyanido]]
;
_chemical_name_common     ?
_chemical_formula_moiety     'C8 H8 Cu2 N4 O'
_chemical_formula_sum     'C8 H8 Cu2 N4 O'
_chemical_formula_iupac     '[Cu (C N) (C6 H8 N2 O)] [Cu (C N)]'
_chemical_formula_weight     303.26
_chemical_melting_point     ?
_space_group_crystal_system     monoclinic
_space_group_name_H-M_alt     'C 2/c'
_space_group_name_Hall     '-C 2yc'
loop_
    _space_group_symop_operation_xyz
    'x, y, z'
    '-x, y, -z+1/2'
    'x+1/2, y+1/2, z'
    '-x+1/2, y+1/2, -z+1/2'
    '-x, -y, -z'
    'x, -y, z-1/2'
    '-x+1/2, -y+1/2, -z'
    'x+1/2, -y+1/2, z-1/2'
_cell_length_a     26.840(5)
_cell_length_b     4.8300(10)
_cell_length_c     18.620(4)
_cell_angle_alpha     90
_cell_angle_beta     119.91(3)
_cell_angle_gamma     90
_cell_volume     2092.3(9)
_cell_formula_units_Z     8
_cell_measurement_reflns_used     1229
_cell_measurement_theta_min     3.135
_cell_measurement_theta_max     22.790
_cell_measurement_temperature     293(2)
_exptl_crystal_description     block
_exptl_crystal_colour     colourless
_exptl_crystal_size_max     0.09
_exptl_crystal_size_mid     0.04
_exptl_crystal_size_min     0.01
_exptl_crystal_density_diffrn     1.925
_exptl_crystal_density_meas     ?
_exptl_crystal_density_method     ?
_exptl_crystal_F_000     1200
_exptl_absorpt_coefficient_mu     4.041
_exptl_absorpt_correction_type     multi-scan
_exptl_absorpt_process_details
;
(SADABS; Bruker, 2014)
;
_exptl_absorpt_correction_T_min     0.6301
_exptl_absorpt_correction_T_max     0.7456
_diffrn_ambient_temperature     293(2)
_diffrn_source     ?
_diffrn_radiation_type     MoK\a
_diffrn_radiation_wavelength     0.71073
_diffrn_measurement_device_type     'Bruker SMART CCD'
_diffrn_measurement_method     '\w scan'
_diffrn_detector_area_resol_mean     ?
_diffrn_reflns_number     12437
_diffrn_reflns_av_R_equivalents     0.1132
_diffrn_reflns_av_unetI/netI     0.1085
_diffrn_reflns_theta_min     1.751
_diffrn_reflns_theta_max     27.924
_diffrn_reflns_theta_full     25.242
_diffrn_measured_fraction_theta_max     0.995
_diffrn_measured_fraction_theta_full     1.000
_diffrn_reflns_limit_h_min     -34
_diffrn_reflns_limit_h_max     31
_diffrn_reflns_limit_k_min     -6
_diffrn_reflns_limit_k_max     6
_diffrn_reflns_limit_l_min     -24
_diffrn_reflns_limit_l_max     24
loop_
    _refln_index_h
    _refln_index_k
    _refln_index_l
    _refln_F_squared_meas
    _refln_F_squared_sigma
    0 0 -1 0.18203 0.251
    0 0 -1 -0.11386 0.2581
    0 0 -1 0.00772 0.21577
    0 0 -1 0.13191 0.1701
    0 0 1 -0.02427 0.17628
    0 0 1 -0.11284 0.1754
    0 0 1 0.05499 0.25934
    0 0 -2 1.78927 0.897
    0 0 -2 1.75174 0.777
    0 0 -2 2.12633 0.6876
    0 0 2 2.29713 0.7412
    0 0 2 2.30908 0.7524
    0 0 -3 -0.13039 1.6071
    0 0 -3 -0.43469 1.2922
    0 0 3 0.27903 1.1057
    0 0 3 -0.47025 1.0979
    0 0 -4 404.453 6.451
    0 0 -4 401.437 6.182
    0 0 4 388.874 6.302
    0 0 4 407.319 5.966
    0 0 -5 0.13101 1.8406
    0 0 -5 1.15922 1.4261
    0 0 5 0.83239 1.4627
    0 0 5 0.73009 1.2959
    0 0 -6 163.929 5.589
    0 0 -6 159.561 5.219
    0 0 6 158.918 5.304
    0 0 6 165.844 4.954
    0 0 -7 1.75097 3.0745
    0 0 -7 -0.10611 2.2326
    0 0 7 0.84235 2.0655
    0 0 7 1.45668 1.9521
    0 0 -8 15.901 3.96
    0 0 -8 10.709 3.128
    0 0 8 14.521 2.909
    0 0 8 17.21 2.99
    0 0 -9 0.39472 3.2832
    0 0 -9 -1.08229 2.4408
    0 0 9 0.83751 2.1367
    0 0 9 -1.79958 1.8756
    0 0 -10 59.215 5.566
    0 0 -10 58.286 5.19
    0 0 10 63.273 5.039
    0 0 10 62.046 4.477
    0 0 -11 1.67045 3.2909
    0 0 -11 -0.73112 2.5797
    0 0 11 -0.9495 2.3986
    0 0 11 -0.74143 1.8496
    0 0 -12 18.828 4.744
    0 0 -12 24.33 4.413
    0 0 12 17.897 4.131
    0 0 12 18.995 3.4
    0 0 -13 1.86231 4.2722
    0 0 -13 -3.25005 3.0198
    0 0 13 0.17771 2.9104
    0 0 13 2.704 2.3364
    0 0 -14 80.379 8.216
    0 0 -14 73.049 7.815
    0 0 14 74.737 6.82
    0 0 -15 1.16652 4.5896
    0 0 -15 -0.63599 3.8356
    0 0 15 2.10035 3.4231
    0 0 -16 34.476 6.764
    0 0 -16 28.287 6.024
    0 0 16 26.836 5.399
    0 0 -17 2.67631 4.6925
    0 0 -17 -4.08452 3.9724
    0 0 17 0.57321 3.5111
    0 0 -18 2.47314 4.7341
    0 0 -18 1.82315 4.446
    0 0 18 -1.1261 3.5498
    0 0 -19 1.72737 4.8367
    0 0 -19 -2.94564 4.0618
    0 0 19 0.25888 3.8864
    0 0 -20 17.822 6.507
    0 0 -20 23.022 6.339
    0 0 20 30.015 6.595
    0 0 -21 3.05186 5.0839
    0 0 -21 -3.91526 4.5417
    0 0 21 -0.86129 3.9964
    0 -2 0 149.333 4.261
    0 -2 0 179.715 5.421
    0 -2 -1 47.034 3.372
    0 -2 1 42.28 3.169
    0 -2 1 45.285 3.563
    0 2 1 45.899 2.209
    0 2 1 45.029 2.157
    0 -2 -2 0.60729 1.7133
    0 -2 2 2.71717 2.0384
    0 -2 2 3.91216 2.3632
    0 2 2 3.9605 1.4998
    0 2 2 3.11879 1.5189
    0 2 2 3.10293 1.51
    0 -2 -3 153.685 4.752
    0 -2 3 150.163 5.776
    0 -2 3 156.473 6.161
    0 2 3 152.854 3.559
    0 2 3 152.421 4.806
    0 2 3 132.997 4.677
    0 2 3 147.288 4.767
    0 -2 -4 92.987 4.026
    0 -2 4 92.44 5.318
    0 -2 4 97.125 5.599
    0 2 4 93.557 3.011
    0 2 4 84.874 4.571
    0 2 4 94.494 4.671
    0 -2 -5 7.90644 2.2371
    0 -2 5 6.4899 2.67
    0 -2 5 8.65661 3.2661
    0 2 5 9.84577 1.6229
    0 2 5 4.38425 2.2896
    0 -2 -6 27.384 3.178
    0 -2 -6 22.918 2.906
    0 -2 6 21.781 3.679
    0 -2 6 22.952 3.737
    0 2 -6 27.246 2.398
    0 2 -6 22.745 2.035
    0 2 6 25.981 2.467
    0 2 6 24.537 3.342
    0 -2 -7 2.28053 1.917
    0 -2 -7 -1.41293 1.7719
    0 -2 7 2.72155 2.6468
    0 2 -7 1.45379 1.6262
    0 2 -7 -0.96581 1.234
    0 2 7 1.26186 1.444
    0 2 7 0.3997 2.2043
    0 -2 -8 23.396 3.305
    0 -2 -8 18.038 3.036
    0 -2 8 16.428 3.706
    0 2 -8 21.883 2.759
    0 2 -8 18.941 2.385
    0 2 8 23.46 2.763
    0 2 8 22.375 3.718
    0 -2 -9 -2.62542 1.8341
    0 -2 -9 -0.85351 2.1795
    0 -2 9 0.22361 2.7326
    0 2 -9 0.48787 1.9871
    0 2 -9 0.06476 1.51295
    0 2 9 0.92475 1.7417
    0 2 9 2.42166 2.5064
    0 -2 -10 3.81066 2.5549
    0 -2 -10 3.59495 2.7682
    0 -2 10 8.21198 3.7292
    0 2 -10 3.1993 2.4758
    0 2 -10 3.74785 2.0203
    0 2 10 7.52575 2.3439
    0 2 10 1.95993 2.7976
    0 -2 -11 10.092 3.186
    0 -2 -11 9.82271 3.3984
    0 -2 11 8.74411 3.6078
    0 2 -11 8.3421 3.0256
    0 2 -11 9.43862 2.6388
    0 2 11 12.393 2.934
    0 2 11 7.88898 3.4809
    0 -2 -12 16.308 3.741
    0 -2 -12 17.663 4.071
    0 -2 12 17.102 4.809
    0 2 -12 19.985 5.7
    0 2 -12 13.582 3.661
    0 2 12 20.741 3.587
    0 2 12 16.933 4.155
    0 -2 -13 26.922 4.821
    0 -2 -13 19.281 4.355
    0 -2 13 21.885 5.257
    0 2 -13 29.938 7.001
    0 2 -13 19.407 4.258
    0 2 13 25.535 4.139
    0 2 13 25.297 4.918
    0 -2 -14 20.567 4.449
    0 -2 14 13.881 4.81
    0 2 -14 20.944 6.462
    0 2 -14 12.711 4.26
    0 2 14 21.803 4.207
    0 2 14 22.614 4.909
    0 -2 -15 2.78533 3.3696
    0 -2 15 1.47934 3.9926
    0 2 -15 -1.85481 5.1515
    0 2 -15 -0.31349 3.4929
    0 2 15 -1.68679 2.6021
    0 2 15 -0.12238 3.2722
    0 -2 -16 18.967 4.688
    0 -2 16 18.444 5.595
    0 2 -16 15.796 6.597
    0 2 -16 20.965 5.042
    0 2 16 21.685 4.572
    0 2 16 17.887 4.604
    0 -2 -17 11.884 4.398
    0 -2 17 7.83488 5.025
    0 2 -17 6.51143 5.9199
    0 2 -17 9.15932 4.5503
    0 2 17 7.91257 3.7355
    0 -2 -18 -0.38229 2.8443
    0 -2 18 -2.83394 4.303
    0 2 -18 1.32385 5.5742
    0 2 -18 0.70683 3.9831
    0 2 18 -0.97756 2.9502
    0 -2 19 9.40576 5.7357
    0 2 -19 7.42059 6.4427
    0 2 -19 5.50735 4.653
    0 2 19 6.37075 3.9035
    0 -2 20 6.59235 5.5172
    0 2 -20 4.48001 6.6135
    0 2 -20 7.70365 5.1886
    0 -4 0 19.172 4.026
    0 4 0 16.022 2.14
    0 4 0 14.737 2.151
    0 -4 -1 46.247 4.858
    0 -4 1 39.15 4.275
    0 -4 1 46.871 5.342
    0 4 -1 49.411 2.652
    0 4 -1 41.722 2.414
    0 4 -1 46.231 2.634
    0 4 1 42.461 4.096
    0 4 1 40.971 3.372
    0 4 1 41.478 3.563
    0 -4 -2 3.05951 2.6963
    0 -4 2 1.53974 2.5408
    0 -4 2 5.69862 3.4187
    0 4 2 3.01864 2.0234
    0 4 2 2.72763 2.0773
    0 4 2 5.81978 2.272
    0 -4 -3 21.092 3.758
    0 -4 3 17.699 3.904
    0 -4 3 17.185 4.408
    0 4 3 20.439 2.6
    0 4 3 16.593 3.044
    0 4 3 20.15 3.287
    0 -4 -4 25.795 3.988
    0 -4 4 25.165 4.415
    0 -4 4 25.473 5.171
    0 4 4 25.775 2.545
    0 4 4 23.539 3.643
    0 -4 -5 2.46785 2.4013
    0 -4 5 1.02223 3.1158
    0 -4 5 3.57112 3.7121
    0 4 5 4.53116 2.7788
    0 -4 -6 15.635 3.289
    0 -4 6 14.945 4.336
    0 -4 6 16.07 4.671
    0 4 6 11.658 3.482
    0 -4 -7 15.57 3.299
    0 -4 7 13.857 4.479
    0 4 -7 9.33388 1.6008
    0 4 -7 10.539 1.48
    0 4 7 6.04683 3.2721
    0 -4 -8 25.381 3.818
    0 -4 8 17.263 4.89
    0 4 -8 16.753 2.338
    0 4 -8 20.592 2.432
    0 4 8 18.918 4.28
    0 -4 -9 2.23593 2.051
    0 -4 9 0.60508 3.7718
    0 4 -9 0.56165 2.011
    0 4 -9 0.61413 1.597
    0 4 9 -0.68889 3.023
    0 -4 10 -2.329 3.5551
    0 4 -10 -0.76796 2.239
    0 4 10 1.95954 3.4137
    0 -4 11 0.04019 3.87536
    0 4 -11 1.72879 2.575
    0 4 11 3.13481 3.6867
    0 -4 12 8.11242 4.6943
    0 4 -12 7.79707 3.1821
    0 4 12 10.282 4.479
    0 -4 13 13.877 5.254
    0 4 -13 13.625 3.569
    0 4 13 15.977 5.05
    0 -4 14 0.55005 4.5296
    0 4 -14 0.31835 3.0006
    0 4 14 -1.72513 3.7265
    0 -4 15 -2.07484 4.2839
    0 4 -15 -0.09189 5.42184
    0 4 -15 1.1672 3.3291
    0 4 15 6.87036 4.6248
    0 -4 16 1.46868 4.7051
    0 4 -16 4.50033 6.2978
    0 4 -16 0.81664 3.6085
    0 4 16 1.91471 4.2676
    0 -6 0 2.07253 3.0796
    0 6 0 4.12635 2.6481
    0 -6 1 4.59912 3.8419
    0 6 -1 3.89805 2.5177
    0 6 1 4.9897 2.7834
    0 -6 2 5.8621 4.2042
    0 6 -2 5.6475 2.4969
    0 6 2 5.56793 3.0026
    0 -6 3 -3.34027 3.4323
    0 6 -3 2.62796 2.1294
    0 6 3 2.98117 3.0069
    0 6 -4 2.97256 1.9379
    0 6 4 2.72504 3.2426
    0 6 -5 2.36986 1.9945
    0 6 5 2.40155 3.3221
    0 6 -6 4.75503 2.0297
    0 6 6 4.92717 3.4889
    0 6 -7 3.11923 1.9491
    0 6 7 4.85006 3.7007
    -1 -1 21 6.1841 5.1264
    -1 1 21 16.2 5.406
    1 -1 -21 17.933 5.382
    1 1 -21 19.709 7.169
    1 1 -21 15.838 6.232
    -1 -1 20 4.78843 4.3586
    -1 1 20 2.1305 3.8594
    1 -1 -20 0.71906 4.182
    1 1 -20 -0.95819 5.7475
    1 1 -20 3.36139 5.0789
    -1 -1 19 5.4936 4.585
    -1 1 19 3.38008 3.8971
    1 -1 -19 10.342 4.701
    1 -1 -19 -1.95469 5.4889
    1 1 -19 0.18413 5.5763
    1 1 -19 3.76548 4.9044
    -1 -1 18 8.27398 4.8118
    -1 1 18 11.403 4.398
    1 -1 -18 10.52 4.698
    1 -1 -18 7.03057 4.2938
    1 1 -18 8.27089 5.9277
    1 1 -18 6.55585 4.6903
    -1 -1 17 36.924 6.355
    -1 1 17 36.909 5.882
    1 -1 -17 44.345 6.666
    1 -1 -17 38.833 6.766
    1 1 -17 36.038 7.54
    1 1 -17 42.981 6.696
    -1 -1 16 1.80963 4.0576
    -1 1 16 0.79692 3.0767
    1 -1 -16 4.00199 4.0149
    1 -1 -16 -1.62854 3.6783
    1 1 -16 1.88252 4.9965
    1 1 -16 1.70611 3.9368
    -1 -1 15 1.63786 3.5113
    -1 1 15 0.28799 2.9802
    -1 1 15 -0.47303 2.5711
    1 -1 -15 0.48633 3.9001
    1 -1 -15 -2.45013 3.4133
    1 1 -15 -3.54756 4.4636
    1 1 -15 -3.01314 3.4122
    -1 -1 14 2.75679 3.6265
    -1 1 14 6.25987 3.2764
    -1 1 14 4.10573 3.2238
    1 -1 -14 4.15093 3.9721
    1 -1 -14 2.20402 3.7928
    1 1 -14 3.58356 4.7102
    1 1 -14 2.13784 3.7175
    -1 -1 13 24.003 4.879
    -1 1 13 30.569 4.64
    -1 1 13 29.421 4.601
    1 -1 -13 23.537 4.732
    1 -1 -13 30.641 5.341
    1 1 -13 27.136 6.135
    1 1 -13 29.181 4.715
    -1 -1 12 -0.30368 2.7473
    -1 1 12 -1.19742 2.4071
    -1 1 12 1.81012 2.628
    1 -1 -12 -1.43126 2.9143
    1 -1 -12 -1.01919 3.0515
    1 1 -12 1.94813 4.1289
    1 1 -12 1.48157 2.9474
    -1 -1 11 1.11606 2.5754
    -1 1 11 0.40665 2.2436
    -1 1 11 -1.29497 2.2397
    1 -1 -11 1.42067 2.8557
    1 -1 -11 0.89284 2.7625
    1 1 -11 -2.62966 3.238
    1 1 -11 1.88632 2.6259
    -1 -1 10 4.11455 2.7521
    -1 1 10 3.78073 2.1853
    -1 1 10 3.1455 2.473
    1 -1 -10 2.33809 2.6292
    1 -1 -10 0.51471 2.7953
    1 1 -10 1.63756 2.4334
    -1 -1 9 7.57634 3.0573
    -1 1 9 11.412 2.6
    -1 1 9 5.89973 2.738
    1 -1 -9 8.50407 2.9559
    1 -1 -9 10.055 3.232
    1 1 -9 3.49542 2.5387
    1 1 -9 8.6951 2.8639
    -1 -1 8 0.78968 2.5679
    -1 1 8 0.97056 2.0405
    -1 1 8 -1.06297 2.2511
    1 -1 -8 0.65544 2.6247
    1 -1 -8 -0.8713 2.704
    1 1 -8 0.96357 2.3169
    1 1 -8 1.75115 1.8612
    -1 1 7 58.812 3.926
    -1 1 7 59.384 4.658
    1 -1 -7 46.391 4.134
    1 -1 -7 59.509 5.085
    1 1 -7 60.099 4.264
    1 1 -7 62.965 3.814
    -1 -1 6 28.885 3.578
    -1 1 6 21.737 2.677
    -1 1 6 28.345 3.302
    1 -1 -6 21.288 2.69
    1 -1 -6 26.7 3.248
    1 1 -6 21.613 2.388
    1 1 -6 24.977 2.546
    -1 -1 5 38.706 3.402
    -1 -1 5 39.134 3.445
    -1 1 5 44.285 2.61
    -1 1 5 46.037 3.277
    1 -1 -5 32.897 2.467
    1 -1 -5 41.844 3.158
    1 1 -5 37.536 2.424
    1 1 -5 41.145 2.278
    -1 -1 4 1.31014 1.4229
    -1 -1 4 1.91078 1.8012
    -1 1 4 -0.10863 1.0154
    -1 1 4 0.92978 1.209
    -1 1 4 0.85806 1.2793
    -1 1 4 -0.01084 1.28231
    1 -1 -4 1.43496 1.1507
    1 -1 -4 0.9486 1.3163
    1 1 -4 -0.27332 0.8645
    1 1 -4 0.41396 0.778
    -1 -1 3 116.045 3.895
    -1 -1 3 118.903 4.177
    -1 1 3 120.843 2.975
    -1 1 3 107.444 2.659
    -1 1 3 127.124 3.553
    -1 1 3 117.415 3.493
    1 -1 -3 122.148 2.801
    1 -1 -3 111.673 3.206
    1 1 -3 98.529 1.562
    1 1 -3 115.364 1.594
    -1 -1 2 21.985 2.329
    -1 -1 2 21.287 2.441
    -1 1 2 24.775 1.805
    -1 1 2 24.901 1.702
    -1 1 2 23.016 1.82
    -1 1 2 22.796 1.919
    1 -1 -2 21 1.608
    -1 -1 1 323.864 4.427
    -1 -1 1 324.8 5.358
    -1 1 1 336.65 4.264
    -1 1 1 349.137 2.519
    -1 1 1 300.037 2.291
    1 -1 -1 328.624 4.22
    -1 -1 0 67.277 1.879
    -1 -1 0 72.661 2.773
    -1 1 0 73.056 2.605
    1 -1 0 63.325 2.599
    1 -1 0 74.492 2.631
    1 1 0 73.263 2.759
    1 1 0 75.358 1.697
    1 1 0 75.92 1.664
    -1 -1 -1 -0.59879 1.2538
    1 -1 1 0.91872 1.4317
    1 -1 1 -0.06931 1.32817
    1 1 1 -0.37933 0.6007
    1 1 1 0.76365 0.6119
    1 1 1 0.37653 1.2319
    1 1 1 0.96579 1.0074
    1 1 1 -0.05809 0.97876
    -1 -1 -2 0.25924 1.3129
    -1 -1 -2 1.26762 1.0995
    1 -1 2 0.82016 1.4794
    1 -1 2 3.34693 1.6102
    1 1 2 2.2638 0.6872
    1 1 2 0.46445 1.2881
    1 1 2 1.44031 1.2511
    1 1 2 1.79629 1.2423
    -1 -1 -3 312.957 5.401
    -1 -1 -3 287.342 5.324
    -1 1 -3 258.252 2.039
    1 -1 3 320.122 6.523
    1 1 3 328.896 4.009
    1 1 3 333.956 5.958
    -1 -1 -4 20.733 2.442
    -1 -1 -4 24.923 2.707
    -1 1 -4 23.216 1.793
    -1 1 -4 21.649 1.626
    1 -1 4 26.531 3.087
    1 1 4 22.42 1.849
    1 1 4 24.084 2.689
    -1 -1 -5 0.39093 1.8125
    -1 -1 -5 -0.93267 1.8256
    -1 1 -5 0.51503 1.342
    -1 1 -5 -0.67806 1.1274
    1 -1 5 -0.09528 1.73471
    1 1 5 0.24017 1.2439
    1 1 5 1.27774 1.8081
    -1 -1 -6 10.293 2.901
    -1 -1 -6 18.492 3.355
    -1 1 -6 13.842 2.518
    -1 1 -6 13.213 2.161
    1 -1 6 15.011 3.269
    1 1 6 14.08 2.287
    1 1 6 10.978 2.748
    -1 -1 -7 -1.38802 2.6897
    -1 -1 -7 0.60791 2.641
    -1 1 -7 0.49645 2.2542
    -1 1 -7 0.30867 1.7636
    1 -1 7 -0.52269 2.3991
    1 1 7 -0.33865 1.7579
    1 1 7 -1.70855 2.306
    -1 -1 -8 0.96765 2.6875
    -1 -1 -8 2.59403 2.7309
    -1 1 -8 1.26406 3.4994
    -1 1 -8 1.68648 2.3805
    -1 1 -8 1.40021 1.7849
    1 -1 8 -0.24275 2.3675
    1 1 8 1.7108 1.9889
    1 1 8 1.54167 2.3841
    -1 -1 -9 10.208 3.193
    -1 -1 -9 13.401 3.3
    -1 1 -9 9.67925 3.8374
    -1 1 -9 11.405 2.819
    1 -1 9 11.889 3.115
    1 1 9 9.36436 2.5746
    1 1 9 15.386 3.306
    -1 -1 -10 10.2 3.391
    -1 -1 -10 9.45296 3.3738
    -1 1 -10 11.029 4.264
    -1 1 -10 11.049 3.163
    1 -1 10 8.84687 3.2514
    1 1 10 9.67048 2.6815
    1 1 10 9.5334 2.8647
    -1 -1 -11 0.17108 3.0073
    -1 -1 -11 0.14805 2.876
    -1 1 -11 -1.37936 3.8127
    -1 1 -11 4.04532 2.9687
    1 -1 11 0.47231 2.8309
    1 1 11 0.97242 2.1784
    1 1 11 0.68423 2.5351
    -1 -1 -12 3.39931 3.5085
    -1 -1 -12 2.79931 3.3081
    -1 1 -12 4.6482 4.6212
    -1 1 -12 -0.186 3.0164
    1 -1 12 4.29166 3.2593
    1 1 12 6.80065 2.9941
    1 1 12 5.0121 3.1204
    -1 -1 -13 71.336 6.774
    -1 -1 -13 80.069 7.569
    -1 1 -13 80.054 8.336
    -1 1 -13 68.404 6.999
    1 -1 13 57.934 6.792
    1 1 13 76.577 5.98
    1 1 13 78.133 6.619
    -1 -1 -14 4.08273 3.9327
    -1 -1 -14 -0.72835 3.6391
    -1 1 -14 2.74861 5.0099
    -1 1 -14 -0.23137 3.532
    1 -1 14 4.80435 3.9512
    1 1 14 0.10394 2.9752
    1 1 14 2.28956 2.8228
    -1 -1 -15 2.77173 4.052
    -1 -1 -15 2.1869 3.9084
    -1 1 -15 -0.00783 4.95416
    -1 1 -15 1.87785 3.7738
    1 -1 15 2.01203 3.7888
    1 1 15 0.76275 3.0813
    -1 -1 -16 1.06261 4.0061
    -1 -1 -16 2.07284 4.119
    -1 1 -16 1.09473 5.2246
    -1 1 -16 -2.34439 3.7655
    1 -1 16 3.16571 4.1871
    1 1 16 3.02303 3.3989
    -1 -1 -17 19.884 5.578
    -1 -1 -17 21.497 5.714
    -1 1 -17 23.547 7.227
    -1 1 -17 24.326 5.911
    1 -1 17 20.673 5.833
    1 1 17 21.438 5.051
    -1 -1 -18 -0.53442 4.2045
    -1 -1 -18 -3.64265 3.4799
    -1 1 -18 -0.3684 5.1628
    -1 1 -18 1.46155 4.4027
    1 -1 18 -1.32727 3.7438
    1 1 18 -2.31794 3.2646
    -1 -1 -19 5.96677 4.5882
    -1 1 -19 -5.48692 5.4482
    -1 1 -19 1.93663 4.6097
    1 -1 19 1.36299 4.5418
    1 1 19 1.03554 3.4919
    -1 -1 -20 0.67991 4.0762
    -1 1 -20 -3.79275 5.1447
    -1 1 -20 -2.66284 4.5464
    1 -1 20 2.36975 4.7614
    1 1 20 -0.80702 3.6902
    -1 -3 19 0.19637 4.7298
    1 3 -19 -0.31087 6.3146
    1 3 -19 0.98214 4.2912
    -1 -3 18 3.98313 4.8586
    1 3 -18 -2.463 5.7561
    1 3 -18 -1.88396 3.8949
    -1 -3 17 7.11597 5.1211
    -1 3 17 9.59046 4.2937
    1 3 -17 11.948 6.77
    1 3 -17 7.26426 4.277
    -1 -3 16 6.05568 4.6495
    -1 3 16 7.34129 4.2772
    1 3 -16 9.42154 6.3018
    1 3 -16 7.06899 4.0766
    -1 -3 15 5.33574 4.3901
    -1 3 15 8.27633 4.2914
    1 3 -15 5.38304 5.6261
    1 3 -15 2.67934 3.3749
    -1 -3 14 20.42 5.618
    -1 3 14 15.801 4.904
    1 -3 -14 20.323 3.702
    1 3 -14 13.017 3.945
    -1 -3 13 11.093 4.842
    -1 3 13 16.083 3.27
    -1 3 13 22.725 5.103
    1 -3 -13 18.188 3.44
    1 3 -13 13.8 3.719
    -1 -3 12 9.8733 4.4654
    -1 3 12 9.73944 2.7629
    -1 3 12 8.61697 4.0535
    1 -3 -12 14.09 3.122
    1 3 -12 7.31272 3.2237
    -1 -3 11 4.09544 4.1233
    -1 3 11 4.98338 2.3127
    -1 3 11 2.30617 3.4342
    1 -3 -11 3.59753 2.3703
    1 3 -11 2.50794 2.638
    -1 -3 10 -0.38463 3.0034
    -1 3 10 1.13394 1.9205
    -1 3 10 -1.25499 2.9901
    1 -3 -10 -0.07618 2.01371
    1 3 -10 -0.06295 2.35997
    1 3 -10 0.13693 1.7457
    -1 -3 9 7.91008 3.8786
    -1 3 9 10.657 2.268
    -1 3 9 7.88072 3.2574
    1 -3 -9 9.61573 2.5416
    1 3 -9 6.84504 2.4032
    1 3 -9 7.62972 2.0079
    -1 -3 8 -0.31498 2.9705
    -1 -3 8 -0.01448 3.00968
    -1 3 8 -0.25054 1.5211
    -1 3 8 2.42912 2.5949
    1 -3 -8 1.36463 1.8291
    1 3 -8 0.81782 1.748
    1 3 -8 1.2425 1.3873
    -1 -3 7 10.819 3.661
    -1 -3 7 11.644 3.762
    -1 3 7 16.017 2.239
    -1 3 7 9.8734 3.0162
    1 -3 -7 17.341 2.751
    1 3 -7 11.258 1.767
    1 3 -7 13.802 1.689
    -1 -3 6 66.33 5.389
    -1 -3 6 74.871 6.145
    -1 3 6 65.157 3.189
    -1 3 6 61.748 4.912
    -1 3 6 73.366 5.112
    1 -3 -6 68.224 3.848
    -1 -3 5 31.177 4.2
    -1 -3 5 28.883 4.511
    -1 3 5 24.772 2.369
    -1 3 5 24.31 3.218
    -1 3 5 26.488 3.275
    1 -3 -5 26.216 2.935
    -1 -3 4 160.684 6.61
    -1 -3 4 180.074 7.689
    -1 3 4 179.061 4.72
    -1 3 4 169.389 5.722
    -1 3 4 159.202 5.583
    -1 3 4 174.794 5.801
    1 -3 -4 172.328 5.619
    -1 -3 3 10.201 2.643
    -1 -3 3 9.60433 3.0745
    -1 3 3 11.514 2.007
    -1 3 3 10.777 2.125
    -1 3 3 10.972 2.139
    1 -3 -3 10.906 2.441
    -1 -3 2 1.48638 1.8797
    -1 -3 2 0.1352 2.0932
    -1 3 2 -1.27272 1.5318
    -1 3 2 0.76025 1.33
    -1 3 2 -0.64413 1.2138
    1 -3 -2 -0.17783 1.6971
    -1 -3 1 30.174 3.131
    -1 -3 1 36.497 3.91
    -1 3 1 35.532 2.174
    -1 3 1 31.519 2.05
    1 -3 -1 33.734 3.549
    1 3 -1 34.025 1.784
    1 3 -1 34.424 1.662
    -1 -3 0 175.525 5.11
    -1 -3 0 200.682 7.018
    1 -3 0 165.447 5.599
    1 -3 0 203.148 6.854
    1 3 0 193.999 4.107
    1 3 0 215.592 4.423
    -1 -3 -1 40.394 3.82
    1 -3 1 31.505 3.506
    1 -3 1 41.496 4.216
    1 3 1 37.705 2.846
    1 3 1 35.07 2.762
    1 3 1 41.344 2.925
    -1 -3 -2 54.77 4.08
    1 -3 2 50.486 4.257
    1 -3 2 53.536 4.756
    1 3 2 52.725 2.76
    1 3 2 45.369 3.322
    1 3 2 56.008 3.583
    -1 -3 -3 2.68593 2.086
    1 -3 3 1.5314 2.3107
    1 -3 3 2.90164 2.6432
    1 3 3 2.73042 1.1138
    1 3 3 2.9426 1.8341
    1 3 3 4.62503 1.9796
    -1 -3 -4 5.63216 2.2091
    1 -3 4 1.75353 2.5741
    1 -3 4 4.03637 2.9718
    1 3 4 5.24642 1.1032
    1 3 4 2.34446 2.0112
    1 3 4 6.675 2.3285
    -1 -3 -5 12.532 2.729
    1 -3 5 15.711 3.616
    1 -3 5 12.338 3.74
    1 3 5 13.784 1.595
    1 3 5 10.2 2.81
    1 3 5 13.386 2.939
    -1 -3 -6 0.62519 1.902
    1 -3 6 -0.1208 2.4733
    1 3 6 1.40072 1.0662
    1 3 6 0.09758 2.27654
    -1 -3 -7 17.423 3.254
    -1 3 -7 16.606 1.933
    -1 3 -7 16.925 1.995
    1 -3 7 17.067 4.16
    1 3 7 18.446 2.066
    1 3 7 17.988 3.712
    -1 -3 -8 12.319 3.03
    -1 3 -8 12.628 2.292
    -1 3 -8 13.231 2.076
    1 -3 8 15.908 4.322
    1 3 8 12.684 1.983
    1 3 8 14.414 3.633
    -1 -3 -9 15.622 3.271
    -1 3 -9 16.998 2.851
    -1 3 -9 15.546 2.513
    1 -3 9 13.609 4.502
    1 3 9 20.363 2.535
    1 3 9 18.987 4.317
    -1 -3 -10 37.423 4.62
    -1 3 -10 36.49 4.457
    -1 3 -10 38.324 3.792
    1 -3 10 33.314 5.955
    1 3 10 36.414 3.281
    1 3 10 38.984 5.513
    -1 -3 -11 0.74721 2.4469
    -1 3 -11 -0.69627 2.5188
    1 -3 11 3.05559 4.0518
    1 3 11 1.40302 3.2549
    1 3 11 -0.36082 3.2415
    -1 -3 -12 8.34551 3.2473
    -1 3 -12 5.80999 3.0156
    1 -3 12 9.08879 4.773
    1 3 12 9.81122 4.2329
    -1 -3 -13 16.903 3.777
    -1 3 -13 21.316 7.082
    -1 3 -13 10.866 3.646
    1 -3 13 11.59 5.276
    1 3 13 16.87 4.851
    -1 -3 -14 17.352 3.614
    -1 3 -14 21.669 7.202
    -1 3 -14 15.794 4.255
    1 -3 14 11.036 4.881
    1 3 14 18.795 5.251
    -1 3 -15 -1.08239 5.3507
    -1 3 -15 -0.45861 3.3482
    1 -3 15 0.59185 4.6193
    1 3 15 5.60813 4.0257
    -1 3 -16 18.223 7.194
    -1 3 -16 20.331 4.941
    1 -3 16 19.477 6.501
    1 3 16 25.07 5.61
    -1 3 -17 6.00008 6.5883
    -1 3 -17 4.34289 4.1513
    1 -3 17 7.64112 5.376
    -1 3 -18 -6.16796 5.8805
    -1 3 -18 0.80061 4.0953
    1 -3 18 -0.1764 4.4148
    -1 -5 13 -1.14105 4.5022
    -1 5 13 0.42275 3.9217
    1 5 -13 3.84075 3.0339
    -1 -5 12 -3.78241 3.7473
    -1 5 12 4.05633 4.0559
    1 5 -12 -0.68348 2.6336
    -1 -5 11 4.66175 4.877
    -1 5 11 9.52793 4.3812
    1 5 -11 7.29636 2.9189
    -1 -5 10 2.2422 4.2873
    -1 5 10 4.02341 3.615
    1 5 -10 2.16453 2.3801
    -1 -5 9 21.577 5.843
    -1 5 9 14.422 4.493
    1 5 -9 19.653 2.907
    -1 -5 8 3.40294 4.1026
    -1 5 8 5.48624 3.4676
    1 5 -8 1.07181 1.9337
    -1 -5 7 6.65783 4.0194
    -1 5 7 3.59655 3.232
    1 5 -7 3.70436 1.5573
    1 5 -7 1.87903 1.7209
    -1 -5 6 11.87 4.373
    -1 -5 6 13.59 5.092
    -1 5 6 9.44075 3.5854
    1 5 -6 9.73425 1.7446
    1 5 -6 8.75412 1.9163
    -1 -5 5 0.11956 3.0869
    -1 -5 5 4.97305 4.1236
    -1 5 5 1.29039 2.6982
    1 -5 -5 2.48665 2.3779
    1 5 -5 2.74654 1.4416
    1 5 -5 1.94788 1.5621
    -1 -5 4 32.459 5.114
    -1 -5 4 35.013 6.314
    -1 5 4 26.798 4.103
    1 -5 -4 25.95 4.322
    1 5 -4 28.563 2.633
    1 5 -4 31.787 2.951
    -1 -5 3 20.81 4.226
    -1 -5 3 18.628 4.961
    -1 5 3 24.336 3.73
    1 -5 -3 20.985 4.252
    1 5 -3 20.145 2.474
    1 5 -3 25.262 3.086
    -1 -5 2 5.72501 3.7673
    -1 5 2 0.99539 2.253
    1 -5 -2 1.87689 2.7445
    1 5 -2 0.6085 1.7538
    1 5 -2 2.33645 1.923
    -1 -5 1 11.073 4.108
    -1 5 1 7.66637 2.5151
    1 -5 -1 9.24445 3.6163
    1 5 -1 11.446 2.595
    -1 -5 0 28.685 5.416
    -1 5 0 29.479 5.644
    -1 5 0 19.772 3.719
    -1 5 0 27.802 3.137
    1 -5 0 32.502 5.225
    1 5 0 30.679 3.682
    -1 -5 -1 -1.4316 2.7863
    -1 5 -1 -1.58834 1.5327
    -1 5 -1 0.56711 1.6481
    1 -5 1 0.36499 3.1062
    1 5 1 1.89174 2.3058
    -1 -5 -2 9.71437 3.6513
    -1 5 -2 5.24308 1.6029
    -1 5 -2 8.73543 1.812
    1 -5 2 9.13161 4.1396
    1 5 2 8.73125 2.9734
    -1 -5 -3 0.80488 2.7518
    -1 5 -3 0.33495 1.0702
    1 -5 3 0.02493 3.09521
    1 -5 3 1.71335 3.6081
    1 5 3 0.87494 2.4873
    -1 -5 -4 10.211 3.394
    1 -5 4 7.12756 3.6834
    1 -5 4 5.79622 4.1567
    1 5 4 7.28188 3.1241
    -1 -5 -5 18.622 3.817
    1 -5 5 15.184 4.466
    1 5 5 16.029 3.935
    1 -5 6 -2.92272 3.2116
    1 5 6 0.47284 2.9286
    -1 5 -7 12.649 1.634
    -1 5 -7 12.445 1.805
    1 -5 7 6.84151 4.4985
    1 5 7 8.13095 3.7859
    -1 5 -8 -1.46771 1.4055
    -1 5 -8 -1.60942 1.6041
    1 -5 8 -1.71937 3.6674
    1 5 8 0.55142 3.2945
    -1 5 -9 2.56224 2.0904
    1 -5 9 3.49181 4.323
    1 5 9 3.12766 3.7426
    -1 5 -10 5.7471 2.4968
    1 -5 10 8.32363 5.0278
    1 5 10 10.27 4.379
    -1 5 -11 10.89 3.036
    1 -5 11 13.044 5.668
    1 5 11 9.98634 4.6889
    -1 5 -12 4.05814 2.9304
    1 -5 12 2.08282 4.6776
    1 5 12 5.16718 4.435
    -2 0 21 -0.96097 3.7714
    2 0 -21 0.51502 4.8992
    2 0 -21 -5.75192 4.4834
    -2 0 20 45.274 7.616
    2 0 -20 39.384 7.655
    2 0 -20 41.377 7.738
    -2 0 19 1.11142 3.7478
    2 0 -19 5.73241 5.0192
    2 0 -19 -2.81325 4.1304
    -2 0 18 19.384 5.257
    2 0 -18 22.172 6.194
    2 0 -18 30.513 6.477
    -2 0 17 -1.10664 3.4807
    2 0 -17 2.30338 4.5885
    2 0 -17 1.24025 4.5109
    -2 0 16 5.31209 3.7467
    2 0 -16 3.88333 4.666
    2 0 -16 3.09986 4.1958
    -2 0 15 2.18769 3.2777
    2 0 -15 -0.48614 4.272
    2 0 -15 0.55943 3.6664
    -2 0 14 21.028 4.695
    -2 0 14 23.052 5.083
    2 0 -14 26.942 5.626
    2 0 -14 21.028 4.831
    -2 0 13 -1.51353 2.6633
    -2 0 13 0.69097 2.131
    2 0 -13 -1.88216 3.4025
    2 0 -13 -3.46761 2.8645
    -2 0 12 1.2454 2.5486
    -2 0 12 6.95942 2.6686
    2 0 -12 6.47672 3.4672
    2 0 -12 3.57987 2.94
    -2 0 11 0.72112 2.3502
    -2 0 11 1.3632 1.9752
    2 0 -11 0.7199 2.9443
    2 0 -11 0.71263 2.5226
    -2 0 10 87.526 5.595
    -2 0 10 89.848 4.97
    2 0 -10 91.158 6.039
    2 0 -10 97.275 5.942
    -2 0 9 -1.00721 2.2529
    -2 0 9 -0.87012 1.9299
    2 0 -9 0.92551 3.1076
    2 0 -9 0.27033 2.6186
    -2 0 8 113.301 5.573
    -2 0 8 106.975 5.1
    2 0 -8 111.06 5.962
    2 0 -8 117.877 6.07
    -2 0 7 -1.80268 1.7292
    -2 0 7 0.21686 1.6972
    2 0 -7 -2.46523 2.1714
    2 0 -7 0.05513 2.11452
    -2 0 6 166.292 5.182
    -2 0 6 167.1 4.686
    2 0 -6 169.64 5.121
    -2 0 5 1.83523 1.5139
    -2 0 5 -0.64521 1.2149
    2 0 -5 -0.2602 1.566
    -2 0 4 943.382 9.225
    -2 0 4 975.393 8.572
    -2 0 4 979.02 8.597
    2 0 -4 0.0125 0.50908
    2 0 -4 985.481 8.86
    -2 0 3 -0.19629 0.964
    -2 0 3 0.03284 0.94661
    -2 0 3 0.29369 0.9982
    2 0 -3 0.108 0.6521
    2 0 -3 1.06827 1.1256
    -2 0 2 8.97524 0.9964
    -2 0 2 8.62285 0.8451
    -2 0 2 8.16185 0.9925
    2 0 -2 5.16361 0.6834
    2 0 -2 9.4049 1.0556
    -2 0 1 0.17877 0.3256
    -2 0 1 0.25779 0.2567
    -2 0 1 -0.26754 0.2899
    -2 0 1 0.45912 0.3329
    2 0 -1 0.23961 0.1398
    2 0 -1 0.27338 0.3309
    -2 0 0 213.821 2.484
    -2 0 0 264.606 2.741
    2 0 0 248.888 2.948
    2 0 0 275.938 2.789
    -2 0 -1 -0.44206 0.9396
    -2 0 -1 0.90659 0.7121
    -2 0 -1 -0.62916 0.6249
    2 0 1 0.00183 0.65678
    2 0 1 -0.50808 0.9571
    2 0 1 0.06215 0.66677
    -2 0 -2 0.06953 1.84542
    -2 0 -2 -0.01498 1.1719
    2 0 2 0.87289 1.176
    2 0 2 2.03724 1.7055
    2 0 2 0.19648 1.1458
    -2 0 -3 0.01371 2.07331
    -2 0 -3 1.09407 1.4748
    2 0 3 0.99264 1.3625
    2 0 3 0.6502 1.2573
    -2 0 -4 335.326 6.803
    -2 0 -4 338.934 6.172
    2 0 4 337.815 6.332
    2 0 4 333.444 5.827
    -2 0 -5 -0.73296 2.0651
    -2 0 -5 1.45102 1.6689
    2 0 5 0.26869 1.5111
    2 0 5 -0.64294 1.3361
    -2 0 -6 111.166 5.821
    -2 0 -6 118.544 5.271
    2 0 6 118.018 5.126
    2 0 6 111.759 4.759
    -2 0 -7 2.08959 3.5209
    -2 0 -7 0.01214 2.45218
    2 0 7 0.08494 2.23507
    2 0 7 0.11474 1.978
    -2 0 -8 2.22696 3.5231
    -2 0 -8 -0.02048 2.56176
    2 0 8 0.90349 2.203
    2 0 8 1.64214 2.0185
    -2 0 -9 2.88263 3.3423
    -2 0 -9 -0.11466 2.6189
    2 0 9 0.76909 2.3013
    2 0 9 1.21801 1.8096
    -2 0 -10 257.636 9.479
    -2 0 -10 265.665 9.118
    2 0 10 256.212 8.805
    2 0 10 268.963 7.957
    -2 0 -11 -0.60668 3.6158
    -2 0 -11 -1.9295 2.8279
    2 0 11 1.43752 2.6874
    2 0 11 -0.42552 2.0079
    -2 0 -12 75.893 7.622
    -2 0 -12 80.764 7.284
    2 0 12 76.591 6.343
    2 0 12 75.057 5.515
    -2 0 -13 1.61623 4.4443
    -2 0 -13 3.17691 3.9873
    2 0 13 -3.06959 2.8759
    -2 0 -14 4.54251 4.9674
    -2 0 -14 5.91065 4.1717
    2 0 14 6.80299 3.7049
    -2 0 -15 1.78028 4.741
    -2 0 -15 -1.30083 3.9314
    2 0 15 -0.06886 3.18167
    -2 0 -16 38.982 7.079
    -2 0 -16 43.345 6.889
    2 0 16 40.106 6.433
    -2 0 -17 1.38484 4.9533
    -2 0 -17 0.4463 4.1674
    2 0 17 0.33984 3.4979
    -2 0 -18 0.51329 4.7926
    -2 0 -18 1.35144 4.4375
    2 0 18 -0.18698 3.8068
    -2 0 -19 6.16876 5.3428
    -2 0 -19 -2.17581 4.486
    2 0 19 2.18334 4.0781
    -2 0 -20 6.83577 5.5949
    -2 0 -20 3.67711 5.1726
    2 0 20 6.11285 4.7549
    -2 -2 20 8.34528 5.3579
    -2 2 20 5.88371 3.9047
    2 2 -20 4.97683 6.2625
    2 2 -20 4.12123 4.7607
    -2 -2 19 0.73171 4.3852
    -2 2 19 3.91063 3.6174
    2 2 -19 2.03122 5.6347
    2 2 -19 -2.05036 4.036
    -2 -2 18 5.67466 4.8885
    -2 2 18 7.32632 3.7788
    2 -2 -18 6.61226 3.2394
    2 2 -18 3.36323 5.8163
    2 2 -18 0.68465 4.1762
    -2 -2 17 4.86409 4.3804
    -2 2 17 10.251 3.864
    -2 2 17 1.314 3.0834
    2 -2 -17 7.11821 3.3806
    2 2 -17 6.1063 5.579
    2 2 -17 0.70344 3.8838
    -2 -2 16 7.3816 4.3367
    -2 2 16 5.56281 3.2323
    -2 2 16 4.00627 3.7981
    2 -2 -16 2.91084 3.2934
    2 2 -16 4.25183 5.5845
    2 2 -16 2.64983 3.8531
    -2 -2 15 9.43383 4.526
    -2 2 15 13.956 3.797
    -2 2 15 9.76964 3.9659
    2 -2 -15 9.30859 3.6316
    2 2 -15 14.489 5.88
    2 2 -15 11.764 4.273
    -2 -2 14 16.631 5.165
    -2 2 14 16.584 3.864
    -2 2 14 18.639 4.654
    2 -2 -14 15.371 3.82
    2 2 -14 21.034 4.454
    -2 -2 13 1.87161 3.2778
    -2 2 13 2.61223 2.6135
    -2 2 13 2.8573 3.2372
    2 -2 -13 2.8726 2.7855
    2 -2 -13 -3.00562 2.6293
    2 2 -13 1.37478 3.0713
    -2 -2 12 6.90063 4.1351
    -2 2 12 12.169 3.08
    -2 2 12 4.27404 3.286
    2 -2 -12 8.34911 2.9363
    2 -2 -12 9.576 3.3684
    2 2 -12 6.87496 3.1979
    -2 -2 11 6.55239 3.7039
    -2 2 11 5.10142 2.477
    -2 2 11 5.20484 3.2733
    2 -2 -11 5.30954 2.5471
    2 -2 -11 4.94682 2.8211
    2 2 -11 4.12142 2.1639
    2 2 -11 3.72302 2.6593
    2 2 -11 2.68599 2.122
    -2 -2 10 11.883 3.579
    -2 2 10 17.805 3.033
    -2 2 10 11.919 3.128
    2 -2 -10 12.639 2.7
    2 -2 -10 14.156 3.24
    2 2 -10 14.819 2.565
    2 2 -10 11.86 2.89
    2 2 -10 15.604 2.63
    -2 -2 9 3.15217 2.7834
    -2 2 9 2.74612 1.9354
    -2 2 9 5.17558 2.565
    2 -2 -9 2.90333 1.8659
    2 -2 -9 3.09256 2.3291
    2 2 -9 3.08838 2.0763
    2 2 -9 3.38928 1.7289
    -2 -2 8 51.099 4.986
    -2 -2 8 47.749 5.109
    -2 2 8 51.339 3.557
    -2 2 8 46.914 4.544
    2 -2 -8 41.747 3.101
    2 -2 -8 40.983 4.003
    2 2 -8 46.079 3.58
    2 2 -8 49.189 3.166
    -2 -2 7 126.311 6.367
    -2 -2 7 125.513 6.673
    -2 2 7 123.883 4.524
    -2 2 7 134.851 5.93
    2 -2 -7 124.432 4.148
    2 -2 -7 111.613 4.913
    2 2 -7 117.019 4.188
    2 2 -7 124.437 3.907
    -2 -2 6 53.463 4.626
    -2 -2 6 45.481 4.926
    -2 2 6 48.676 3.168
    -2 2 6 51.458 4.186
    -2 2 6 50.896 4.21
    2 -2 -6 48.808 2.924
    2 2 -6 45.404 2.859
    2 2 -6 52.486 2.545
    -2 -2 5 12.017 2.872
    -2 -2 5 19.233 3.752
    -2 2 5 16.014 2.249
    -2 2 5 16.9 2.666
    -2 2 5 16.817 2.83
    2 -2 -5 18.897 2.261
    2 2 -5 10.708 1.424
    2 2 -5 14.616 1.624
    -2 -2 4 138.951 5.618
    -2 -2 4 131.425 6.109
    -2 2 4 142.833 4.345
    -2 2 4 138.374 4.822
    -2 2 4 137.831 4.866
    2 -2 -4 142.231 3.953
    -2 -2 3 78.725 4.071
    -2 -2 3 76.937 4.865
    -2 2 3 73.255 3.506
    -2 2 3 72.077 3.351
    -2 2 3 68.786 3.383
    2 -2 -3 76.821 3.314
    -2 -2 2 31.447 2.939
    -2 -2 2 31.707 3.698
    -2 2 2 29.932 3.064
    -2 2 2 31.468 2.099
    -2 2 2 25.853 2.002
    2 -2 -2 30.029 2.68
    -2 -2 1 254.463 5.087
    -2 -2 1 274.838 6.957
    2 -2 -1 269.297 5.908
    2 2 -1 269.75 3.502
    2 2 -1 274.196 3.666
    -2 -2 0 120.802 3.254
    -2 -2 0 136.845 5.196
    2 -2 0 125.143 4.695
    2 -2 0 133.803 4.79
    2 2 0 141.695 3.468
    2 2 0 141.764 3.585
    -2 -2 -1 3.88776 2.1527
    2 -2 1 1.57787 1.9966
    2 -2 1 2.81162 2.1017
    2 2 1 3.46188 1.1661
    2 2 1 2.09352 1.5359
    2 2 1 1.95593 1.5776
    -2 -2 -2 -0.38373 1.9604
    2 -2 2 0.93098 2.1773
    2 -2 2 2.48559 2.3569
    2 2 2 0.33129 1.7609
    2 2 2 -0.36344 1.7781
    -2 -2 -3 2.95305 2.2198
    2 -2 3 4.43283 2.5896
    2 -2 3 4.11398 2.8015
    2 2 3 2.57252 2.1852
    2 2 3 4.81038 2.2669
    -2 -2 -4 7.8788 2.4866
    2 -2 4 5.74998 2.8351
    2 2 4 5.55278 1.097
    2 2 4 5.33478 2.4158
    -2 -2 -5 12.93 2.826
    -2 -2 -5 8.58244 2.2574
    -2 2 -5 10.781 1.223
    -2 2 -5 7.57429 1.0493
    2 -2 5 9.24304 3.0478
    2 2 5 12.749 1.556
    2 2 5 9.63225 2.7541
    -2 -2 -6 7.73249 2.4572
    -2 -2 -6 6.47853 2.2514
    -2 2 -6 6.89666 1.6211
    -2 2 -6 5.59493 1.3885
    2 -2 6 5.17337 2.7653
    2 2 6 7.04141 1.5063
    2 2 6 7.38138 2.6978
    -2 -2 -7 31.718 3.63
    -2 -2 -7 28.818 3.509
    -2 2 -7 36.266 3.14
    -2 2 -7 38.937 2.835
    2 -2 7 39.984 4.951
    2 2 7 35.567 2.712
    2 2 7 39.283 4.641
    -2 -2 -8 17.849 3.391
    -2 -2 -8 17.975 3.339
    -2 2 -8 17.211 2.689
    -2 2 -8 18.915 2.472
    2 -2 8 16.107 3.979
    2 2 8 22.24 2.683
    2 2 8 17.562 3.57
    -2 -2 -9 25.702 4.14
    -2 -2 -9 22.11 3.66
    -2 2 -9 32.386 3.698
    -2 2 -9 28.441 3.339
    2 -2 9 29.187 4.877
    2 2 9 25.692 3.157
    2 2 9 40.982 5.136
    -2 -2 -10 33.102 4.71
    -2 -2 -10 31.684 4.435
    -2 2 -10 43.117 6.878
    -2 2 -10 39 4.789
    -2 2 -10 32.837 3.887
    2 -2 10 31.742 5.147
    2 2 10 35.201 3.779
    2 2 10 33.947 4.725
    -2 -2 -11 4.80967 3.1737
    -2 -2 -11 -0.07489 2.78686
    -2 2 -11 1.12847 4.2751
    -2 2 -11 0.92612 2.8264
    2 -2 11 0.89051 3.2208
    2 2 11 0.40876 2.1081
    2 2 11 -1.88861 2.9322
    -2 -2 -12 29.971 4.977
    -2 -2 -12 32.584 5.284
    -2 2 -12 39.797 7.158
    -2 2 -12 35.544 4.826
    2 -2 12 41.683 6.501
    2 2 12 37.27 4.414
    2 2 12 38.057 5.827
    -2 -2 -13 32.106 5.487
    -2 2 -13 26.367 6.907
    -2 2 -13 24.493 4.679
    2 -2 13 23.481 5.402
    2 2 13 30.491 4.462
    2 2 13 31.621 5.334
    -2 -2 -14 19.411 4.87
    -2 2 -14 8.03683 5.7547
    -2 2 -14 19.563 4.733
    2 -2 14 13.433 4.809
    2 2 14 19.003 4.026
    2 2 14 20.147 4.869
    -2 -2 -15 7.40987 3.9404
    -2 2 -15 6.72146 5.7979
    -2 2 -15 2.99594 3.9112
    2 -2 15 5.27664 4.3515
    2 2 15 3.04717 3.147
    2 2 15 5.646 3.4209
    -2 -2 -16 14.75 4.598
    -2 2 -16 15.578 6.664
    -2 2 -16 10.265 4.414
    2 -2 16 18.741 5.862
    2 2 16 13.352 4.023
    -2 -2 -17 2.39545 3.679
    -2 2 -17 0.07192 5.55372
    -2 2 -17 -0.82354 3.797
    2 -2 17 0.24334 4.3918
    2 2 17 3.67674 3.2715
    -2 -2 -18 5.39136 3.6323
    -2 2 -18 -1.56979 5.8636
    -2 2 -18 -2.13354 3.9672
    2 -2 18 6.09421 5.2067
    -2 -2 -19 2.34515 3.2959
    -2 2 -19 -1.74749 6.0553
    -2 2 -19 -0.74006 4.4457
    2 -2 19 0.97925 4.8516
    -2 -4 17 4.15403 5.1385
    -2 4 17 7.03133 4.7263
    2 4 -17 2.96571 6.1137
    2 4 -17 5.17846 4.025
    -2 -4 16 3.25118 4.8278
    -2 4 16 3.2111 4.2325
    2 4 -16 -0.66741 3.3736
    -2 -4 15 1.71439 4.6433
    -2 4 15 3.63417 4.1852
    2 4 -15 2.15905 3.2419
    -2 -4 14 -0.53604 4.0251
    -2 4 14 2.27375 3.8745
    2 4 -14 0.4536 3.1644
    -2 -4 13 5.6109 4.5206
    -2 4 13 4.77847 4.0229
    2 4 -13 2.99578 3.0555
    -2 -4 12 15.964 5.335
    -2 4 12 17.538 4.738
    2 4 -12 14.298 3.447
    -2 -4 11 10.674 4.773
    -2 4 11 6.71818 3.7913
    2 4 -11 5.62465 2.7583
    -2 -4 10 3.72191 4.0032
    -2 4 10 1.54238 3.2788
    2 4 -10 2.15823 2.456
    -2 -4 9 1.54308 3.4361
    -2 -4 9 4.44578 4.3455
    -2 4 9 0.34144 2.9117
    2 4 -9 0.20105 1.6089
    2 4 -9 -0.96071 2.0746
    -2 -4 8 11.457 4.139
    -2 -4 8 9.03369 4.7138
    -2 4 8 8.68119 3.4957
    2 -4 -8 6.70211 2.3483
    2 4 -8 9.38547 1.8909
    2 4 -8 8.22036 2.2056
    -2 -4 7 22.463 4.631
    -2 -4 7 31.219 5.856
    -2 4 7 30.618 4.617
    2 -4 -7 28.091 3.454
    2 4 -7 27.536 2.448
    2 4 -7 19.533 2.299
    -2 -4 6 0.26904 2.9931
    -2 -4 6 -2.03585 3.2591
    -2 4 6 0.31301 1.6419
    -2 4 6 -0.17868 2.4921
    2 -4 -6 2.89227 2.1254
    2 4 -6 -0.19839 1.112
    2 4 -6 0.59009 1.4227
    -2 -4 5 23.12 4.326
    -2 -4 5 28.78 5.488
    -2 4 5 27.799 3.03
    -2 4 5 28.153 3.802
    2 -4 -5 31.54 3.906
    2 4 -5 27.287 2.012
    2 4 -5 26.649 2.292
    -2 -4 4 -0.05634 2.56486
    -2 -4 4 1.47609 3.2945
    -2 4 4 2.71826 2.0123
    -2 4 4 1.56408 2.1058
    -2 4 4 0.59468 2.1668
    -2 4 4 2.34644 2.19
    2 -4 -4 0.91778 2.1761
    2 4 -4 1.12568 1.1129
    2 4 -4 1.21643 1.3234
    -2 -4 3 11.238 3.183
    -2 -4 3 16.863 4.318
    -2 4 3 18.335 2.975
    -2 4 3 18.636 2.88
    -2 4 3 11.294 2.614
    2 -4 -3 20.056 3.6
    2 4 -3 15.934 1.823
    2 4 -3 16.086 1.998
    -2 -4 2 9.7194 2.8096
    -2 -4 2 10.849 3.835
    -2 4 2 12.006 2.938
    -2 4 2 11.716 2.298
    -2 4 2 7.88232 2.1023
    2 -4 -2 14.172 3.409
    2 4 -2 10.13 1.84
    2 4 -2 11.785 2.018
    -2 -4 1 45.288 3.984
    -2 -4 1 62.707 5.715
    -2 4 1 49.431 4.621
    -2 4 1 59.593 3.189
    -2 4 1 44.866 2.931
    2 -4 -1 57.924 4.964
    2 4 -1 54.684 3.447
    2 4 -1 59.89 3.755
    -2 -4 0 6.23079 3.1746
    -2 4 0 6.77087 1.3567
    -2 4 0 5.83978 1.2579
    2 -4 0 8.73498 3.3566
    2 4 0 6.32675 2.0342
    2 4 0 8.037 2.268
    -2 -4 -1 0.89822 2.6504
    2 -4 1 -0.18078 2.5069
    2 -4 1 1.61301 2.8224
    2 4 1 0.40402 1.6907
    2 4 1 -0.07218 1.91807
    2 4 1 -1.10934 1.935
    -2 -4 -2 30.213 4.567
    2 -4 2 25.845 4.301
    2 -4 2 30.999 4.989
    2 4 2 26.485 2.458
    2 4 2 20.423 3.212
    2 4 2 27.464 3.599
    -2 -4 -3 4.62256 2.7661
    2 -4 3 0.09072 2.96602
    2 -4 3 1.20514 3.0871
    2 4 3 2.24407 2.4634
    -2 -4 -4 11.782 3.38
    2 -4 4 8.69536 3.5437
    2 -4 4 10.58 4.216
    2 4 4 6.74425 2.9641
    -2 -4 -5 0.99587 2.5893
    2 -4 5 -0.03994 3.22727
    2 4 5 -0.67126 2.7015
    -2 -4 -6 -0.14716 2.4208
    2 -4 6 5.97061 3.8987
    2 4 6 2.98774 3.1137
    -2 -4 -7 1.82053 2.6269
    2 -4 7 0.95265 3.4404
    2 4 7 1.69067 3.1843
    -2 -4 -8 8.54605 3.0059
    -2 4 -8 6.31579 1.9196
    -2 4 -8 6.38235 1.6582
    2 -4 8 6.24913 4.0243
    2 4 8 6.57738 3.6481
    -2 -4 -9 13.922 3.373
    -2 4 -9 16.588 2.681
    -2 4 -9 19.262 2.592
    2 -4 9 16.856 5.102
    2 4 9 19.817 4.866
    -2 -4 -10 1.43057 2.2638
    -2 4 -10 -0.02904 2.32515
    2 -4 10 -3.69786 3.6898
    2 4 10 -0.38303 3.3647
    -2 4 -11 -0.49224 2.461
    2 -4 11 -0.03 4.0558
    2 4 11 3.50738 3.8782
    -2 4 -12 0.77207 5.3753
    -2 4 -12 0.46858 2.6904
    2 -4 12 -0.84002 3.9516
    2 4 12 0.50922 3.7666
    -2 4 -13 16.734 6.6
    -2 4 -13 13.435 3.678
    2 -4 13 9.99731 5.5086
    2 4 13 16.816 5.327
    -2 4 -14 -0.70301 5.6936
    -2 4 -14 0.12459 3.2012
    2 -4 14 -2.72063 4.264
    2 4 14 3.55411 4.1989
    -2 4 -15 2.82944 6.5483
    -2 4 -15 2.65146 3.681
    2 -4 15 1.38474 4.8381
    2 4 15 1.94312 4.2462
    -2 6 7 3.62047 3.428
    2 6 -7 2.24675 2.2689
    -2 -6 6 5.35461 4.7944
    -2 6 6 1.60915 3.0618
    2 6 -6 4.40313 2.3602
    -2 -6 5 -3.31483 3.8186
    -2 6 5 1.36115 3.058
    2 6 -5 2.50024 2.3102
    -2 -6 4 3.40023 4.3476
    -2 6 4 8.4449 3.3564
    2 6 -4 6.6973 2.6149
    -2 -6 3 5.12183 4.3306
    -2 6 3 4.04724 2.818
    2 6 -3 4.03987 2.4909
    -2 -6 2 5.53032 4.1873
    -2 6 2 9.42137 3.1038
    2 6 -2 8.06907 2.8621
    -2 -6 1 8.91212 4.2704
    -2 6 1 8.31005 2.8411
    2 6 -1 7.3852 3.0081
    -2 -6 0 -1.2494 3.0165
    -2 6 0 3.60405 2.3161
    2 6 0 -0.2791 2.697
    -2 -6 -1 7.938 3.69
    -2 6 -1 14.266 2.74
    2 6 1 8.85323 3.5178
    -2 6 -2 10.752 2.34
    2 6 2 8.7536 3.5802
    -2 6 -3 2.38105 1.7436
    2 6 3 2.43096 3.2496
    -2 6 -4 9.09109 1.9007
    2 6 4 11.504 4.05
    -2 6 -5 4.84437 1.6069
    2 6 5 3.07676 3.4905
    2 -6 6 -3.65452 3.3575
    2 6 6 3.70955 3.6577
    -3 -1 21 15.179 5.83
    -3 1 21 11.569 4.78
    3 -1 -21 17.822 5.333
    3 1 -21 13.089 6.617
    3 1 -21 17.945 6.189
    -3 -1 20 2.03631 4.5678
    -3 1 20 1.66303 3.8826
    3 -1 -20 9.34593 4.728
    3 1 -20 -0.04208 5.03697
    3 1 -20 3.86193 4.7809
    -3 -1 19 1.83803 4.261
    -3 1 19 -0.03261 3.42381
    3 -1 -19 3.07309 3.9491
    3 -1 -19 1.96358 3.7477
    3 1 -19 -0.33356 5.3275
    3 1 -19 4.38815 4.6935
    -3 -1 18 5.87541 4.3393
    -3 1 18 0.53679 3.4218
    3 -1 -18 1.27424 3.9707
    3 -1 -18 1.33698 4.0083
    3 1 -18 3.60737 5.0722
    3 1 -18 2.32759 4.4165
    -3 -1 17 8.49645 4.5068
    -3 1 17 13.898 4.48
    3 -1 -17 14.589 4.755
    3 -1 -17 9.67823 4.7108
    3 1 -17 8.64686 5.5245
    3 1 -17 8.25077 4.7084
    -3 -1 16 1.9485 3.7082
    -3 1 16 4.55165 3.4833
    -3 1 16 -0.15351 2.59
    3 -1 -16 -5.30535 3.4636
    3 -1 -16 -0.71311 3.9549
    3 1 -16 0.72405 4.6568
    3 1 -16 -3.03213 3.591
    -3 -1 15 0.29997 3.4113
    -3 1 15 1.13448 3.0355
    -3 1 15 5.36812 3.3395
    3 -1 -15 -2.77958 3.3695
    3 -1 -15 3.69037 4.0444
    3 1 -15 -3.7569 4.297
    3 1 -15 0.37518 3.7756
    -3 -1 14 0.45306 3.377
    -3 1 14 6.27317 3.2907
    -3 1 14 7.01976 3.1814
    3 -1 -14 2.76846 3.473
    3 -1 -14 4.24109 3.7529
    3 1 -14 2.54299 4.2957
    3 1 -14 5.73263 3.8224
    -3 -1 13 0.63476 3.2348
    -3 1 13 4.69534 2.8027
    -3 1 13 0.09214 2.52082
    3 -1 -13 1.25039 3.0399
    3 -1 -13 1.37929 3.3619
    3 1 -13 0.57781 3.9456
    3 1 -13 0.88095 3.1556
    -3 -1 12 -0.4701 2.7566
    -3 1 12 1.65755 2.3215
    -3 1 12 1.10883 2.3846
    3 -1 -12 -0.36429 2.6188
    3 -1 -12 1.96626 3.0146
    3 1 -12 0.14869 2.6538
    -3 -1 11 60.61 5.165
    -3 1 11 59.234 4.633
    -3 1 11 60.222 5.033
    3 -1 -11 57.983 4.538
    3 -1 -11 61.898 5.639
    3 1 -11 59.666 5.308
    -3 -1 10 9.47822 3.0554
    -3 1 10 9.80359 2.7207
    -3 1 10 6.90723 2.581
    3 -1 -10 8.02118 2.7679
    3 -1 -10 9.70427 3.2349
    3 1 -10 7.62348 2.7713
    -3 -1 9 40.904 4.622
    -3 1 9 42.997 3.934
    -3 1 9 41.278 4.463
    3 -1 -9 44.54 3.998
    3 -1 -9 42.868 4.876
    3 1 -9 43.856 4.572
    -3 -1 8 16.499 3.42
    -3 1 8 13.288 2.787
    -3 1 8 7.47473 2.5651
    3 -1 -8 11.926 2.751
    3 -1 -8 10.301 3.069
    3 1 -8 14.273 2.53
    3 1 -8 9.26617 2.7435
    -3 -1 7 288.862 8.025
    -3 -1 7 299.718 8.104
    -3 1 7 295.383 6.955
    -3 1 7 306.589 7.545
    -3 1 7 305.959 7.599
    3 -1 -7 262.226 5.479
    3 -1 -7 299.061 7.521
    3 1 -7 305.692 6.377
    3 1 -7 296.097 6.723
    -3 -1 6 9.60509 2.2189
    -3 -1 6 13.371 2.549
    -3 1 6 13.53 2.177
    -3 1 6 15.468 2.459
    3 -1 -6 13.453 1.895
    3 -1 -6 10.413 2.229
    3 1 -6 16.667 2.041
    3 1 -6 10.267 2.001
    -3 -1 5 117.168 4.533
    -3 -1 5 118.561 4.663
    -3 1 5 119.499 3.958
    -3 1 5 122.285 2.688
    -3 1 5 116.138 4.085
    3 -1 -5 95.184 2.439
    3 -1 -5 121.179 4.098
    3 1 -5 124.702 3.398
    3 1 -5 111.881 3.44
    -3 -1 4 29.575 2.686
    -3 1 4 30.675 2.395
    -3 1 4 30.001 1.364
    -3 1 4 32.248 2.427
    -3 1 4 29.585 2.468
    3 -1 -4 30.568 1.264
    3 -1 -4 33.131 2.463
    3 1 -4 33.786 1.89
    3 1 -4 26.784 1.993
    -3 -1 3 69.347 3.076
    -3 -1 3 66.606 3.387
    -3 1 3 69.194 2.948
    -3 1 3 69.596 1.353
    -3 1 3 70.945 2.663
    -3 1 3 67.128 2.649
    3 -1 -3 69.49 1.323
    3 1 -3 70.76 2.178
    3 1 -3 56.744 2.175
    -3 -1 2 53.191 2.461
    -3 -1 2 53.565 3.105
    -3 1 2 52.381 2.728
    -3 1 2 53.22 1.633
    -3 1 2 57.309 1.959
    -3 1 2 54.151 1.934
    3 -1 -2 54.781 1.687
    3 1 -2 54.741 1.994
    3 1 -2 49.319 2.058
    -3 -1 1 470.789 4.494
    -3 -1 1 460.15 6.806
    -3 1 1 474.796 5.076
    3 1 -1 492.218 5.133
    3 1 -1 452.225 5.027
    -3 -1 0 0.30355 0.5276
    -3 -1 0 -0.82152 1.4463
    -3 -1 0 0.08673 0.98121
    -3 1 0 0.02174 1.14075
    3 -1 0 -0.28819 1.4533
    3 1 0 0.16931 0.52
    3 1 0 -0.01673 1.07646
    3 1 0 -0.59459 1.0948
    -3 -1 -1 182.831 4.623
    -3 -1 -1 169.445 3.872
    3 -1 1 172.159 4.769
    3 1 1 159.728 4.019
    3 1 1 183.7 4.281
    -3 -1 -2 254.162 5.58
    -3 -1 -2 221.929 4.867
    3 -1 2 246.116 5.821
    3 1 2 263.512 2.906
    3 1 2 267.434 5.518
    -3 -1 -3 2.59169 1.7681
    -3 -1 -3 1.9182 1.456
    -3 1 -3 2.26831 2.2208
    -3 1 -3 3.22342 0.9414
    -3 1 -3 2.13666 0.8979
    3 -1 3 2.33138 1.8522
    3 1 3 4.37892 1.0672
    3 1 3 3.30087 1.5412
    -3 -1 -4 1.51805 1.9797
    -3 -1 -4 1.4376 1.9142
    -3 1 -4 2.11921 2.5044
    -3 1 -4 1.67038 1.3707
    -3 1 -4 1.65579 1.2
    3 -1 4 1.56252 2.076
    3 1 4 2.13157 1.2822
    3 1 4 0.17399 1.6987
    -3 -1 -5 80.279 5.103
    -3 -1 -5 90.533 5.307
    -3 1 -5 103.227 5.971
    -3 1 -5 103.417 4.331
    -3 1 -5 98.983 3.913
    3 -1 5 98.407 5.196
    3 1 5 101.585 3.888
    3 1 5 95.218 5.26
    -3 -1 -6 5.12556 3.0496
    -3 -1 -6 4.75397 2.7721
    -3 1 -6 7.02558 4.0543
    -3 1 -6 6.50212 2.419
    -3 1 -6 5.63921 2.0581
    3 -1 6 7.71998 2.9524
    3 1 6 6.09527 2.0122
    3 1 6 4.8079 2.6379
    -3 -1 -7 -0.34692 2.7914
    -3 -1 -7 4.03409 2.6965
    -3 1 -7 4.07441 3.3615
    -3 1 -7 3.49027 2.2766
    -3 1 -7 1.77256 1.833
    3 -1 7 0.9408 2.6498
    3 1 7 4.02052 1.9613
    3 1 7 2.29062 2.3579
    -3 -1 -8 3.57381 2.9195
    -3 -1 -8 4.70451 2.6601
    -3 1 -8 6.29094 3.8228
    -3 1 -8 5.36489 2.473
    -3 1 -8 6.38485 2.1505
    3 -1 8 9.54551 3.3233
    3 1 8 5.07611 2.1168
    3 1 8 4.64512 2.4649
    -3 -1 -9 139.275 7.016
    -3 -1 -9 175.948 7.724
    -3 1 -9 174.291 8.704
    -3 1 -9 174.769 6.987
    3 -1 9 164.371 7.757
    3 1 9 174.152 6.515
    3 1 9 179.863 7.396
    -3 -1 -10 10.772 3.958
    -3 -1 -10 6.54027 3.291
    -3 1 -10 9.52427 4.0524
    -3 1 -10 4.93326 2.9027
    3 -1 10 9.43956 3.5711
    3 1 10 6.83311 2.6297
    3 1 10 7.694 2.9143
    -3 -1 -11 11.84 4.199
    -3 -1 -11 10.069 3.715
    -3 1 -11 13.121 5.062
    -3 1 -11 9.51565 3.3933
    3 -1 11 14.738 4.351
    3 1 11 9.92702 3.2295
    3 1 11 9.76754 3.1888
    -3 -1 -12 14.728 4.615
    -3 -1 -12 11.913 4.194
    -3 1 -12 25.489 6.377
    -3 1 -12 14.386 4.133
    3 -1 12 17.787 4.753
    3 1 12 15.953 3.705
    3 1 12 14.431 3.86
    -3 -1 -13 60.942 7.099
    -3 -1 -13 79.397 7.69
    -3 1 -13 78.243 8.763
    -3 1 -13 74.064 7.324
    3 -1 13 75.05 7.54
    3 1 13 68.119 5.947
    3 1 13 71.567 6.555
    -3 -1 -14 0.97907 4.0533
    -3 -1 -14 -0.41336 3.6791
    -3 1 -14 -1.03048 5.1964
    -3 1 -14 -1.63834 3.6889
    3 -1 14 0.47256 3.2169
    3 1 14 -0.47379 2.9372
    -3 -1 -15 6.34276 4.53
    -3 -1 -15 1.11458 3.9339
    -3 1 -15 2.95144 5.4433
    -3 1 -15 0.46689 4.0441
    3 -1 15 3.1777 4.0756
    3 1 15 1.68773 3.1156
    -3 -1 -16 6.96043 4.5702
    -3 -1 -16 0.15394 3.8656
    -3 1 -16 -3.6882 5.0807
    -3 1 -16 -1.54841 3.9212
    3 -1 16 -1.67348 3.647
    3 1 16 1.77992 3.463
    -3 -1 -17 6.35264 4.5954
    -3 -1 -17 2.80314 3.7707
    -3 1 -17 4.94859 5.9694
    -3 1 -17 7.17751 4.601
    3 -1 17 3.92415 4.169
    3 1 17 3.95221 3.6925
    -3 -1 -18 4.36676 4.5356
    -3 -1 -18 -1.29232 5.5693
    -3 1 -18 7.02377 5.7189
    -3 1 -18 -1.91972 4.3085
    3 -1 18 -0.2852 4.2072
    3 1 18 0.77105 3.5358
    -3 -1 -19 -1.43735 4.0477
    -3 1 -19 3.56945 6.0552
    -3 1 -19 3.02222 4.7358
    3 -1 19 -3.67421 3.9346
    3 1 19 -0.77003 3.6706
    -3 -3 19 2.35582 4.9687
    3 3 -19 1.75285 6.5268
    3 3 -19 3.45927 4.3305
    -3 -3 18 11.088 5.639
    -3 3 18 6.02017 4.0486
    3 3 -18 12.927 6.538
    3 3 -18 6.02926 4.3328
    -3 -3 17 -3.42336 3.5117
    -3 3 17 -1.09184 3.4629
    3 3 -17 4.27338 5.8037
    3 3 -17 0.5531 3.5817
    -3 -3 16 5.07651 4.717
    -3 3 16 -1.11812 3.6071
    3 3 -16 0.06478 3.35644
    -3 -3 15 5.37229 4.5944
    -3 3 15 6.27411 3.0596
    -3 3 15 5.58745 3.9828
    3 3 -15 6.05953 3.6678
    -3 -3 14 0.20767 3.9008
    -3 3 14 2.20809 2.5625
    -3 3 14 2.78167 3.7383
    3 3 -14 -0.60514 3.0092
    -3 -3 13 5.00722 4.2597
    -3 3 13 3.05624 2.6185
    -3 3 13 5.23387 3.7386
    3 -3 -13 5.44451 2.2281
    3 3 -13 3.94056 3.1202
    -3 -3 12 -2.35069 3.1056
    -3 3 12 0.90224 2.1806
    -3 3 12 0.9275 3.2219
    3 -3 -12 1.47829 1.7457
    3 3 -12 1.07373 2.7951
    -3 -3 11 10.304 4.159
    -3 3 11 10.701 2.842
    -3 3 11 11.211 3.926
    3 -3 -11 13.456 2.604
    3 3 -11 11.031 4.178
    3 3 -11 11.327 3.189
    -3 -3 10 30.915 5.159
    -3 -3 10 37.351 5.876
    -3 3 10 33.675 3.741
    -3 3 10 36.664 5.079
    3 -3 -10 32.047 3.03
    3 3 -10 35.683 3.58
    3 3 -10 32.342 3.75
    -3 -3 9 9.76994 3.7331
    -3 -3 9 3.59095 3.4323
    -3 3 9 9.64078 2.4236
    -3 3 9 9.35766 3.3342
    3 -3 -9 7.99804 2.0193
    3 3 -9 7.61333 1.999
    3 3 -9 6.45573 2.4009
    -3 -3 8 97.884 6.582
    -3 -3 8 109.838 7.509
    -3 3 8 103.61 4.681
    -3 3 8 97.357 6.113
    3 -3 -8 107.216 4.108
    3 3 -8 104.228 3.949
    3 3 -8 101.648 4.383
    -3 -3 7 39.256 4.772
    -3 -3 7 44.433 5.513
    -3 3 7 38.981 3.312
    -3 3 7 34.167 4.212
    -3 3 7 37.928 4.43
    -3 3 7 42.608 4.445
    3 -3 -7 36.496 2.832
    3 3 -7 40.298 2.605
    3 3 -7 33.077 2.876
    -3 -3 6 8.51949 2.9921
    -3 -3 6 12.632 3.83
    -3 3 6 11.232 2.203
    -3 3 6 10.105 2.569
    -3 3 6 12.606 2.776
    3 -3 -6 14.313 2.266
    3 3 -6 10.53 1.501
    3 3 -6 9.44288 1.6301
    -3 -3 5 35.705 4.161
    -3 -3 5 36.564 4.85
    -3 3 5 35.63 3.167
    -3 3 5 36.12 3.612
    -3 3 5 33.371 3.623
    3 -3 -5 32.302 2.722
    3 3 -5 35.569 1.937
    3 3 -5 31.679 2.136
    -3 -3 4 153.217 6.089
    -3 -3 4 158.583 7.282
    -3 3 4 167.845 5.422
    -3 3 4 163.433 5.232
    -3 3 4 144.335 4.942
    3 -3 -4 161.346 5.082
    3 3 -4 161.169 3.208
    3 3 -4 161.854 3.393
    -3 -3 3 48.586 3.833
    -3 -3 3 52.329 4.807
    -3 3 3 49.412 3.626
    -3 3 3 51.162 3.03
    -3 3 3 44.892 2.98
    3 -3 -3 56.036 3.572
    3 3 -3 51.651 2.23
    3 3 -3 49.561 2.392
    -3 -3 2 52.421 3.557
    -3 -3 2 61.565 4.834
    -3 3 2 55.637 3.97
    -3 3 2 62.865 2.61
    -3 3 2 47.8 2.364
    3 -3 -2 64.631 4
    3 3 -2 60.83 2.67
    3 3 -2 62.25 2.842
    -3 -3 1 11.321 2.052
    -3 -3 1 11.508 2.962
    3 -3 -1 14.017 2.734
    3 3 -1 12.911 1.855
    3 3 -1 10.827 1.865
    -3 -3 0 1.42379 2.2441
    3 -3 0 0.9876 2.0028
    3 -3 0 1.73067 2.1821
    3 3 0 0.95051 1.4018
    3 3 0 1.67462 1.5907
    -3 -3 -1 27.733 3.777
    3 -3 1 25.753 3.613
    3 -3 1 26.648 3.806
    3 3 1 26.618 2.023
    3 3 1 23.145 2.753
    3 3 1 26.275 3.134
    -3 -3 -2 -1.23152 1.9385
    3 -3 2 1.18495 2.2473
    3 -3 2 -0.50621 2.2755
    3 3 2 0.5515 1.735
    3 3 2 1.57916 1.8372
    -3 -3 -3 12.425 2.987
    3 -3 3 4.66034 2.7053
    3 3 3 8.844 2.4919
    3 3 3 8.78973 2.498
    -3 -3 -4 36.791 3.975
    3 -3 4 30.566 4.389
    3 3 4 35.137 4.062
    3 3 4 36.169 4.356
    -3 -3 -5 57.202 4.541
    3 -3 5 55.63 5.611
    3 3 5 47.854 4.896
    -3 -3 -6 73.498 5.007
    3 -3 6 72.091 6.425
    3 3 6 76.354 6.029
    -3 -3 -7 4.97766 2.6706
    -3 3 -7 -0.67169 1.5304
    -3 3 -7 1.85285 1.3424
    3 -3 7 -0.3662 3.2242
    3 3 7 0.44479 2.8537
    -3 -3 -8 0.27286 2.5322
    -3 3 -8 1.61279 2.0031
    -3 3 -8 1.32392 1.687
    3 -3 8 -0.44273 3.3747
    3 3 8 2.54967 3.2716
    -3 -3 -9 14.876 3.611
    -3 3 -9 15.298 2.943
    -3 3 -9 14.661 2.554
    3 -3 9 13.19 4.341
    3 3 9 12.907 4.106
    -3 -3 -10 26.196 4.411
    -3 3 -10 23.754 6.436
    -3 3 -10 18.38 3.356
    3 -3 10 21.14 5.457
    3 3 10 20.04 4.795
    -3 -3 -11 3.70043 3.0233
    -3 3 -11 0.04608 5.12409
    -3 3 -11 1.16771 2.7252
    3 -3 11 0.39511 3.6885
    3 3 11 4.02686 3.7701
    -3 -3 -12 39.377 5.381
    -3 3 -12 38.703 7.676
    -3 3 -12 29.99 4.465
    3 -3 12 32.27 6.515
    3 3 12 48.141 6.806
    -3 -3 -13 16.4 4.211
    -3 3 -13 12.272 6.387
    -3 3 -13 15.032 4.159
    3 -3 13 12.584 5.093
    3 3 13 12.666 4.712
    -3 -3 -14 0.42923 2.621
    -3 3 -14 -0.9925 5.405
    -3 3 -14 2.76638 3.5486
    3 -3 14 -1.15393 4.0522
    3 3 14 -2.81574 3.5085
    -3 -3 -15 2.11226 2.5831
    -3 3 -15 -3.83064 5.649
    -3 3 -15 1.83515 3.5175
    3 -3 15 -0.74637 4.1629
    3 3 15 2.00078 3.6706
    -3 3 -16 -0.14371 5.7081
    -3 3 -16 0.99378 3.703
    3 -3 16 1.05367 4.2581
    -3 3 -17 -0.86322 6.1994
    -3 3 -17 3.10703 4.222
    3 -3 17 6.05926 5.0236
    -3 -5 14 -0.13481 4.4858
    -3 5 14 7.00112 4.5055
    3 5 -14 1.01117 3.2131
    -3 -5 13 15.674 5.808
    -3 5 13 14.02 4.98
    3 5 -13 11.24 3.537
    -3 -5 12 1.73941 4.1107
    -3 5 12 -1.70929 3.3991
    3 5 -12 1.25259 2.8274
    -3 -5 11 0.69122 4.2376
    -3 5 11 1.06474 3.4152
    3 5 -11 1.55164 2.6594
    -3 -5 10 1.83518 4.1309
    -3 5 10 4.91993 3.6881
    3 5 -10 4.77232 2.6511
    -3 -5 9 11.374 4.555
    -3 -5 9 14.154 5.525
    -3 5 9 5.50625 3.676
    3 5 -9 9.03579 2.6996
    -3 -5 8 16.99 4.893
    -3 -5 8 20.6 5.793
    -3 5 8 22.971 4.529
    3 5 -8 21.583 3.044
    -3 -5 7 11.447 4.33
    -3 -5 7 7.75103 4.632
    -3 5 7 9.64914 3.5555
    3 5 -7 6.86016 2.3217
    -3 -5 6 6.47991 3.6172
    -3 -5 6 5.99735 4.2713
    -3 5 6 3.23228 2.8888
    3 5 -6 2.41421 2.0473
    -3 -5 5 9.85181 3.5897
    -3 -5 5 6.27186 4.4365
    -3 5 5 6.6173 3.0178
    3 5 -5 10.214 2.443
    -3 -5 4 10.213 3.299
    -3 -5 4 16.687 5.12
    -3 5 4 13.181 3.197
    3 -5 -4 13.008 3.2
    3 5 -4 13.805 2.617
    -3 -5 3 4.61189 3.8835
    -3 5 3 2.88746 2.2803
    3 -5 -3 2.80879 2.5932
    3 5 -3 2.40792 2.2081
    -3 -5 2 17.81 4.898
    -3 5 2 16.257 2.875
    3 -5 -2 18.309 4.092
    3 5 -2 13.179 2.968
    -3 -5 1 3.31458 3.6274
    -3 5 1 -1.88027 2.606
    -3 5 1 -0.47755 1.6698
    -3 5 1 -0.75271 2.0322
    3 -5 -1 4.09077 3.0937
    3 5 -1 0.7209 2.3011
    -3 -5 0 9.07796 3.9534
    -3 5 0 5.37324 3.2856
    -3 5 0 5.26694 1.7678
    -3 5 0 5.27365 1.7725
    3 -5 0 8.00075 3.6588
    3 5 0 6.04735 2.8108
    -3 -5 -1 47.696 5.753
    -3 5 -1 54.766 2.772
    -3 5 -1 43.004 2.499
    3 -5 1 60.439 6.318
    3 5 1 46.234 5.161
    -3 -5 -2 1.47639 3.0024
    3 5 2 0.55043 2.7103
    -3 -5 -3 11.74 4.016
    3 -5 3 16.281 4.54
    3 5 3 16.068 3.812
    -3 -5 -4 1.96762 2.933
    3 -5 4 -0.71915 3.4325
    3 5 4 2.45552 3.0434
    -3 -5 -5 7.87541 3.1056
    3 -5 5 11.652 4.524
    3 5 5 6.33061 3.506
    -3 -5 -6 5.37959 2.9066
    3 -5 6 7.93529 4.5644
    3 5 6 6.14589 3.7199
    3 -5 7 15.428 5.166
    3 5 7 9.25032 4.1586
    -3 5 -8 5.91454 1.931
    3 -5 8 1.03357 4.4636
    3 5 8 8.63074 4.2874
    -3 5 -9 1.21662 2.0209
    3 -5 9 -1.65729 4.126
    3 5 9 3.45264 4.002
    -3 5 -10 6.9992 2.5687
    3 -5 10 7.72358 5.3256
    3 5 10 0.7424 3.7815
    -3 5 -11 3.92258 5.3659
    -3 5 -11 0.20338 2.5605
    3 -5 11 -3.19675 4.2132
    3 5 11 1.66634 4.118
    -3 5 -12 6.08879 3.0598
    -4 0 22 8.81748 5.0745
    4 0 -22 12.603 5.686
    4 0 -22 6.28476 5.2034
    -4 0 21 0.24894 4.0938
    4 0 -21 6.75701 5.237
    4 0 -21 -3.2854 4.5507
    -4 0 20 17.518 5.473
    4 0 -20 15.761 5.797
    4 0 -20 11.733 5.551
    -4 0 19 1.0088 3.8798
    4 0 -19 1.7139 4.666
    4 0 -19 1.80641 4.4109
    -4 0 18 13.721 4.543
    4 0 -18 10.792 5.418
    4 0 -18 9.22557 4.8848
    -4 0 17 0.96207 3.3719
    4 0 -17 0.12046 4.2017
    4 0 -17 -0.16507 4.0072
    -4 0 16 4.67606 3.5399
    4 0 -16 7.27383 4.61
    4 0 -16 0.39051 3.8047
    -4 0 15 1.95333 3.1448
    4 0 -15 -0.88683 3.832
    4 0 -15 -0.64427 3.557
    -4 0 14 18.383 4.418
    -4 0 14 17.729 3.322
    4 0 -14 14.449 4.533
    4 0 -14 19.931 4.443
    -4 0 13 -2.09543 2.2368
    -4 0 13 -2.1184 1.931
    4 0 -13 0.00409 3.08926
    4 0 -13 -2.48286 2.8976
    -4 0 12 91.784 6.114
    -4 0 12 95.142 5.463
    4 0 -12 87.269 6.079
    4 0 -12 91.528 6.395
    -4 0 11 -1.46203 1.9745
    -4 0 11 -0.15538 1.7885
    4 0 -11 -1.70258 2.5708
    4 0 -11 4.35006 2.8903
    -4 0 10 94.813 5.705
    -4 0 10 99.912 5.302
    4 0 -10 105.296 5.691
    4 0 -10 97.804 6.132
    -4 0 9 -1.4441 2.3123
    -4 0 9 0.02128 2.03852
    4 0 -9 1.40209 2.862
    -4 0 8 564.107 10.488
    -4 0 8 607.499 9.82
    4 0 -8 602.169 10.401
    -4 0 7 1.6258 1.8675
    -4 0 7 0.903 1.5166
    -4 0 7 -0.16789 1.4892
    4 0 -7 -0.67802 1.9403
    -4 0 6 62.923 3.627
    -4 0 6 68.045 3.154
    -4 0 6 67.617 3.334
    4 0 -6 68.265 3.685
    -4 0 5 -0.30899 1.4403
    -4 0 5 0.77958 1.2495
    -4 0 5 0.02743 1.28132
    4 0 -5 -0.3706 1.4684
    -4 0 4 448.296 6.701
    -4 0 4 456.824 5.473
    -4 0 4 460.028 6.188
    4 0 -4 453.357 5.398
    4 0 -4 450.866 6.325
    -4 0 3 -0.25201 1.2518
    -4 0 3 1.48945 1.0422
    -4 0 3 0.19941 1.1319
    4 0 -3 -0.57272 0.95
    4 0 -3 -1.73969 1.3112
    -4 0 2 82.272 2.747
    -4 0 2 80.455 2.353
    -4 0 2 84.096 2.569
    4 0 -2 0.27905 0.483
    4 0 -2 77.489 2.676
    -4 0 1 0.53704 0.9906
    -4 0 1 0.89605 1.1052
    -4 0 1 0.87569 0.9297
    4 0 -1 1.08569 1.06
    4 0 -1 -0.12411 1.0191
    -4 0 0 15.331 1.973
    -4 0 0 15.491 1.917
    4 0 0 22.167 2.273
    4 0 0 16.416 1.934
    -4 0 -1 0.61409 1.9095
    -4 0 -1 0.88224 1.365
    4 0 1 -0.34155 1.3084
    4 0 1 -0.46022 1.2628
    -4 0 -2 -0.44456 1.9768
    -4 0 -2 1.82821 1.4121
    4 0 2 1.82168 1.4308
    4 0 2 1.61722 1.3643
    -4 0 -3 0.92539 1.7597
    -4 0 -3 1.88973 1.5405
    4 0 3 0.65292 1.3237
    4 0 3 0.04933 1.2369
    -4 0 -4 1.09342 2.1239
    -4 0 -4 0.10724 1.6648
    4 0 4 0.07566 1.49597
    4 0 4 0.52304 1.4596
    -4 0 -5 0.57192 3.0827
    -4 0 -5 -0.1184 2.2238
    4 0 5 -2.17442 1.8514
    4 0 5 1.20974 1.9043
    -4 0 -6 252.539 8.673
    -4 0 -6 270.683 7.901
    4 0 6 250.566 7.317
    4 0 6 271.983 7.11
    -4 0 -7 2.57194 3.6228
    -4 0 -7 -0.0518 2.61138
    4 0 7 -0.63214 2.1403
    4 0 7 -1.81092 1.9067
    -4 0 -8 127.164 7.265
    -4 0 -8 123.795 6.6
    4 0 8 119.722 6.04
    4 0 8 119.08 5.456
    -4 0 -9 4.24132 3.5544
    -4 0 -9 1.86648 2.7931
    4 0 9 0.72983 2.347
    4 0 9 0.02629 1.7911
    -4 0 -10 8.34886 4.262
    -4 0 -10 6.23051 3.2057
    4 0 10 10.698 3.269
    4 0 10 9.96424 2.7388
    -4 0 -11 -1.38919 4.0091
    -4 0 -11 -0.23212 3.0862
    4 0 11 -0.537 2.667
    4 0 11 -0.45966 2.1923
    -4 0 -12 87.083 8.039
    -4 0 -12 102.726 8.113
    4 0 12 94.901 7.021
    -4 0 -13 -2.71007 4.5307
    -4 0 -13 0.06439 3.64823
    4 0 13 -1.66176 3.0174
    -4 0 -14 4.68205 5.1858
    -4 0 -14 2.54088 4.1792
    4 0 14 -0.43122 3.2106
    -4 0 -15 1.90509 4.8257
    -4 0 -15 3.29745 4.2634
    4 0 15 1.38023 3.55
    -4 0 -16 0.62697 4.8264
    -4 0 -16 -0.55453 4.0655
    4 0 16 -4.04869 3.2036
    -4 0 -17 -0.32071 4.5545
    -4 0 -17 -2.41704 4.2705
    4 0 17 -0.51373 3.6231
    -4 0 -18 5.94064 5.4214
    -4 0 -18 6.79015 5.0483
    4 0 18 4.74239 4.5686
    -4 0 -19 2.12451 5.148
    -4 0 -19 -8.21424 4.0526
    4 0 19 -3.0551 3.7483
    -4 -2 21 0.25193 4.8117
    -4 2 21 3.52496 4.0343
    4 2 -21 -1.35976 5.5143
    4 2 -21 4.57337 4.9708
    -4 -2 20 9.72888 5.2528
    -4 2 20 19.761 5.23
    4 2 -20 15.957 6.892
    4 2 -20 9.72886 5.3522
    -4 -2 19 -2.15634 4.2955
    -4 2 19 -0.92204 3.2431
    4 2 -19 6.45883 5.8759
    4 2 -19 1.11379 4.3882
    -4 -2 18 0.08064 3.64125
    -4 2 18 -1.24886 2.872
    4 2 -18 -2.88076 5.2098
    4 2 -18 1.23797 3.9913
    -4 -2 17 0.82964 4.1608
    -4 2 17 0.64941 3.0181
    -4 2 17 0.15053 3.1023
    4 -2 -17 0.40144 2.442
    4 2 -17 5.42433 5.4936
    4 2 -17 4.44142 4.052
    -4 -2 16 21.136 5.644
    -4 2 16 15.25 4.146
    -4 2 16 27.061 5.504
    4 -2 -16 18.018 3.993
    4 2 -16 17.006 4.75
    -4 -2 15 0.28134 3.6885
    -4 2 15 -2.66164 2.5192
    -4 2 15 0.65137 3.3207
    4 -2 -15 -1.34288 2.4733
    4 2 -15 1.70508 3.3604
    -4 -2 14 0.8995 3.1423
    -4 2 14 0.5272 2.6914
    -4 2 14 0.58362 3.287
    4 -2 -14 1.08443 2.5412
    4 2 -14 0.13983 3.2424
    -4 -2 13 4.45482 3.4585
    -4 2 13 6.66382 2.9529
    -4 2 13 6.91532 3.706
    4 -2 -13 5.28617 2.6427
    4 -2 -13 2.17717 3.091
    4 2 -13 4.73319 3.2489
    -4 -2 12 65.832 6.56
    -4 2 12 62.059 4.993
    -4 2 12 66.281 6.108
    4 -2 -12 52.477 4.053
    4 -2 -12 61.888 5.857
    4 2 -12 69.44 5.896
    -4 -2 11 64.487 6.187
    -4 2 11 67.455 4.786
    -4 2 11 72.71 5.868
    4 -2 -11 66.729 3.851
    4 -2 -11 71.178 5.554
    4 2 -11 72.026 4.618
    4 2 -11 64.523 5.19
    -4 -2 10 27.003 4.48
    -4 -2 10 32.181 5.257
    -4 2 10 29.829 3.65
    -4 2 10 32.424 4.339
    4 -2 -10 26.661 2.712
    4 -2 -10 28.055 3.768
    4 2 -10 31.487 3.362
    4 2 -10 26.325 3.469
    -4 -2 9 10.936 3.063
    -4 -2 9 12.279 3.738
    -4 2 9 14.755 2.682
    -4 2 9 15.222 3.051
    -4 2 9 12.207 2.856
    4 -2 -9 17.02 2.148
    4 -2 -9 13.411 2.718
    4 2 -9 15.313 2.365
    4 2 -9 12.656 2.606
    -4 -2 8 96.03 5.803
    -4 -2 8 97.846 6.246
    -4 2 8 99.725 4.665
    -4 2 8 110.61 5.674
    4 -2 -8 95.097 3.189
    4 -2 -8 93.101 4.733
    4 2 -8 105.959 4.174
    4 2 -8 93.521 4.473
    -4 -2 7 48.165 4.507
    -4 -2 7 52.663 5.111
    -4 2 7 51.464 3.741
    -4 2 7 49.825 2.75
    -4 2 7 54.501 4.361
    4 -2 -7 54.509 2.377
    4 2 -7 57.166 3.159
    4 2 -7 47.617 3.579
    -4 -2 6 12.257 2.841
    -4 -2 6 8.45087 3.0191
    -4 2 6 11.427 2.406
    -4 2 6 9.02839 1.7449
    -4 2 6 11.94 2.618
    -4 2 6 10.349 2.631
    4 -2 -6 12.856 1.564
    4 2 -6 11.865 1.811
    4 2 -6 6.23986 1.9272
    -4 -2 5 78.685 4.54
    -4 -2 5 68.952 5.148
    -4 2 5 73.283 4.129
    -4 2 5 62.634 2.621
    -4 2 5 78.949 4.15
    -4 2 5 73.712 4.234
    4 -2 -5 73.435 2.48
    4 2 -5 71.831 2.926
    4 2 -5 58.139 3.12
    -4 -2 4 98.914 4.648
    -4 -2 4 97.256 5.55
    -4 2 4 94.352 4.419
    -4 2 4 96.638 3.083
    -4 2 4 100.449 4.003
    -4 2 4 94.588 4.023
    4 -2 -4 99.166 2.98
    4 2 -4 101.893 3.126
    4 2 -4 90.115 3.309
    -4 -2 3 10.304 2.161
    -4 -2 3 6.5344 2.6586
    -4 2 3 10.534 2.558
    -4 2 3 11.112 1.742
    -4 2 3 9.34517 1.7047
    4 -2 -3 9.78622 1.8108
    4 2 -3 9.34621 1.5186
    4 2 -3 8.00839 1.7162
    -4 -2 2 102.146 3.7
    -4 -2 2 103.241 5.326
    -4 2 2 96.303 4.711
    -4 2 2 102.938 2.206
    -4 2 2 88.248 2.057
    4 -2 -2 102.769 3.716
    4 2 -2 105.204 3.348
    4 2 -2 100.136 3.521
    -4 -2 1 12.974 1.684
    -4 -2 1 10.203 2.724
    4 -2 -1 10.052 2.244
    4 2 -1 10.534 1.85
    4 2 -1 9.46657 1.9442
    -4 -2 0 9.74638 1.1913
    -4 -2 0 13.752 2.949
    4 -2 0 5.97245 2.5148
    4 2 0 12.785 2.161
    4 2 0 10.323 2.198
    -4 -2 -1 -0.27287 2.214
    4 -2 1 2.32369 2.4212
    4 2 1 2.03078 1.9105
    4 2 1 0.7234 2.0268
    -4 -2 -2 13.283 2.935
    4 -2 2 13.909 3.174
    4 2 2 12.306 2.594
    4 2 2 13.036 2.806
    -4 -2 -3 112.921 5.406
    -4 -2 -3 109.519 4.598
    4 -2 3 119.858 6.092
    4 2 3 122.278 5.641
    -4 -2 -4 6.36346 2.5682
    -4 -2 -4 6.99738 2.2155
    4 -2 4 9.59448 3.0584
    4 2 4 6.31527 2.5984
    -4 -2 -5 7.14107 2.6612
    -4 -2 -5 3.58815 2.0529
    -4 2 -5 5.15344 1.4391
    -4 2 -5 3.97396 1.2838
    4 -2 5 5.5496 2.8909
    4 2 5 5.75046 1.2413
    4 2 5 4.1741 2.4858
    -4 -2 -6 15.43 3.257
    -4 -2 -6 11.52 2.596
    -4 2 -6 19.758 4.692
    -4 2 -6 15.495 2.145
    -4 2 -6 12.439 1.862
    4 -2 6 13.725 3.392
    4 2 6 17.823 1.966
    4 2 6 18.791 3.653
    -4 -2 -7 7.62941 2.9262
    -4 -2 -7 4.05463 2.3625
    -4 2 -7 7.93215 4.0756
    -4 2 -7 4.27334 1.9629
    -4 2 -7 3.8367 1.6617
    4 -2 7 2.14173 2.7792
    4 2 7 7.13442 1.7213
    4 2 7 7.0923 2.9871
    -4 -2 -8 65.463 5.305
    -4 2 -8 82.274 7.281
    -4 2 -8 79.316 4.833
    -4 2 -8 76.473 4.23
    4 -2 8 71.682 6.418
    4 2 8 78.638 3.898
    4 2 8 82.87 6.209
    -4 -2 -9 71.465 5.79
    -4 -2 -9 67.371 5.941
    -4 2 -9 81.121 7.991
    -4 2 -9 79.692 5.404
    -4 2 -9 81.282 4.797
    4 -2 9 80.094 6.601
    4 2 9 80.983 4.401
    4 2 9 86.082 6.809
    -4 -2 -10 14.019 4.132
    -4 -2 -10 11.309 3.772
    -4 2 -10 17.14 5.847
    -4 2 -10 12.476 3.492
    4 -2 10 11.634 4.256
    4 2 10 16.489 3.05
    4 2 10 19.164 4.281
    -4 -2 -11 3.00884 3.5015
    -4 -2 -11 3.49572 3.2685
    -4 2 -11 6.5007 5.2009
    -4 2 -11 3.71416 3.1561
    4 -2 11 3.90802 4.1273
    4 2 11 7.88188 2.7175
    4 2 11 2.83206 3.4619
    -4 -2 -12 21.625 4.874
    -4 -2 -12 10.848 3.831
    -4 2 -12 32.816 7.365
    -4 2 -12 18.398 4.315
    4 -2 12 24.465 5.887
    4 2 12 24.656 4.051
    4 2 12 21.442 4.908
    -4 -2 -13 1.10603 3.5337
    -4 2 -13 2.64989 5.4717
    -4 2 -13 3.13479 3.5088
    4 -2 13 2.74869 4.1586
    4 2 13 0.5838 2.5752
    4 2 13 3.07129 3.5721
    -4 -2 -14 2.21398 3.6767
    -4 2 -14 -2.96056 5.361
    -4 2 -14 7.80344 3.9395
    4 -2 14 -1.89861 3.9336
    4 2 14 1.58506 2.9543
    4 2 14 -0.19154 2.9146
    -4 -2 -15 1.54208 3.8405
    -4 2 -15 0.30132 5.6024
    -4 2 -15 1.02089 3.713
    4 -2 15 1.68272 4.314
    4 2 15 2.72091 3.0496
    -4 -2 -16 4.28635 4.2178
    -4 2 -16 1.2859 6.0477
    -4 2 -16 4.31148 4.2855
    4 -2 16 4.27107 4.2411
    4 2 16 3.21766 3.3766
    -4 -2 -17 3.82783 3.8496
    -4 2 -17 4.02226 6.5429
    -4 2 -17 0.34667 4.3022
    4 -2 17 0.33099 4.5643
    -4 -2 -18 3.90485 3.9289
    -4 2 -18 7.84457 6.9685
    -4 2 -18 -2.88787 4.1408
    4 -2 18 2.05709 4.9448
    -4 -4 17 -1.2908 4.4245
    -4 4 17 -0.3936 3.893
    4 4 -17 0.12946 3.5566
    -4 -4 16 1.44167 4.6159
    -4 4 16 9.65555 5.0683
    4 4 -16 2.30059 3.5624
    -4 -4 15 -1.2102 4.3405
    -4 4 15 1.11006 3.7479
    4 4 -15 0.86122 3.3658
    -4 -4 14 3.33443 4.484
    -4 4 14 0.2915 3.6577
    4 4 -14 1.57111 3.1304
    -4 -4 13 -4.20889 3.6493
    -4 4 13 3.90195 3.8796
    4 4 -13 0.08661 2.90988
    -4 -4 12 5.86696 4.55
    -4 4 12 6.64659 3.9055
    4 4 -12 7.09462 3.257
    -4 -4 11 19.882 5.246
    -4 -4 11 23.179 6.279
    -4 4 11 23.559 4.715
    4 4 -11 16.29 3.507
    -4 -4 10 3.85012 3.7315
    -4 -4 10 0.24685 4.0926
    -4 4 10 2.50092 3.2014
    4 4 -10 2.32695 2.5631
    -4 -4 9 6.0897 3.9559
    -4 -4 9 7.87177 4.3628
    -4 4 9 5.92314 3.2819
    4 4 -9 5.69821 1.9865
    4 4 -9 5.39535 2.4786
    -4 -4 8 1.66264 3.1787
    -4 -4 8 1.66467 3.8642
    -4 4 8 4.82574 2.3062
    -4 4 8 4.7592 2.9802
    4 4 -8 2.46234 1.6755
    4 4 -8 3.1037 2.2607
    -4 -4 7 31.654 5.029
    -4 -4 7 36.347 6.502
    -4 4 7 33.544 3.739
    -4 4 7 29.896 4.175
    -4 4 7 32.108 4.278
    4 -4 -7 28.438 3.021
    4 4 -7 34.187 2.985
    4 4 -7 23.583 2.828
    -4 -4 6 3.22417 3.1877
    -4 -4 6 6.14916 4.0744
    -4 4 6 3.21292 2.0546
    -4 4 6 2.2501 2.465
    4 -4 -6 5.37998 2.197
    4 4 -6 2.8585 1.575
    4 4 -6 2.11626 1.9259
    -4 -4 5 51.78 5.198
    -4 -4 5 58.337 6.338
    -4 4 5 69.349 4.671
    -4 4 5 61.317 4.743
    -4 4 5 55.797 6.502
    4 -4 -5 57.472 4.142
    4 4 -5 56.744 3.258
    4 4 -5 50.171 3.677
    -4 -4 4 0.88317 2.4179
    -4 -4 4 2.2027 3.3741
    -4 4 4 4.02399 2.3531
    -4 4 4 3.70875 2.1072
    -4 4 4 1.92324 2.1235
    4 -4 -4 5.55399 2.4044
    4 4 -4 0.77324 1.525
    4 4 -4 3.50627 1.9283
    -4 -4 3 0.53398 2.2863
    -4 -4 3 1.71081 3.0948
    -4 4 3 0.57447 2.3216
    -4 4 3 3.7648 1.9102
    -4 4 3 1.62274 1.8956
    4 -4 -3 1.88925 2.2658
    4 4 -3 2.99773 1.7543
    4 4 -3 2.23874 1.9544
    -4 -4 2 6.07865 2.3474
    -4 -4 2 6.23447 3.5053
    -4 4 2 4.79727 2.737
    -4 4 2 6.85992 1.7281
    -4 4 2 4.77627 1.7799
    4 -4 -2 6.55442 2.7915
    4 4 -2 7.23299 2.092
    4 4 -2 4.57896 2.2294
    -4 -4 1 13.838 3.829
    -4 4 1 8.64727 3.2107
    -4 4 1 11.192 1.53
    -4 4 1 8.5908 1.4219
    4 -4 -1 13.769 3.706
    4 4 -1 10.4 2.515
    4 4 -1 10.3 2.604
    -4 -4 0 33.484 5
    4 -4 0 27.11 4.397
    4 4 0 22.934 2.798
    4 4 0 24.203 3.364
    4 4 0 27.883 3.499
    -4 -4 -1 0.33965 2.7444
    4 -4 1 -3.1274 2.5209
    4 4 1 -0.53487 2.308
    -4 -4 -2 3.4196 2.945
    4 -4 2 1.73706 3.1676
    4 4 2 0.53216 2.4955
    -4 -4 -3 0.73047 2.7991
    4 -4 3 -0.53988 3.0077
    4 4 3 0.02984 2.64061
    -4 -4 -4 11.623 3.63
    4 -4 4 8.62676 3.9541
    4 4 4 8.0262 3.3724
    -4 -4 -5 41.745 5.116
    4 -4 5 46.382 6.406
    4 4 5 54 6.187
    -4 -4 -6 2.44352 2.9887
    4 -4 6 0.55807 3.6422
    4 4 6 1.5676 3.235
    -4 -4 -7 0.96165 2.6684
    -4 4 -7 1.54472 1.1834
    4 -4 7 4.14412 3.9581
    4 4 7 1.22141 3.3435
    -4 -4 -8 1.22035 2.8124
    -4 4 -8 3.35861 1.9211
    -4 4 -8 4.12703 1.6532
    4 -4 8 5.23763 4.1694
    4 4 8 3.23199 3.6181
    -4 -4 -9 34.719 5.169
    -4 4 -9 24.922 3.245
    4 -4 9 24.05 5.929
    4 4 9 26.519 5.282
    -4 -4 -10 0.63557 2.4189
    -4 4 -10 1.73052 4.9846
    -4 4 -10 -0.91951 2.2706
    4 -4 10 1.42867 4.2696
    4 4 10 -0.81016 3.485
    -4 -4 -11 2.33968 2.4135
    -4 4 -11 -1.91363 5.1841
    -4 4 -11 3.12611 2.7364
    4 -4 11 3.83545 4.5043
    4 4 11 1.97181 3.9556
    -4 4 -12 5.47718 6.0121
    -4 4 -12 0.79912 2.9014
    4 -4 12 1.3747 4.5188
    4 4 12 0.15912 3.9286
    -4 4 -13 5.72921 6.1836
    -4 4 -13 4.16911 3.4766
    4 -4 13 14.052 5.858
    4 4 13 10.776 5.011
    -4 4 -14 4.16726 6.5355
    -4 4 -14 0.44092 3.4333
    4 -4 14 -2.42796 4.5117
    4 4 14 3.08248 4.3513
    -4 -6 7 -1.95128 3.8613
    -4 6 7 3.39136 3.2629
    4 6 -7 1.73434 2.5645
    -4 -6 6 2.43845 4.0473
    -4 6 6 2.56459 3.0823
    4 6 -6 1.36098 2.5578
    -4 -6 5 -0.22115 3.9479
    -4 6 5 1.68204 2.9269
    4 6 -5 1.8991 2.5764
    -4 -6 4 -1.4282 3.6728
    -4 6 4 3.33888 2.7287
    4 6 -4 -1.39943 2.5436
    -4 -6 3 6.84718 4.2421
    -4 6 3 7.18461 2.9496
    4 6 -3 4.85219 3.0393
    -4 -6 2 7.77978 4.422
    -4 6 2 12.929 3.028
    4 6 -2 15.638 3.637
    -4 -6 1 0.87493 3.4525
    -4 6 1 -0.13156 2.1093
    4 6 -1 -0.51332 2.7809
    -4 -6 0 6.57824 4.135
    -4 6 0 7.9731 2.3513
    4 6 0 8.07211 3.6102
    -4 -6 -1 3.2893 3.4327
    -4 6 -1 7.76361 2.0914
    4 6 1 7.24614 3.6018
    -4 -6 -2 1.09813 3.6339
    -4 6 -2 4.56157 1.6857
    4 6 2 1.0384 3.387
    4 6 3 3.44712 3.6614
    4 6 4 8.80188 4.12
    4 6 5 0.62767 3.6291
    -5 -1 22 1.90224 4.6516
    -5 1 22 6.96996 4.6637
    5 1 -22 -1.61687 5.3226
    5 1 -22 -1.80283 4.8307
    -5 -1 21 6.47037 4.8124
    -5 1 21 11.405 4.827
    5 -1 -21 6.97244 3.8502
    5 1 -21 6.27504 5.8524
    5 1 -21 8.04785 5.4049
    -5 -1 20 4.73355 4.6123
    -5 1 20 5.21668 4.1906
    5 -1 -20 8.31755 4.3047
    5 1 -20 10.284 6.006
    5 1 -20 7.14607 5.1966
    -5 -1 19 1.20086 3.8402
    -5 1 19 0.65852 3.4925
    5 -1 -19 -0.73431 3.6837
    5 -1 -19 -1.81733 3.5034
    5 1 -19 2.99788 4.9178
    5 1 -19 0.49947 4.2683
    -5 -1 18 -0.27171 3.7457
    -5 1 18 -1.53964 3.0215
    5 -1 -18 2.45654 3.8362
    5 -1 -18 -1.09192 3.5044
    5 1 -18 1.69812 4.8275
    5 1 -18 -3.48287 3.9387
    -5 -1 17 -2.90339 3.4007
    -5 1 17 -1.13626 3.0405
    5 -1 -17 3.59757 3.9142
    5 -1 -17 -0.75054 3.8703
    5 1 -17 -3.44971 4.3119
    5 1 -17 5.34771 4.3283
    -5 -1 16 1.57673 3.5712
    -5 1 16 -1.99172 2.9826
    -5 1 16 -1.31931 2.672
    5 -1 -16 -0.33472 3.449
    5 -1 -16 -0.39884 3.7773
    5 1 -16 -3.2781 4.2551
    5 1 -16 1.07702 3.9247
    -5 -1 15 24.352 5.361
    -5 1 15 18.808 4.263
    -5 1 15 24.267 4.747
    5 -1 -15 21.332 4.433
    5 -1 -15 23.106 5.06
    5 1 -15 18.569 5.471
    5 1 -15 21.546 4.84
    -5 -1 14 5.12146 3.4278
    -5 1 14 3.42032 2.9109
    -5 1 14 5.09276 3.1567
    5 -1 -14 6.48608 3.4023
    5 -1 -14 -2.16525 3.0272
    5 1 -14 4.05974 3.5041
    -5 -1 13 8.40542 3.5469
    -5 1 13 9.15904 3.1558
    -5 1 13 5.1653 3.0727
    5 -1 -13 10.609 3.235
    5 -1 -13 6.52878 3.315
    5 1 -13 7.23213 3.3814
    -5 -1 12 16.641 3.645
    -5 1 12 19.149 3.581
    -5 1 12 23.123 3.912
    5 -1 -12 20.718 3.521
    5 -1 -12 19.999 3.851
    5 1 -12 17.117 3.561
    -5 -1 11 148.393 7.379
    -5 1 11 149.756 6.751
    -5 1 11 153.507 6.823
    5 -1 -11 145.828 5.549
    5 -1 -11 152.755 6.931
    5 1 -11 142.996 6.638
    -5 -1 10 -1.03924 2.1928
    -5 -1 10 0.50522 2.6114
    -5 1 10 2.27833 2.2578
    -5 1 10 0.3514 1.9384
    -5 1 10 0.99296 2.2429
    5 -1 -10 -0.4166 2.12
    5 -1 -10 -1.37069 2.1961
    5 1 -10 0.77859 2.399
    -5 -1 9 110.367 6.105
    -5 -1 9 118.219 6.064
    -5 1 9 110.742 5.574
    5 -1 -9 111.155 4.423
    5 -1 -9 112.733 5.874
    5 1 -9 113.591 5.803
    -5 -1 8 46.776 4.578
    -5 -1 8 51.339 4.681
    -5 1 8 51.539 4.394
    -5 1 8 47.995 4.372
    5 -1 -8 46.469 3.322
    5 -1 -8 48.983 4.67
    5 1 -8 47.958 4.67
    -5 -1 7 135.561 5.792
    -5 -1 7 131.921 5.665
    -5 1 7 128.846 5.262
    -5 1 7 129.498 5.257
    5 -1 -7 120.458 3.382
    5 -1 -7 131.837 3.111
    5 -1 -7 132.751 5.279
    5 1 -7 134.287 4.677
    5 1 -7 124.615 5.141
    -5 -1 6 13.929 2.511
    -5 -1 6 16.249 2.819
    -5 1 6 16.425 2.472
    -5 1 6 12.839 2.161
    5 -1 -6 12.013 1.491
    5 -1 -6 15.027 1.227
    5 -1 -6 14.333 2.176
    5 1 -6 14.242 2.029
    5 1 -6 12.063 2.138
    -5 -1 5 42.059 3.115
    -5 -1 5 43.946 3.354
    -5 1 5 43.477 3.162
    -5 1 5 49.765 3.085
    5 -1 -5 39.633 2.704
    5 1 -5 46.86 2.674
    5 1 -5 40.692 2.804
    -5 -1 4 -0.5217 1.2239
    -5 -1 4 -0.31004 1.6185
    -5 1 4 -0.86296 1.3113
    -5 1 4 0.07231 1.1245
    -5 1 4 1.00097 1.2412
    5 -1 -4 0.98542 1.0482
    5 1 -4 0.4251 1.0722
    5 1 -4 0.57018 1.2252
    -5 -1 3 1.95507 1.2411
    -5 -1 3 1.87775 1.6511
    -5 -1 3 1.73503 1.0613
    -5 1 3 3.68385 1.6678
    -5 1 3 1.15219 0.7671
    -5 1 3 2.69546 1.1063
    -5 1 3 2.1275 1.1148
    5 1 -3 0.81832 1.0816
    5 1 -3 1.64755 1.2078
    -5 -1 2 -0.57368 0.9792
    -5 -1 2 0.44404 1.5753
    -5 -1 2 -0.07116 1.00926
    -5 1 2 0.31798 1.4418
    -5 1 2 0.37193 1.1247
    -5 1 2 0.69301 0.8422
    -5 1 2 0.64201 0.9054
    5 1 -2 0.64949 1.1034
    5 1 -2 0.05038 1.17556
    -5 -1 1 11.384 1.283
    -5 -1 1 9.48794 2.2083
    -5 -1 1 9.72548 1.4958
    -5 1 1 11.513 1.868
    -5 1 1 8.85672 0.9292
    -5 1 1 10.222 1.162
    5 1 -1 10.016 1.622
    5 1 -1 11.125 1.786
    -5 -1 0 55.217 1.782
    -5 -1 0 52.49 3.313
    -5 -1 0 55.565 2.903
    -5 1 0 53.05 3.077
    -5 1 0 54.992 1.524
    -5 1 0 54.418 1.465
    5 -1 0 50.362 3.347
    5 1 0 53.921 3.068
    -5 -1 -1 160.697 2.764
    -5 -1 -1 170.908 5.196
    -5 -1 -1 159.709 4.529
    -5 1 -1 190.597 5.354
    -5 1 -1 179.092 2.821
    -5 1 -1 177.654 2.758
    5 -1 1 161.019 5.224
    5 1 1 184.177 4.975
    -5 -1 -2 28.097 3.194
    -5 -1 -2 26.269 2.871
    -5 1 -2 30.22 3.455
    -5 1 -2 32.348 2.033
    -5 1 -2 25.709 1.865
    5 -1 2 26.633 2.985
    5 1 2 25.961 1.812
    5 1 2 35.249 3.181
    -5 -1 -3 111.884 5.175
    -5 -1 -3 110.775 4.881
    -5 1 -3 134.409 5.968
    -5 1 -3 128.609 3.797
    -5 1 -3 107.881 3.428
    5 -1 3 124.711 5.511
    5 1 3 122.38 3.454
    5 1 3 131.778 5.216
    -5 -1 -4 21.562 3.685
    -5 -1 -4 20.856 3.266
    -5 1 -4 26.14 4.567
    -5 1 -4 27.425 3.359
    -5 1 -4 23.684 2.521
    5 -1 4 27.057 4.084
    5 1 4 23.013 2.634
    5 1 4 30.616 3.852
    -5 -1 -5 99.351 6.094
    -5 -1 -5 113.032 5.832
    -5 1 -5 113.926 6.662
    -5 1 -5 117.572 4.99
    -5 1 -5 117.626 4.614
    5 -1 5 120.989 6.242
    5 1 5 120.813 4.481
    5 1 5 111.802 5.845
    -5 -1 -6 54.116 5.099
    -5 -1 -6 70.339 5.29
    -5 1 -6 77.862 6.597
    -5 1 -6 77.613 4.673
    -5 1 -6 70.32 4.125
    5 -1 6 78.549 5.659
    5 1 6 69.527 4.037
    5 1 6 71.161 5.133
    -5 -1 -7 2.52672 2.8896
    -5 -1 -7 0.65643 2.5142
    -5 1 -7 1.88228 3.2074
    -5 1 -7 0.40034 2.1462
    -5 1 -7 2.26286 1.8031
    5 -1 7 1.41275 2.4407
    5 1 7 1.53642 1.8108
    5 1 7 0.67226 2.2694
    -5 -1 -8 11.085 3.819
    -5 -1 -8 14.567 3.568
    -5 1 -8 16.722 4.61
    -5 1 -8 14.643 3.062
    5 -1 8 16.431 3.779
    5 1 8 16.448 3.028
    5 1 8 13.133 3.128
    -5 -1 -9 86.828 6.715
    -5 -1 -9 103.952 6.83
    -5 1 -9 119.151 8.29
    -5 1 -9 105.913 6.334
    5 -1 9 115.597 7.297
    5 1 9 114.901 5.776
    5 1 9 113.235 6.59
    -5 -1 -10 -1.86407 3.5156
    -5 -1 -10 -0.03551 3.1039
    -5 1 -10 0.12628 4.2481
    -5 1 -10 2.34253 3.0046
    5 -1 10 2.34227 2.8547
    5 1 10 0.82969 2.4518
    5 1 10 3.86489 2.7853
    -5 -1 -11 4.90974 4.0699
    -5 -1 -11 7.94939 3.9444
    -5 1 -11 -2.18761 4.6232
    -5 1 -11 2.83077 3.385
    5 -1 11 1.03078 3.1281
    5 1 11 4.00071 2.8019
    5 1 11 3.49026 2.9043
    -5 -1 -12 5.75079 4.3679
    -5 -1 -12 5.68827 4.0342
    -5 1 -12 6.42648 5.5749
    -5 1 -12 7.34512 4.0349
    5 -1 12 7.72641 4.3674
    5 1 12 8.19913 3.3988
    5 1 12 10.513 3.521
    -5 -1 -13 14.519 5.166
    -5 -1 -13 10.862 4.547
    -5 1 -13 10.962 5.647
    -5 1 -13 13.707 4.572
    5 -1 13 12.983 4.632
    5 1 13 12.898 3.837
    -5 -1 -14 1.86819 4.2514
    -5 -1 -14 -3.82663 3.7258
    -5 1 -14 -0.3346 5.2717
    -5 1 -14 0.23302 3.8105
    5 -1 14 1.27502 3.7383
    5 1 14 -1.93988 2.9504
    -5 -1 -15 0.51018 4.1966
    -5 -1 -15 0.74908 3.9945
    -5 1 -15 -1.40077 5.2844
    -5 1 -15 3.12758 4.293
    5 -1 15 2.1383 4.0682
    5 1 15 1.61916 3.2244
    -5 -1 -16 8.30604 4.9034
    -5 -1 -16 -0.21693 3.9024
    -5 1 -16 3.05338 5.4666
    -5 1 -16 0.3118 4.2826
    5 -1 16 2.61143 4.401
    5 1 16 3.00322 3.5813
    -5 -1 -17 5.89947 5.0364
    -5 -1 -17 -1.77974 3.4706
    -5 1 -17 1.62688 5.7045
    -5 1 -17 -1.26846 4.274
    5 -1 17 -0.35291 4.3362
    5 1 17 4.8146 3.8528
    -5 -1 -18 -0.09735 4.42067
    -5 1 -18 4.38484 5.923
    -5 1 -18 -3.03531 4.4411
    5 -1 18 -1.29791 4.3394
    5 1 18 -0.20479 3.4798
    -5 -1 -19 4.22706 4.7305
    -5 1 -19 3.60689 6.0129
    -5 1 -19 -2.2316 4.4839
    5 -1 19 5.34221 4.8501
    5 1 19 0.2055 3.7538
    -5 -3 20 -1.50746 4.452
    5 3 -20 8.7328 6.61
    5 3 -20 2.36007 4.4722
    -5 -3 19 3.39757 4.6962
    -5 3 19 5.11295 3.7431
    5 3 -19 0.31602 5.8539
    5 3 -19 -1.31212 3.9939
    -5 -3 18 0.86822 4.1337
    -5 3 18 2.73636 3.8438
    5 3 -18 0.8581 3.8415
    -5 -3 17 -0.94207 3.9263
    -5 3 17 0.56132 2.8919
    -5 3 17 -0.05128 3.79459
    5 3 -17 0.94036 3.6298
    -5 -3 16 1.07482 3.9154
    -5 3 16 -0.07089 2.79838
    -5 3 16 2.16304 3.8653
    5 3 -16 -1.73663 3.2749
    -5 -3 15 0.77987 3.9957
    -5 3 15 0.59352 2.711
    -5 3 15 1.34049 3.669
    5 3 -15 -0.55429 3.1796
    -5 -3 14 18.858 5.152
    -5 3 14 18.879 3.898
    -5 3 14 12.133 4.317
    5 3 -14 17.298 4.166
    -5 -3 13 11.452 4.599
    -5 3 13 17.709 3.641
    -5 3 13 12.272 4.229
    5 3 -13 9.0911 3.445
    -5 -3 12 55.94 6.836
    -5 -3 12 54.823 7.805
    -5 3 12 53.652 4.911
    -5 3 12 40.849 5.453
    5 3 -12 51.244 5.679
    -5 -3 11 11.024 4.129
    -5 -3 11 10.505 4.64
    -5 3 11 8.09409 2.8135
    -5 3 11 9.46766 3.4519
    5 -3 -11 8.3502 1.7015
    5 3 -11 6.86966 3.3106
    5 3 -11 8.72388 3.154
    -5 -3 10 5.72346 3.5997
    -5 -3 10 7.95064 3.859
    -5 3 10 8.00044 2.7838
    -5 3 10 10.923 3.303
    -5 3 10 8.4045 3.2231
    5 -3 -10 11.124 1.771
    5 3 -10 10.652 2.412
    5 3 -10 7.92126 2.8282
    -5 -3 9 8.42698 3.3644
    -5 -3 9 4.17939 3.7021
    -5 3 9 4.77939 2.3506
    -5 3 9 6.92832 3.0694
    -5 3 9 3.5379 2.7095
    5 -3 -9 6.87766 1.5281
    5 3 -9 6.50265 1.9923
    5 3 -9 3.73484 2.3928
    -5 -3 8 125.918 6.909
    -5 -3 8 139.864 8.13
    -5 3 8 133.042 5.628
    -5 3 8 141.375 6.721
    5 -3 -8 140.089 3.661
    5 3 -8 139.824 4.77
    5 3 -8 121.216 5.014
    -5 -3 7 44.033 4.865
    -5 -3 7 38.352 5.282
    -5 3 7 39.783 3.741
    -5 3 7 45.398 4.34
    -5 3 7 39.357 4.396
    5 -3 -7 43.391 2.454
    5 3 -7 45.226 3.023
    5 3 -7 33.251 3.338
    -5 -3 6 32.512 4.12
    -5 -3 6 29.854 5.094
    -5 3 6 28.499 3.381
    -5 3 6 29.623 3.646
    -5 3 6 26.153 3.255
    5 -3 -6 27.674 2.29
    5 3 -6 29.353 2.539
    5 3 -6 21.865 2.473
    -5 -3 5 0.85373 1.9818
    -5 -3 5 -1.43562 2.4166
    -5 3 5 0.60342 1.8661
    -5 3 5 0.14478 1.5609
    -5 3 5 1.13153 1.8412
    5 -3 -5 -0.06069 1.25675
    5 3 -5 0.73183 1.2065
    5 3 -5 0.34314 1.5376
    -5 -3 4 1.29669 1.8874
    -5 -3 4 2.6841 2.6198
    -5 3 4 2.02733 2.0127
    -5 3 4 2.15902 1.5224
    -5 3 4 1.42562 1.5616
    5 -3 -4 3.27 1.621
    5 3 -4 3.11077 1.3795
    5 3 -4 0.16206 1.4923
    -5 -3 3 15.086 2.501
    -5 -3 3 18.727 3.778
    -5 3 3 14.562 2.904
    -5 3 3 13.344 1.78
    -5 3 3 12.848 1.807
    5 -3 -3 15.128 2.465
    5 3 -3 14.673 2.022
    5 3 -3 12.047 2.099
    -5 -3 2 28.572 2.65
    -5 -3 2 35.371 4.801
    -5 3 2 28.359 3.678
    -5 3 2 29.194 1.699
    -5 3 2 25.306 1.624
    5 -3 -2 30.732 3.168
    5 3 -2 30.22 2.84
    5 3 -2 29.777 3.114
    -5 -3 1 0.5846 1.2096
    -5 -3 1 0.24772 2.3816
    5 3 -1 1.53776 1.5425
    5 3 -1 0.91441 1.708
    -5 -3 0 34.574 4.091
    5 -3 0 31.031 4.103
    5 3 0 31.217 3.349
    5 3 0 32.808 3.567
    -5 -3 -1 41.527 4.195
    5 -3 1 38.221 4.66
    5 3 1 34.997 3.571
    5 3 1 38.367 3.974
    -5 -3 -2 81.497 5.386
    5 -3 2 73.506 5.542
    5 3 2 62.801 4.542
    5 3 2 76.681 5.02
    -5 -3 -3 9.32227 2.9252
    5 -3 3 8.90454 3.2787
    5 3 3 8.92636 2.904
    -5 -3 -4 0.56659 2.4271
    5 -3 4 0.85672 2.8563
    5 3 4 2.96113 2.6251
    -5 -3 -5 36.956 4.794
    5 -3 5 26.61 4.744
    5 3 5 24.414 4.204
    -5 -3 -6 36.758 4.576
    -5 3 -6 28.155 2.5
    -5 3 -6 25.203 2.23
    5 -3 6 29.543 5.185
    5 3 6 31.967 4.86
    -5 -3 -7 1.76333 2.7933
    -5 3 -7 0.35451 4.4523
    -5 3 -7 2.58138 1.93
    -5 3 -7 2.55563 1.6233
    5 -3 7 3.20493 3.7355
    5 3 7 2.2896 3.1708
    -5 -3 -8 56.278 5.466
    -5 3 -8 63.747 7.923
    -5 3 -8 59.436 4.341
    -5 3 -8 55.715 3.81
    5 -3 8 63.957 7.342
    5 3 8 62.145 6.696
    -5 -3 -9 0.38598 2.9763
    -5 3 -9 -0.01392 4.90095
    -5 3 -9 2.4446 2.5618
    -5 3 -9 2.69252 3.2856
    5 -3 9 2.22047 3.743
    5 3 9 1.01032 3.4985
    -5 -3 -10 3.36943 3.2055
    -5 3 -10 -0.04423 5.03891
    -5 3 -10 0.85257 2.6748
    5 -3 10 -0.85188 3.7663
    5 3 10 2.35076 3.8584
    -5 -3 -11 -1.12179 2.9052
    -5 3 -11 -0.90917 5.1936
    -5 3 -11 1.12556 2.9989
    5 -3 11 -1.78282 3.8031
    5 3 11 -2.65996 3.3317
    -5 -3 -12 13.157 4.16
    -5 3 -12 14.407 6.252
    -5 3 -12 10.317 3.717
    5 -3 12 8.35669 4.7937
    5 3 12 8.05745 4.5082
    -5 -3 -13 14.797 4.3
    -5 3 -13 10.661 6.472
    -5 3 -13 7.68886 3.6681
    5 -3 13 5.73482 4.5741
    5 3 13 12.209 4.929
    -5 -3 -14 0.13433 2.8927
    -5 3 -14 1.65267 5.4963
    -5 3 -14 -0.24755 3.3523
    5 -3 14 -4.69629 3.6651
    5 3 14 -0.01648 3.63571
    -5 -3 -15 5.47963 3.1978
    -5 3 -15 -1.4113 6.0436
    -5 3 -15 -0.46006 3.4634
    5 -3 15 3.19042 4.7695
    -5 3 -16 -3.11523 6.294
    -5 3 -16 3.8713 4.1042
    5 -3 16 1.49346 4.8375
    -5 -5 14 2.40319 4.7344
    -5 5 14 0.41244 3.8362
    5 5 -14 5.70111 3.5724
    -5 -5 13 6.85448 5.0679
    -5 5 13 4.76059 3.943
    5 5 -13 1.01851 3.038
    -5 -5 12 10.976 5.09
    -5 5 12 10.712 4.383
    5 5 -12 9.14389 3.4859
    -5 -5 11 -4.42944 3.6392
    -5 -5 11 1.23943 4.5672
    -5 5 11 2.81928 3.4978
    5 5 -11 3.05069 2.8717
    -5 -5 10 -1.36357 3.5095
    -5 -5 10 -1.17686 4.5126
    -5 5 10 4.76731 3.4377
    5 5 -10 1.36084 2.6466
    -5 -5 9 5.67735 4.0326
    -5 -5 9 2.13184 4.1957
    -5 5 9 2.36342 3.1542
    5 5 -9 4.8888 2.7118
    -5 -5 8 29.787 5.448
    -5 -5 8 24.34 6.125
    -5 5 8 23.405 4.358
    5 5 -8 23.326 3.467
    -5 -5 7 -0.47921 2.9852
    -5 -5 7 0.8549 4.0492
    -5 5 7 1.31709 2.7218
    5 5 -7 -0.14081 2.3169
    -5 -5 6 1.9792 2.8538
    -5 -5 6 -0.27461 3.7638
    -5 5 6 2.53625 2.6685
    5 5 -6 3.32837 2.3923
    -5 -5 5 1.65306 3.2851
    -5 -5 5 7.72626 4.5476
    -5 5 5 4.30047 2.6354
    -5 5 5 7.0927 2.7552
    5 5 -5 8.44437 2.7778
    -5 -5 4 2.80318 3.8113
    -5 5 4 3.92148 2.3577
    5 5 -4 5.44863 2.7077
    -5 -5 3 40.634 6.579
    -5 5 3 50.747 5.106
    -5 5 3 52.315 4.336
    5 5 -3 43.644 4.71
    -5 -5 2 2.39925 3.7682
    -5 5 2 3.24618 2.9368
    -5 5 2 3.73844 1.9716
    5 5 -2 5.57967 2.8576
    -5 -5 1 6.87475 3.984
    -5 5 1 6.58918 3.5075
    -5 5 1 9.77759 2.0245
    -5 5 1 3.45843 1.8726
    5 5 -1 8.96307 3.1824
    -5 -5 0 4.01333 3.618
    -5 5 0 0.87013 3.0232
    -5 5 0 4.29683 1.4293
    -5 5 0 2.88916 1.4193
    5 5 0 2.97082 2.9577
    -5 -5 -1 15.667 4.32
    5 5 1 12.438 3.604
    -5 -5 -2 17.69 4.623
    5 5 2 13.594 3.873
    -5 -5 -3 14.8 4.252
    5 5 3 11.358 3.894
    -5 -5 -4 4.58735 3.2192
    5 -5 4 2.68936 3.8697
    5 5 4 3.49604 3.418
    -5 -5 -5 3.61584 3.0944
    5 -5 5 4.39881 4.333
    5 5 5 6.21502 3.7971
    -5 -5 -6 5.6327 3.2359
    5 -5 6 4.08999 4.5346
    5 5 6 7.46161 4.0387
    -5 -5 -7 -0.1822 2.3433
    5 -5 7 2.40468 4.2934
    5 5 7 -2.5978 3.4569
    -5 5 -8 14.678 5.907
    -5 5 -8 12.808 2.368
    5 -5 8 15.689 5.634
    5 5 8 10.553 4.622
    -5 5 -9 1.38424 5.2168
    -5 5 -9 -0.56919 2.075
    5 -5 9 2.63251 4.8481
    5 5 9 0.74276 3.9538
    -5 5 -10 5.13015 5.5026
    -5 5 -10 -0.21413 2.3547
    5 -5 10 0.05084 4.82402
    5 5 10 4.11615 4.2578
    -5 5 -11 3.95336 2.968
    5 -5 11 1.79962 5.0756
    5 5 11 9.08325 5.0294
    -6 0 23 -0.63893 4.0241
    6 0 -23 1.96576 4.7523
    -6 0 22 -1.2345 3.8135
    6 0 -22 2.22113 4.7892
    6 0 -22 1.9137 5.0101
    -6 0 21 3.3795 3.9821
    6 0 -21 1.9768 4.7312
    6 0 -21 -2.23672 4.3307
    -6 0 20 0.26392 3.7875
    6 0 -20 0.70609 4.6703
    6 0 -20 -1.42785 4.387
    -6 0 19 -0.41279 3.4306
    6 0 -19 0.96749 4.4639
    6 0 -19 -1.28859 4.0927
    -6 0 18 15.158 4.853
    6 0 -18 12.77 5.192
    6 0 -18 8.7991 4.6981
    -6 0 17 1.98273 3.4498
    6 0 -17 -2.27133 4.0721
    6 0 -17 -0.97763 4.051
    -6 0 16 20.628 5.01
    6 0 -16 23.967 5.402
    6 0 -16 18.14 4.975
    -6 0 15 1.74293 3.3073
    -6 0 15 -0.37836 2.2445
    6 0 -15 1.6102 3.7376
    6 0 -15 -1.86298 3.4247
    -6 0 14 57.972 6.081
    -6 0 14 74.336 5.607
    6 0 -14 64.92 6.187
    6 0 -14 68.057 6.801
    -6 0 13 -1.30752 2.4394
    -6 0 13 -0.53086 1.934
    6 0 -13 1.18651 2.9893
    6 0 -13 -0.54771 3.0137
    -6 0 12 440.98 11.662
    -6 0 12 450.072 10.347
    6 0 -12 446.941 11.35
    -6 0 11 0.91247 2.3705
    -6 0 11 1.2177 1.9375
    6 0 -11 1.3456 2.8352
    -6 0 10 -2.30718 2.1317
    -6 0 10 0.9962 2.0043
    -6 0 10 -0.24705 1.8362
    6 0 -10 -1.76666 2.8623
    -6 0 9 1.05004 2.5322
    -6 0 9 -0.64594 2.0493
    6 0 -9 0.27271 2.8212
    -6 0 8 397.271 9.024
    -6 0 8 393.136 7.511
    -6 0 8 408.252 8.247
    6 0 -8 387.124 8.57
    -6 0 7 -1.48788 1.7659
    -6 0 7 -1.36578 1.4349
    -6 0 7 -0.42532 1.5039
    6 0 -7 0.57801 1.9078
    -6 0 6 114.901 4.426
    -6 0 6 120.997 3.746
    -6 0 6 124.219 4.242
    6 0 -6 115.719 4.407
    -6 0 5 -1.60794 1.3262
    -6 0 5 0.1204 1.2035
    -6 0 5 0.10373 1.3749
    6 0 -5 0.51635 1.4568
    -6 0 4 69.184 3.491
    -6 0 4 69.249 2.776
    -6 0 4 69.017 3.208
    6 0 -4 71.748 2.776
    6 0 -4 65.989 3.433
    -6 0 3 -0.19302 1.3385
    -6 0 3 -1.04352 1.2748
    -6 0 3 0.79085 1.4411
    6 0 -3 1.32214 0.9454
    6 0 -3 1.71003 1.6837
    -6 0 2 61.988 3.209
    -6 0 2 59.541 2.9
    -6 0 2 65.163 3.031
    6 0 -2 58.181 3.097
    -6 0 1 0.0088 1.57682
    -6 0 1 -0.95731 1.6195
    -6 0 1 0.01969 1.37556
    6 0 -1 0.22224 1.5086
    -6 0 0 0.14794 1.955
    -6 0 0 -0.64972 1.2799
    6 0 0 0.75563 1.3887
    -6 0 -1 1.24627 1.7591
    -6 0 -1 0.54945 1.399
    6 0 1 0.01956 1.33908
    6 0 1 0.0532 1.27767
    -6 0 -2 466.316 8.46
    -6 0 -2 518.041 7.918
    6 0 2 520.612 8.115
    6 0 2 509.734 7.473
    -6 0 -3 -0.59497 2.3213
    -6 0 -3 0.32563 1.8081
    6 0 3 1.63015 1.796
    6 0 3 0.7953 1.61
    -6 0 -4 122.46 6.607
    -6 0 -4 130.722 5.775
    6 0 4 127.501 5.486
    6 0 4 120.105 4.98
    -6 0 -5 -3.17283 3.337
    -6 0 -5 1.07367 2.5343
    6 0 5 0.36669 2.263
    6 0 5 -2.22362 1.918
    -6 0 -6 77.28 6.497
    -6 0 -6 85.937 5.75
    6 0 6 77.67 5.015
    6 0 6 75.196 4.646
    -6 0 -7 -1.17212 3.204
    -6 0 -7 0.31656 2.4552
    6 0 7 0.51595 2.1214
    6 0 7 0.41544 1.7525
    -6 0 -8 162.695 8.232
    -6 0 -8 164.486 7.43
    6 0 8 151.246 7.072
    6 0 8 160.202 6.322
    -6 0 -9 -1.6735 3.4922
    -6 0 -9 -0.73784 2.8103
    6 0 9 -2.74455 2.3407
    6 0 9 0.61398 1.9966
    -6 0 -10 4.14549 4.2851
    -6 0 -10 2.51973 3.4087
    6 0 10 2.67146 3.0137
    6 0 10 3.51092 2.345
    -6 0 -11 0.38606 4.4676
    -6 0 -11 1.36137 3.5202
    6 0 11 0.52421 2.9198
    -6 0 -12 8.64428 5.2235
    -6 0 -12 15.086 4.685
    6 0 12 19.425 4.623
    -6 0 -13 -1.79934 4.6199
    -6 0 -13 3.86605 4.0716
    6 0 13 -0.39896 3.1128
    -6 0 -14 9.75963 5.5248
    -6 0 -14 1.5194 4.1632
    6 0 14 5.64018 3.8079
    -6 0 -15 -5.53024 4.509
    -6 0 -15 3.00895 4.3892
    6 0 15 -0.07571 3.52158
    -6 0 -16 6.50953 5.2821
    -6 0 -16 0.45354 4.4173
    6 0 16 1.56802 3.8628
    -6 0 -17 0.60904 5.0824
    -6 0 -17 -6.65317 4.0085
    6 0 17 -0.04846 3.86737
    -6 0 -18 16.385 6.393
    -6 0 -18 12.048 5.61
    6 0 18 17.091 5.508
    -6 -2 21 -2.37169 4.2227
    -6 2 21 -3.45158 3.2967
    6 2 -21 -4.90265 5.036
    6 2 -21 1.49005 4.7265
    -6 -2 20 1.91317 4.3292
    -6 2 20 3.61944 3.7864
    6 2 -20 -4.80858 5.0852
    6 2 -20 0.80015 4.5953
    -6 -2 19 -1.53864 4.2347
    -6 2 19 -3.8531 2.8805
    6 2 -19 -0.55999 4.9589
    6 2 -19 0.71427 4.1353
    -6 -2 18 8.66368 4.8112
    -6 2 18 7.99983 3.9579
    -6 2 18 3.92333 3.496
    6 2 -18 13.528 5.998
    6 2 -18 10.358 4.62
    -6 -2 17 -1.30356 3.2432
    -6 2 17 -0.84571 2.9941
    -6 2 17 -1.01449 3.0981
    6 2 -17 2.33583 3.8102
    -6 -2 16 15.54 4.941
    -6 2 16 18.537 4.439
    -6 2 16 17.655 4.568
    6 -2 -16 12.177 3.025
    6 2 -16 13.543 4.349
    -6 -2 15 19.476 5.028
    -6 2 15 20.665 4.344
    -6 2 15 20.161 4.896
    6 -2 -15 21.16 3.571
    6 2 -15 16.992 4.318
    -6 -2 14 17.244 4.767
    -6 2 14 24.171 4.359
    -6 2 14 18.96 4.581
    6 -2 -14 16.043 3.031
    6 2 -14 16.862 4.117
    -6 -2 13 2.06333 2.9282
    -6 2 13 2.96083 2.7795
    -6 2 13 4.58068 3.185
    6 -2 -13 5.41257 2.186
    6 -2 -13 4.20752 3.1298
    6 2 -13 0.77589 3.0441
    -6 -2 12 53.68 6.025
    -6 -2 12 50.843 6.097
    -6 2 12 57.887 5.117
    -6 2 12 53.768 5.66
    6 -2 -12 49.251 3.214
    6 -2 -12 49.521 5.225
    6 2 -12 49.696 5.003
    6 2 -12 46.111 5.379
    -6 -2 11 36.85 5.091
    -6 -2 11 44.927 5.973
    -6 2 11 40.491 4.382
    -6 2 11 44.297 4.897
    -6 2 11 50.817 5.205
    6 -2 -11 38.914 2.654
    6 -2 -11 41.979 4.669
    6 2 -11 44.228 3.996
    6 2 -11 44.062 4.829
    -6 -2 10 3.24337 2.6828
    -6 -2 10 1.24335 2.9599
    -6 2 10 2.28947 2.2431
    -6 2 10 1.03168 2.2388
    6 -2 -10 1.95067 1.1524
    6 -2 -10 0.13769 1.0407
    6 -2 -10 1.26169 2.1731
    6 2 -10 3.45354 1.8749
    6 2 -10 -0.66177 2.0948
    -6 -2 9 74.865 5.458
    -6 -2 9 80.82 5.882
    -6 2 9 79.799 4.756
    -6 2 9 82.063 5.328
    6 -2 -9 77.234 2.203
    6 -2 -9 74.93 4.568
    6 2 -9 82.4 4.213
    6 2 -9 77.244 4.759
    -6 -2 8 78.7 5.28
    -6 -2 8 74.827 5.611
    -6 2 8 80.075 4.666
    -6 2 8 78.999 4.974
    6 2 -8 83.627 4.04
    6 2 -8 74.656 4.485
    -6 -2 7 10.685 2.86
    -6 -2 7 12.745 3.445
    -6 2 7 10.187 2.602
    -6 2 7 10.136 2.448
    6 2 -7 11.601 2.095
    6 2 -7 9.82349 2.3703
    -6 -2 6 3.98501 2.2901
    -6 -2 6 3.63782 2.6166
    -6 2 6 3.77028 2.1909
    -6 2 6 5.5693 2.1725
    -6 2 6 6.34056 2.2748
    6 2 -6 4.76309 1.7442
    6 2 -6 3.68395 2.0502
    -6 -2 5 11.53 2.546
    -6 -2 5 8.57733 2.8412
    -6 2 5 14.216 2.845
    -6 2 5 13.23 2.32
    -6 2 5 13.576 2.476
    6 2 -5 16.206 2.175
    6 2 -5 8.05771 2.2429
    -6 -2 4 97.184 4.389
    -6 -2 4 88.475 5.236
    -6 2 4 88.793 4.831
    -6 2 4 93.545 2.824
    -6 2 4 97.525 3.821
    -6 2 4 92.356 3.934
    6 2 -4 98.559 3.872
    6 2 -4 82.414 4.086
    -6 -2 3 4.50329 1.8182
    -6 -2 3 5.09552 2.9091
    -6 2 3 5.73994 2.6674
    -6 2 3 4.94499 1.4842
    -6 2 3 5.28893 1.5706
    6 2 -3 6.60181 1.8394
    6 2 -3 3.62162 2.0578
    -6 -2 2 18.442 2.261
    -6 -2 2 17.9 3.506
    -6 2 2 16.82 3.206
    -6 2 2 21.041 1.643
    -6 2 2 19.902 1.658
    6 2 -2 20.291 2.559
    6 2 -2 20.222 2.714
    -6 -2 1 68.705 2.421
    -6 -2 1 59.457 4.643
    6 2 -1 66.615 4.016
    6 2 -1 64.532 4.237
    -6 -2 0 64.486 4.661
    6 -2 0 60.954 4.943
    6 2 0 56.116 4.081
    6 2 0 65.131 4.528
    -6 -2 -1 17.691 3.33
    -6 2 -1 15.327 3.632
    6 -2 1 15.651 3.375
    6 2 1 19.16 3.154
    -6 -2 -2 116.243 5.717
    -6 -2 -2 118.243 4.863
    -6 2 -2 131.853 6.539
    6 -2 2 113.222 5.871
    6 2 2 129.739 5.899
    -6 -2 -3 3.25082 2.6109
    -6 -2 -3 3.18591 2.0127
    -6 2 -3 2.56771 3.157
    -6 2 -3 2.65775 0.9719
    -6 2 -3 2.28008 0.9369
    6 -2 3 5.20787 2.9399
    6 2 3 3.49814 2.5291
    -6 -2 -4 199.349 7.381
    -6 -2 -4 177.067 6.367
    -6 2 -4 210.812 8.362
    -6 2 -4 204.168 4.251
    -6 2 -4 165.922 3.739
    6 -2 4 186.119 7.87
    6 2 4 200.433 7.483
    -6 -2 -5 65.291 5.14
    -6 -2 -5 62.414 4.618
    -6 2 -5 70.411 6.32
    -6 2 -5 72.946 3.579
    -6 2 -5 58.942 3.089
    6 -2 5 67.771 5.829
    6 2 5 64.666 2.567
    6 2 5 73.874 5.428
    -6 -2 -6 63.113 5.114
    -6 -2 -6 55.836 4.775
    -6 2 -6 75.75 6.822
    -6 2 -6 70.403 4.055
    -6 2 -6 61.719 3.525
    6 -2 6 60.133 5.463
    6 2 6 62.607 3.01
    6 2 6 68.337 5.7
    -6 -2 -7 12.497 3.612
    -6 -2 -7 10.974 3.165
    -6 2 -7 17.699 5.187
    -6 2 -7 12.059 2.649
    -6 2 -7 13.573 2.396
    6 -2 7 10.013 3.766
    6 2 7 12.467 2.166
    6 2 7 12.825 3.508
    -6 -2 -8 66.852 5.811
    -6 -2 -8 64.877 5.76
    -6 2 -8 69.559 7.792
    -6 2 -8 71.008 5.182
    -6 2 -8 67.774 4.49
    6 -2 8 63.408 6.133
    6 2 8 62.858 3.919
    6 2 8 65.988 6.354
    -6 -2 -9 2.63544 3.4904
    -6 -2 -9 5.41822 3.1418
    -6 2 -9 6.61362 5.2651
    -6 2 -9 4.61159 2.8956
    6 -2 9 7.95217 4.2572
    6 2 9 7.23592 2.4293
    6 2 9 5.71676 3.5496
    -6 -2 -10 11.412 4.216
    -6 -2 -10 13.563 4.025
    -6 2 -10 10.798 5.844
    -6 2 -10 11.777 3.56
    6 -2 10 12.973 4.859
    6 2 10 11.645 2.899
    6 2 10 9.04608 4.1008
    -6 -2 -11 6.16866 4.1046
    -6 -2 -11 6.19381 3.5502
    -6 2 -11 14.21 6.271
    -6 2 -11 6.22763 3.3451
    6 -2 11 8.82891 4.1535
    6 2 11 7.72448 2.9158
    6 2 11 10.596 4.191
    -6 -2 -12 5.22088 3.9852
    -6 2 -12 1.09238 5.3714
    -6 2 -12 4.63871 3.5966
    6 -2 12 2.55601 3.9852
    6 2 12 5.11078 2.8341
    6 2 12 3.55189 3.5852
    -6 -2 -13 3.29016 3.9173
    -6 2 -13 4.43366 6.0743
    -6 2 -13 -0.93623 3.4646
    6 -2 13 4.75484 3.9797
    6 2 13 3.79609 2.976
    6 2 13 1.97359 3.141
    -6 -2 -14 8.67194 4.5762
    -6 2 -14 4.14742 5.9628
    -6 2 -14 9.96047 4.3507
    6 -2 14 8.65752 5.027
    6 2 14 7.68846 3.4338
    -6 -2 -15 0.06746 3.89173
    -6 2 -15 7.07319 6.4896
    -6 2 -15 1.61821 3.9919
    6 -2 15 6.16246 4.8066
    -6 -2 -16 0.93034 3.9362
    -6 2 -16 -2.64437 5.8623
    -6 2 -16 -6.34933 3.7174
    6 -2 16 -1.41219 4.191
    -6 -2 -17 2.06096 4.0362
    -6 2 -17 -0.45884 6.2481
    -6 2 -17 -5.6333 3.8724
    6 -2 17 4.42131 4.9325
    -6 -4 18 3.21881 5.0867
    -6 4 18 -0.33165 3.9712
    6 4 -18 0.8552 3.7811
    -6 -4 17 2.42266 4.3842
    -6 4 17 -1.22244 3.8828
    6 4 -17 -1.99088 3.4271
    -6 -4 16 6.20699 4.9882
    -6 4 16 3.38151 4.0608
    6 4 -16 1.12272 3.5247
    -6 -4 15 14.602 5.361
    -6 4 15 18.469 5.079
    6 4 -15 11.935 4.028
    -6 -4 14 -2.27291 3.6419
    -6 4 14 -0.97463 3.4457
    6 4 -14 2.01209 3.1542
    -6 -4 13 6.79887 4.3474
    -6 4 13 6.93731 4.0219
    6 4 -13 4.77962 3.3628
    -6 -4 12 1.07749 3.8993
    -6 -4 12 2.50793 4.2767
    -6 4 12 1.74216 3.3603
    6 4 -12 -0.20064 2.9221
    -6 -4 11 23.408 5.162
    -6 -4 11 35.264 6.884
    -6 4 11 27.159 4.985
    6 4 -11 21.996 3.79
    -6 -4 10 4.41531 3.7622
    -6 -4 10 4.25903 4.1235
    -6 4 10 4.4801 2.8076
    -6 4 10 4.88785 3.1208
    6 4 -10 4.49888 2.8686
    -6 -4 9 23.749 4.813
    -6 -4 9 14.78 5.173
    -6 4 9 26.259 3.951
    -6 4 9 17.457 3.915
    -6 4 9 18.115 3.881
    6 4 -9 20.252 3.418
    -6 -4 8 4.11314 3.2714
    -6 -4 8 3.37675 3.9033
    -6 4 8 4.7689 2.6245
    -6 4 8 4.48594 2.8869
    6 4 -8 6.68796 2.1283
    6 4 -8 1.98003 2.4453
    -6 -4 7 9.133 3.3801
    -6 -4 7 3.32438 3.7305
    -6 4 7 6.98117 2.6169
    -6 4 7 3.60349 2.5919
    6 -4 -7 3.2283 2.1262
    6 4 -7 5.45368 2.0381
    6 4 -7 1.06221 2.2999
    -6 -4 6 14.416 3.519
    -6 -4 6 17.619 4.728
    -6 4 6 17.035 3.482
    -6 4 6 15.938 3.165
    6 -4 -6 15.669 2.63
    6 4 -6 16.296 2.589
    6 4 -6 11.587 2.795
    -6 -4 5 6.76384 2.8612
    -6 -4 5 6.72935 3.8616
    -6 4 5 8.42691 2.9529
    -6 4 5 8.76592 2.5526
    -6 4 5 5.23093 2.5088
    6 -4 -5 5.27915 2.2791
    6 4 -5 5.20966 2.0948
    6 4 -5 7.84536 2.5812
    -6 -4 4 18.444 3.275
    -6 -4 4 23.889 4.952
    -6 4 4 22.505 3.916
    -6 4 4 21.534 2.831
    -6 4 4 21.046 2.965
    6 4 -4 23.502 3.046
    6 4 -4 19.986 3.245
    -6 -4 3 1.5075 2.0139
    -6 -4 3 0.09008 3.14561
    -6 4 3 1.7043 2.7368
    -6 4 3 0.95213 1.5769
    -6 4 3 2.02076 1.7655
    6 4 -3 -0.47357 1.8216
    6 4 -3 2.14794 2.3555
    -6 -4 2 5.34247 1.9505
    -6 -4 2 5.56076 3.5405
    -6 4 2 5.67519 3.345
    -6 4 2 6.70552 1.5857
    -6 4 2 7.17732 1.6783
    6 4 -2 7.18226 2.4108
    6 4 -2 4.87122 2.6706
    -6 -4 1 7.84662 3.6397
    -6 4 1 2.57512 3.0969
    6 4 -1 7.06805 2.8794
    -6 -4 0 19.708 4.434
    6 4 0 21.781 3.729
    -6 -4 -1 29.76 5.052
    6 4 1 22.098 3.903
    -6 -4 -2 2.48352 3.1379
    6 -4 2 1.67669 3.4247
    6 4 2 -1.20876 2.7162
    -6 -4 -3 17.196 4.118
    6 -4 3 18.263 4.694
    6 4 3 14.082 3.9
    -6 -4 -4 3.41228 3.1381
    6 -4 4 4.18357 3.8634
    6 4 4 2.82727 3.3845
    -6 -4 -5 50.187 5.569
    6 -4 5 49.371 6.765
    6 4 5 46.788 6.077
    -6 -4 -6 4.028 3.2121
    -6 4 -6 -1.31884 4.1131
    6 -4 6 0.76044 3.8938
    6 4 6 0.80096 3.2664
    -6 -4 -7 5.04761 3.2236
    -6 4 -7 0.37008 4.5178
    -6 4 -7 -0.17672 1.7369
    -6 4 -7 2.03482 1.4857
    6 -4 7 1.21291 3.86
    6 4 7 -0.75114 3.3567
    -6 -4 -8 3.74656 3.1251
    -6 4 -8 -0.48927 4.6618
    -6 4 -8 1.33224 2.0361
    -6 4 -8 0.58418 2.1506
    6 -4 8 -1.68944 3.7731
    6 4 8 -0.12742 3.4431
    -6 -4 -9 10.208 3.903
    -6 4 -9 1.37809 5.4364
    -6 4 -9 2.83748 2.492
    6 -4 9 7.34293 4.849
    6 4 9 1.04174 3.9219
    -6 -4 -10 8.11893 3.5588
    -6 4 -10 5.06567 5.5712
    -6 4 -10 2.69252 2.7275
    6 -4 10 4.46468 4.633
    6 4 10 4.58559 4.2602
    -6 -4 -11 5.25264 3.0754
    -6 4 -11 -1.64857 5.3386
    -6 4 -11 1.12124 2.8079
    6 -4 11 -0.40779 4.3412
    6 4 11 3.66384 4.1992
    -6 4 -12 2.2128 5.8347
    -6 4 -12 2.43143 3.1468
    6 -4 12 3.82076 4.8561
    6 4 12 6.50489 4.7932
    -6 4 -13 6.126 6.6279
    -6 4 -13 -0.86455 3.2094
    6 -4 13 2.40785 4.7849
    6 4 13 2.60098 4.3004
    -6 4 -14 1.9541 3.6394
    6 -4 14 2.03269 5.079
    6 4 14 6.15492 4.6696
    -6 -6 8 1.06421 4.6645
    -6 6 8 1.1218 3.1313
    6 6 -8 4.53616 3.0031
    -6 -6 7 2.12204 4.3523
    -6 6 7 3.30293 3.253
    6 6 -7 2.89676 2.9216
    -6 -6 6 2.45107 4.1663
    -6 6 6 6.41722 3.2295
    6 6 -6 3.29437 3.0634
    -6 -6 5 3.79396 4.2219
    -6 6 5 3.62682 2.8563
    6 6 -5 2.21728 2.9826
    -6 -6 4 5.06696 4.5378
    -6 6 4 8.59816 3.1311
    6 6 -4 6.44146 3.2597
    -6 -6 3 2.5099 4.1221
    -6 6 3 4.30461 2.5469
    6 6 -3 4.88573 3.3418
    -6 -6 2 1.49348 3.9198
    -6 6 2 4.00278 2.2482
    6 6 -2 2.09112 3.3294
    -6 -6 1 -2.8386 3.4193
    -6 6 1 1.70363 1.9949
    -6 6 1 0.46091 1.8754
    6 6 -1 1.33729 3.2606
    -6 -6 0 15.27 4.898
    -6 6 0 16.448 2.49
    6 6 0 14.413 4.28
    -6 -6 -1 2.18423 3.4411
    -6 6 -1 1.48109 1.5918
    6 6 1 6.15259 3.8605
    -6 -6 -2 4.74017 3.6321
    6 6 2 7.99268 4.1639
    6 6 3 -0.46983 3.4102
    -7 -1 22 4.28575 4.6
    -7 1 22 4.1182 4.2939
    7 1 -22 3.73454 5.6567
    7 1 -22 -0.81344 4.8399
    -7 -1 21 8.97705 4.9462
    -7 1 21 7.4859 4.3872
    7 -1 -21 4.70165 3.7147
    7 1 -21 7.76731 5.7689
    7 1 -21 9.9418 5.6271
    -7 -1 20 -0.77318 3.9254
    -7 1 20 -3.47309 3.3625
    7 -1 -20 -0.63471 3.2487
    7 1 -20 2.74426 4.8562
    7 1 -20 -0.58507 4.4309
    -7 -1 19 35.249 6.382
    -7 1 19 29.602 5.822
    7 -1 -19 44.441 6.201
    7 -1 -19 25.04 5.82
    7 1 -19 30.773 6.772
    7 1 -19 28.266 6.209
    -7 -1 18 6.33372 4.2899
    -7 1 18 7.61682 4.0533
    7 -1 -18 4.16946 3.9029
    7 -1 -18 5.82793 4.2284
    7 1 -18 6.30869 5.1889
    7 1 -18 4.17969 4.4521
    -7 -1 17 -1.68064 3.5451
    -7 1 17 1.68586 3.3844
    -7 1 17 4.36756 3.0144
    7 -1 -17 -2.19208 3.257
    7 -1 -17 1.38836 3.7901
    7 1 -17 4.9135 4.6572
    7 1 -17 1.44455 3.9899
    -7 -1 16 1.86772 3.5668
    -7 1 16 0.05989 2.96466
    -7 1 16 2.64317 3.1063
    7 -1 -16 2.51337 3.357
    7 -1 -16 0.99818 3.5996
    7 1 -16 4.41281 4.0101
    -7 -1 15 63.125 6.404
    -7 1 15 67.286 6.271
    -7 1 15 74.317 6.455
    7 -1 -15 71.758 5.784
    7 -1 -15 77.49 7.169
    7 1 -15 73.125 7.326
    -7 -1 14 5.18173 3.0733
    -7 1 14 7.47068 3.344
    -7 1 14 9.14694 3.3576
    7 -1 -14 10.492 3.441
    7 -1 -14 12.069 3.964
    7 1 -14 6.9919 3.6417
    -7 -1 13 72.791 6.356
    -7 1 13 83.888 6.08
    -7 1 13 75.194 5.776
    7 -1 -13 74.146 4.864
    7 -1 -13 75.907 6.188
    7 1 -13 75.601 6.355
    -7 -1 12 18.416 4.126
    -7 -1 12 23.504 3.476
    -7 1 12 19.29 3.841
    -7 1 12 18.94 3.496
    -7 1 12 17.638 3.475
    7 -1 -12 18.497 3.117
    7 -1 -12 15.439 3.299
    7 1 -12 19.838 3.739
    -7 -1 11 120.999 6.58
    -7 -1 11 118.71 4.942
    -7 1 11 117.051 6.225
    -7 1 11 125.075 6.232
    7 -1 -11 120.758 4.697
    7 -1 -11 115.941 6.186
    7 1 -11 117.2 6.264
    -7 -1 10 0.93527 2.2022
    -7 -1 10 -1.2263 2.2715
    -7 -1 10 -1.26819 1.4277
    -7 1 10 0.11966 2.1308
    -7 1 10 -0.18556 2.0897
    7 -1 -10 0.80027 1.8269
    7 -1 -10 -1.00302 2.229
    7 1 -10 0.69781 2.4976
    -7 -1 9 87.355 5.638
    -7 -1 9 82.091 5.328
    -7 -1 9 78.428 4.022
    -7 1 9 86.342 5.25
    -7 1 9 79.189 5.093
    7 -1 -9 82.992 3.522
    7 -1 -9 86.982 5.411
    7 1 -9 88.366 5.616
    -7 -1 8 1.89616 2.656
    -7 -1 8 0.06633 2.43681
    -7 -1 8 0.82648 1.6994
    -7 1 8 0.0247 2.18134
    -7 1 8 1.30165 2.3016
    7 -1 -8 0.72235 1.6207
    7 -1 -8 0.51339 1.1138
    7 -1 -8 1.16887 2.3828
    7 1 -8 0.5014 2.6563
    -7 -1 7 6.4006 2.5041
    -7 -1 7 13.568 3.212
    -7 -1 7 8.78979 1.9742
    -7 1 7 6.70874 2.4407
    -7 1 7 7.96248 2.4684
    7 -1 -7 9.44042 1.4589
    7 -1 -7 9.29539 1.2144
    7 -1 -7 7.93899 2.4382
    7 1 -7 5.80163 2.7124
    -7 -1 6 2.69969 2.0388
    -7 -1 6 5.32273 2.2577
    -7 -1 6 3.50456 1.5311
    -7 1 6 3.76595 2.0134
    -7 1 6 5.40615 2.0337
    7 -1 -6 6.40292 1.9914
    7 1 -6 2.31269 2.1406
    -7 -1 5 -0.13845 1.5113
    -7 -1 5 0.15392 1.7345
    -7 -1 5 0.39151 1.3016
    -7 1 5 0.71356 1.8508
    -7 1 5 0.91279 1.4236
    7 -1 -5 0.5825 1.4153
    7 1 -5 0.39568 1.6517
    -7 -1 4 13.583 2.08
    -7 -1 4 15.62 2.595
    -7 -1 4 15.831 1.916
    -7 1 4 17.378 2.565
    -7 1 4 14.817 1.342
    -7 1 4 15.488 1.962
    -7 1 4 17.544 2.064
    7 -1 -4 14.26 1.457
    7 1 -4 10.452 1.967
    -7 -1 3 19.57 2.321
    -7 -1 3 16.499 2.414
    -7 -1 3 20.51 2.26
    -7 1 3 23.808 2.902
    -7 1 3 16.617 1.756
    -7 1 3 18.886 2.059
    -7 1 3 21.494 2.141
    7 -1 -3 20.984 1.941
    7 1 -3 18.393 2.306
    -7 -1 2 6.87125 1.5028
    -7 -1 2 7.11989 2.0912
    -7 -1 2 4.98365 1.5202
    -7 1 2 6.67983 2.1581
    -7 1 2 4.79178 1.5484
    -7 1 2 5.40465 1.2555
    -7 1 2 5.98496 1.2969
    7 1 -2 5.28209 1.6655
    -7 -1 1 14.305 1.651
    -7 -1 1 13.374 2.506
    -7 -1 1 12.943 2.017
    -7 1 1 12.52 2.189
    -7 1 1 10.209 1.424
    -7 1 1 12.022 1.511
    7 1 -1 10.348 2.081
    -7 -1 0 62.359 2.566
    -7 -1 0 62.05 3.973
    -7 -1 0 61.46 3.595
    -7 1 0 62.167 3.908
    -7 1 0 59.333 2.6
    -7 1 0 64.707 2.643
    7 -1 0 60.023 3.783
    7 1 0 61.971 3.703
    -7 -1 -1 221.399 4.325
    -7 -1 -1 237.87 6.914
    -7 -1 -1 221.826 6.065
    -7 1 -1 240.967 6.912
    -7 1 -1 247.129 4.816
    -7 1 -1 238.979 4.628
    7 -1 1 227.248 6.847
    7 1 1 247.993 6.564
    -7 -1 -2 62.068 4.914
    -7 -1 -2 62.235 4.434
    -7 1 -2 78.983 5.561
    -7 1 -2 70.851 3.668
    -7 1 -2 60.181 3.337
    7 -1 2 65.781 4.553
    7 1 2 64.398 3.108
    7 1 2 82.168 4.959
    -7 -1 -3 -2.93388 2.7893
    -7 -1 -3 3.04002 2.443
    -7 1 -3 3.4447 3.8401
    -7 1 -3 1.57597 2.0497
    -7 1 -3 -1.38569 1.6872
    7 -1 3 0.63987 2.6263
    7 1 3 1.78212 1.6938
    7 1 3 1.39302 2.6147
    -7 -1 -4 -1.41499 2.8044
    -7 -1 -4 0.11719 2.4091
    -7 1 -4 0.76777 3.7453
    -7 1 -4 -0.47877 2.0588
    -7 1 -4 -0.98267 1.7351
    7 -1 4 0.54726 2.1727
    7 1 4 0.4675 1.6959
    7 1 4 -1.51632 2.511
    -7 -1 -5 82.333 5.907
    -7 -1 -5 94.016 5.728
    -7 1 -5 105.828 7.04
    -7 1 -5 99.333 5.178
    -7 1 -5 88.369 4.506
    7 -1 5 89.82 5.603
    7 1 5 96.438 4.444
    7 1 5 99.686 5.793
    -7 -1 -6 -0.57594 2.7443
    -7 -1 -6 2.05 2.3666
    -7 1 -6 0.94609 3.2437
    -7 1 -6 0.84915 2.189
    -7 1 -6 -1.45103 1.6094
    7 -1 6 1.98862 2.3269
    7 1 6 -0.2246 1.704
    7 1 6 1.43947 2.2902
    -7 -1 -7 16.677 4.18
    -7 -1 -7 19.097 3.601
    -7 1 -7 16.466 4.609
    -7 1 -7 19.52 3.355
    -7 1 -7 25.593 4.436
    7 -1 7 21.026 3.951
    7 1 7 22.318 3.266
    7 1 7 24.339 3.837
    -7 -1 -8 9.04541 3.9384
    -7 -1 -8 3.90381 2.9672
    -7 1 -8 6.15267 4.4054
    -7 1 -8 4.48539 2.8889
    7 -1 8 3.81646 3.0456
    7 1 8 4.56078 2.4618
    7 1 8 6.22529 2.9589
    -7 -1 -9 20.09 5.005
    -7 -1 -9 15.079 3.85
    -7 1 -9 25.381 5.908
    -7 1 -9 15.86 3.913
    7 -1 9 18.869 4.578
    7 1 9 18.158 3.483
    7 1 9 19.308 4.085
    -7 -1 -10 -1.3344 3.904
    -7 -1 -10 -2.87656 3.0629
    -7 1 -10 0.98482 4.5943
    -7 1 -10 -0.26354 3.1177
    7 -1 10 0.31661 3.1315
    7 1 10 0.82854 2.5883
    7 1 10 3.99241 3.1553
    -7 -1 -11 0.68042 4.3799
    -7 -1 -11 0.15011 3.5797
    -7 1 -11 -1.80272 4.7856
    -7 1 -11 0.28113 3.4126
    7 -1 11 0.47554 3.4766
    7 1 11 2.47732 2.902
    7 1 11 3.21579 2.9884
    -7 -1 -12 1.63261 4.5685
    -7 -1 -12 -1.07614 3.4922
    -7 1 -12 -1.2196 5.233
    -7 1 -12 3.14169 3.7405
    7 -1 12 -2.8497 3.3363
    7 1 12 -0.49122 2.8287
    -7 -1 -13 7.40698 4.8165
    -7 -1 -13 2.49222 4.2632
    -7 1 -13 -1.02353 5.1278
    -7 1 -13 4.87923 4.022
    7 -1 13 2.44429 3.7943
    7 1 13 0.99321 3.1062
    -7 -1 -14 -1.67488 4.3846
    -7 -1 -14 1.66178 3.9453
    -7 1 -14 -4.27656 5.2121
    -7 1 -14 0.78691 3.8835
    7 -1 14 -1.53418 3.6007
    7 1 14 1.72804 3.2561
    -7 -1 -15 7.81392 5.1241
    -7 -1 -15 4.77714 4.4439
    -7 1 -15 8.33145 5.9392
    -7 1 -15 5.85482 4.6619
    7 -1 15 8.321 4.7642
    7 1 15 8.02153 3.9795
    -7 -1 -16 -1.61257 4.2566
    -7 -1 -16 0.26404 3.8392
    -7 1 -16 3.50774 5.7617
    -7 1 -16 -2.89381 4.25
    7 -1 16 1.33591 4.1187
    7 1 16 -0.33772 3.4491
    -7 -1 -17 6.65553 5.0247
    -7 1 -17 5.4751 5.9441
    -7 1 -17 -5.92219 4.0031
    7 -1 17 0.34247 4.4547
    7 1 17 2.68906 3.9279
    -7 -1 -18 4.03523 5.2651
    -7 1 -18 4.56405 6.2869
    -7 1 -18 -1.66865 4.6334
    7 -1 18 -3.1595 3.9094
    7 1 18 -4.96306 3.3884
    -7 -3 20 2.67483 4.6847
    7 3 -20 0.9401 5.7686
    7 3 -20 -2.65063 4.1553
    -7 -3 19 1.98867 4.3483
    -7 3 19 6.24477 4.4375
    7 3 -19 7.40089 4.5514
    -7 -3 18 10.048 4.986
    -7 3 18 14.185 4.332
    -7 3 18 15.64 5.103
    7 3 -18 9.24821 4.4838
    -7 -3 17 8.06217 4.6826
    -7 3 17 1.05862 2.9287
    -7 3 17 1.88296 3.9012
    7 3 -17 6.41471 4.0622
    -7 -3 16 19.659 5.56
    -7 3 16 22.68 4.521
    -7 3 16 16.166 4.853
    7 3 -16 17.294 4.467
    -7 -3 15 12.281 4.838
    -7 3 15 14.132 3.748
    -7 3 15 12.87 4.689
    7 3 -15 9.30121 3.9608
    -7 -3 14 0.86681 3.5828
    -7 3 14 1.97199 2.7596
    -7 3 14 -0.88802 3.2112
    7 3 -14 0.3415 3.2203
    -7 -3 13 15.694 4.791
    -7 -3 13 17.313 5.499
    -7 3 13 10.937 3.499
    -7 3 13 15.949 4.439
    7 3 -13 10.997 3.722
    -7 -3 12 89.293 7.507
    -7 -3 12 85.903 7.983
    -7 3 12 99.23 6.363
    -7 3 12 94.433 7.072
    -7 3 12 93.598 7.196
    7 3 -12 89.989 6.514
    -7 -3 11 26.33 4.936
    -7 -3 11 20.29 4.876
    -7 3 11 25.326 4.015
    -7 3 11 21.372 4.078
    -7 3 11 29.134 4.673
    7 3 -11 22.294 3.843
    -7 -3 10 19.017 4.304
    -7 -3 10 20.003 4.871
    -7 3 10 20.56 3.587
    -7 3 10 26.278 4.352
    7 3 -10 20.959 3.025
    7 3 -10 19.118 3.457
    -7 -3 9 0.62865 2.7233
    -7 -3 9 2.05189 3.1288
    -7 3 9 1.86484 2.4484
    -7 3 9 0.3724 2.4782
    7 3 -9 1.3946 1.7636
    7 3 -9 1.31068 2.3928
    -7 -3 8 9.88928 3.3221
    -7 -3 8 7.99876 3.839
    -7 3 8 9.33156 2.7536
    -7 3 8 7.92421 2.696
    -7 3 8 5.78505 2.7325
    7 3 -8 13.218 2.308
    7 3 -8 7.22388 2.5739
    -7 -3 7 28.433 4.059
    -7 -3 7 26.196 4.694
    -7 3 7 27.367 3.731
    -7 3 7 33.059 3.885
    -7 3 7 32.238 3.741
    7 3 -7 27.437 3.042
    7 3 -7 24.306 3.079
    -7 -3 6 4.37394 2.4079
    -7 -3 6 3.34361 3.1216
    -7 3 6 3.67425 2.4012
    -7 3 6 5.23976 2.2708
    -7 3 6 2.5528 1.8569
    -7 3 6 4.60758 2.1195
    7 3 -6 2.69567 1.6498
    7 3 -6 4.81276 2.1239
    -7 -3 5 4.41051 2.0089
    -7 -3 5 -1.19683 2.5254
    -7 3 5 3.01792 2.2289
    -7 3 5 1.44914 1.6204
    -7 3 5 2.36729 1.8882
    7 3 -5 0.60097 1.5164
    7 3 -5 2.08491 1.9469
    -7 -3 4 39.339 3.306
    -7 -3 4 39.67 4.855
    -7 3 4 41.299 4.322
    -7 3 4 40.867 2.943
    -7 3 4 36.961 3.001
    7 3 -4 34.503 3.163
    7 3 -4 39.66 3.739
    -7 -3 3 0.59896 1.4791
    -7 -3 3 1.25016 2.6247
    -7 3 3 3.53474 2.554
    -7 3 3 2.54314 1.2576
    -7 3 3 0.54216 1.2502
    7 3 -3 2.06836 1.714
    7 3 -3 1.0128 1.9802
    -7 -3 2 47.789 2.747
    -7 -3 2 53.872 5.121
    -7 3 2 45.868 4.495
    -7 3 2 51.06 1.894
    -7 3 2 49.139 1.829
    7 3 -2 52.609 3.825
    7 3 -2 51.98 4.201
    -7 -3 1 13.765 1.469
    -7 -3 1 20.072 4.109
    7 3 -1 13.381 2.565
    7 3 -1 13.903 2.809
    -7 -3 0 4.67964 2.8427
    7 3 0 3.29019 2.0997
    7 3 0 2.85927 2.2931
    -7 -3 -1 24.446 4.132
    7 -3 1 22.639 4.108
    7 3 1 20.188 3.309
    7 3 1 20.602 3.577
    -7 -3 -2 132.471 6.784
    7 -3 2 112.818 7.006
    7 3 2 133.482 6.813
    -7 -3 -3 2.79356 2.6749
    -7 3 -3 -0.91715 3.3884
    7 -3 3 2.34158 3.1696
    7 3 3 1.91209 2.5994
    -7 -3 -4 70.347 5.782
    -7 3 -4 74.484 7.173
    7 -3 4 64.872 6.617
    7 3 4 78.725 6.316
    -7 -3 -5 2.79555 2.8759
    -7 3 -5 -1.84561 3.8745
    -7 3 -5 -0.05177 1.45597
    -7 3 -5 1.64575 1.3452
    7 -3 5 0.95643 3.3076
    7 3 5 3.85608 3.2855
    -7 -3 -6 1.3979 2.877
    -7 3 -6 -2.55166 4.2037
    -7 3 -6 1.42945 1.8449
    -7 3 -6 0.82359 1.58
    7 -3 6 -0.16112 3.4569
    7 3 6 -1.81613 3.0778
    -7 -3 -7 11.844 3.922
    -7 3 -7 22.666 6.191
    -7 3 -7 11.52 2.667
    -7 3 -7 12.588 2.361
    7 -3 7 18.758 5.116
    7 3 7 13.815 4.447
    -7 -3 -8 26.308 4.981
    -7 3 -8 28.086 6.97
    -7 3 -8 26.752 3.617
    -7 3 -8 26.148 3.752
    7 -3 8 26.8 5.719
    7 3 8 36.337 6
    -7 -3 -9 7.90441 3.9194
    -7 3 -9 10.758 5.991
    -7 3 -9 7.77855 2.9494
    7 -3 9 6.77905 4.7098
    7 3 9 10.944 4.373
    -7 -3 -10 3.10488 3.4737
    -7 3 -10 4.29321 5.5894
    -7 3 -10 0.68197 2.8941
    7 -3 10 -0.84913 3.85
    7 3 10 3.9945 3.9021
    -7 -3 -11 4.64199 3.4711
    -7 3 -11 3.40375 5.7929
    -7 3 -11 1.74112 3.0369
    7 -3 11 -2.64577 3.9314
    7 3 11 -2.71278 3.5659
    -7 -3 -12 2.34204 3.6204
    -7 3 -12 11.202 6.653
    -7 3 -12 1.22148 3.1938
    7 -3 12 7.93122 5.0791
    7 3 12 1.15577 3.8766
    -7 -3 -13 8.56755 4.2136
    -7 3 -13 4.40701 6.2882
    -7 3 -13 5.00752 3.7431
    7 -3 13 3.61367 4.9075
    7 3 13 7.43253 4.2349
    -7 -3 -14 9.1247 4.1563
    -7 3 -14 7.54869 7.0055
    -7 3 -14 6.30436 3.9111
    7 -3 14 2.99872 4.986
    -7 -3 -15 4.10592 3.4787
    -7 3 -15 -1.29951 6.2282
    -7 3 -15 -1.73985 3.779
    7 -3 15 0.73833 4.9334
    -7 -5 14 -1.01866 4.0909
    -7 5 14 6.61756 4.3634
    7 5 -14 0.44847 3.3201
    -7 -5 13 -1.92267 3.9864
    -7 -5 13 0.18957 5.0599
    -7 5 13 3.79084 3.8364
    7 5 -13 3.42685 3.3649
    -7 -5 12 19.143 5.628
    -7 -5 12 13.762 5.832
    -7 5 12 17.529 4.759
    7 5 -12 15.467 3.961
    -7 -5 11 2.51409 3.7649
    -7 -5 11 0.39495 4.5175
    -7 5 11 -0.9923 3.0364
    7 5 -11 2.61148 2.9981
    -7 -5 10 0.61051 3.4263
    -7 -5 10 -0.6875 4.2072
    -7 5 10 5.89802 3.4569
    7 5 -10 -2.44411 2.699
    -7 -5 9 10.059 4.078
    -7 -5 9 7.93481 4.935
    -7 5 9 6.18817 3.2436
    7 5 -9 4.10932 2.8719
    -7 -5 8 3.93893 3.3278
    -7 -5 8 5.05833 4.5504
    -7 5 8 4.09419 2.917
    -7 5 8 -0.99066 2.5948
    7 5 -8 -0.16773 2.6508
    -7 -5 7 17.649 3.932
    -7 -5 7 25.134 5.977
    -7 5 7 26.792 4.294
    7 5 -7 20.892 3.675
    -7 -5 6 3.15306 4.0211
    -7 5 6 1.99121 2.4898
    7 5 -6 1.90894 2.6596
    -7 -5 5 3.70418 4.0349
    -7 5 5 4.39422 2.9552
    -7 5 5 0.58916 2.3197
    7 5 -5 2.3809 2.7705
    -7 -5 4 -1.08803 3.4834
    -7 5 4 3.8036 2.846
    -7 5 4 -1.88224 1.94
    7 5 -4 0.70771 2.7879
    -7 -5 3 12.866 4.667
    -7 5 3 13.039 3.868
    -7 5 3 15.188 2.663
    7 5 -3 14.34 3.59
    -7 -5 2 9.16716 4.4895
    -7 5 2 9.64792 3.7707
    -7 5 2 13.481 2.295
    -7 5 2 8.19453 2.3001
    7 5 -2 12.964 3.616
    -7 -5 1 15.364 4.857
    -7 5 1 10.346 4.13
    -7 5 1 17.712 2.114
    -7 5 1 12.13 2.055
    7 5 -1 11.607 3.717
    -7 -5 0 2.13469 3.5729
    -7 5 0 4.51912 3.8148
    7 5 0 4.73042 3.3299
    -7 -5 -1 1.76354 3.485
    7 5 1 2.33057 3.4276
    -7 -5 -2 32.558 5.749
    7 5 2 21.202 4.699
    -7 -5 -3 0.85192 3.156
    7 5 3 0.25552 3.4047
    -7 -5 -4 14.701 4.61
    -7 5 -4 15.021 5.242
    7 -5 4 13.747 5.192
    7 5 4 15.579 4.653
    -7 -5 -5 3.47006 3.2494
    -7 5 -5 1.31178 4.2866
    7 -5 5 0.0058 4.188
    7 5 5 4.15529 3.8169
    -7 -5 -6 3.85781 3.2529
    -7 5 -6 2.15351 4.5649
    7 -5 6 0.24704 4.0769
    7 5 6 0.38301 3.9675
    -7 -5 -7 14.238 4.16
    -7 5 -7 8.95123 5.5254
    -7 5 -7 12.567 2.187
    7 -5 7 16.921 5.834
    7 5 7 15.749 5.233
    -7 5 -8 0.80256 4.9802
    -7 5 -8 2.47504 2.1628
    7 -5 8 1.95242 4.744
    7 5 8 3.82821 4.3724
    -7 5 -9 5.36885 5.5828
    -7 5 -9 5.05698 2.6513
    7 -5 9 8.07816 5.5991
    7 5 9 10.653 5.175
    -7 5 -10 -2.4719 2.5206
    -8 0 23 -1.48052 4.0094
    8 0 -23 -3.08605 4.3701
    8 0 -23 -1.82967 4.2163
    -8 0 22 5.49787 4.2699
    8 0 -22 0.2456 4.7989
    8 0 -22 -0.2368 4.7012
    -8 0 21 -3.30626 3.3988
    8 0 -21 0.70919 4.5615
    8 0 -21 -6.65668 4.0681
    -8 0 20 5.44648 4.3403
    8 0 -20 3.35068 4.6544
    8 0 -20 7.43025 4.8503
    -8 0 19 -0.1266 3.5973
    8 0 -19 -2.74493 3.8559
    8 0 -19 0.58843 4.3865
    -8 0 18 3.36938 3.6377
    8 0 -18 9.34342 4.6148
    8 0 -18 3.2023 4.4875
    -8 0 17 2.39492 3.4271
    8 0 -17 2.27551 3.832
    8 0 -17 1.66049 4.0469
    -8 0 16 120.015 8.152
    8 0 -16 120.659 7.723
    8 0 -16 129.203 9.005
    -8 0 15 3.03713 3.3528
    -8 0 15 2.63216 2.6231
    8 0 -15 -3.76366 3.1556
    8 0 -15 0.11293 3.6709
    -8 0 14 -0.10486 2.4698
    -8 0 14 -1.23019 2.0914
    8 0 -14 0.9719 3.241
    -8 0 13 -0.85768 2.5459
    -8 0 13 0.58852 1.9899
    8 0 -13 -2.37183 2.77
    -8 0 12 144.543 7.253
    -8 0 12 149.271 6.389
    -8 0 12 158.897 6.625
    8 0 -12 152.053 7.333
    -8 0 11 0.08597 2.18585
    -8 0 11 -1.0386 1.7687
    8 0 -11 -0.01791 2.73805
    -8 0 10 69.677 5.078
    -8 0 10 70.318 4.439
    -8 0 10 68.132 4.649
    8 0 -10 72.504 5.712
    -8 0 9 0.52845 2.4843
    -8 0 9 -0.78874 1.9251
    -8 0 9 -0.63646 2.092
    8 0 -9 -1.79123 2.7336
    -8 0 8 3.7232 2.5779
    -8 0 8 6.95487 2.1763
    -8 0 8 5.73124 2.3386
    8 0 -8 5.08368 2.7926
    -8 0 7 1.79464 2.0758
    -8 0 7 0.54572 1.5273
    -8 0 7 -0.29463 1.7561
    8 0 -7 1.88415 2.2376
    -8 0 6 52.825 3.752
    -8 0 6 53.495 3.014
    -8 0 6 49.484 3.347
    8 0 -6 51.715 3.667
    -8 0 5 1.14307 1.6043
    -8 0 5 0.31611 1.3606
    -8 0 5 0.04627 1.38009
    8 0 -5 0.98449 1.6843
    -8 0 4 87.382 3.969
    -8 0 4 89.284 3.359
    -8 0 4 90.501 3.78
    8 0 -4 80.797 3.733
    -8 0 3 0.10509 1.5029
    -8 0 3 0.711 1.4448
    -8 0 3 0.0594 1.28592
    8 0 -3 0.46205 1.4643
    -8 0 2 560.809 8.288
    -8 0 2 541.321 8.021
    -8 0 2 569.018 7.938
    8 0 -2 523.296 7.519
    -8 0 1 0.31156 1.4434
    -8 0 1 -0.112 1.7044
    -8 0 1 1.10556 1.4899
    8 0 -1 -1.31685 1.3403
    -8 0 0 369.085 7.532
    -8 0 0 391.779 7.112
    8 0 0 393.04 6.81
    -8 0 -1 2.07672 2.4062
    -8 0 -1 -0.26098 1.6026
    8 0 1 1.32294 1.8091
    8 0 1 -0.24164 1.5516
    -8 0 -2 120.78 6.153
    -8 0 -2 131.61 5.405
    8 0 2 129.608 5.212
    8 0 2 123.269 4.935
    -8 0 -3 -0.28825 3.2395
    -8 0 -3 -0.20954 2.512
    8 0 3 -0.39946 2.1108
    8 0 3 0.72251 2.152
    -8 0 -4 165.878 7.726
    -8 0 -4 189.199 7.041
    8 0 4 171.059 6.543
    8 0 4 174.935 6.09
    -8 0 -5 0.5398 3.6388
    -8 0 -5 -0.31229 2.3324
    8 0 5 1.23146 2.248
    8 0 5 -0.93528 1.7694
    -8 0 -6 10.469 4.184
    -8 0 -6 10.847 3.197
    8 0 6 12.941 3.098
    8 0 6 13.356 2.767
    -8 0 -7 -2.20205 3.4455
    -8 0 -7 0.93476 2.565
    8 0 7 -0.85023 2.2934
    8 0 7 -0.69569 1.7774
    -8 0 -8 12.074 4.833
    -8 0 -8 11.364 3.513
    8 0 8 15.066 3.578
    8 0 8 15.447 2.972
    -8 0 -9 -1.11383 4.1636
    -8 0 -9 2.04771 3.2889
    8 0 9 0.95214 2.7029
    8 0 9 -0.39173 2.0717
    -8 0 -10 6.6209 4.5874
    -8 0 -10 4.81967 3.6947
    8 0 10 5.7861 3.4922
    -8 0 -11 2.88281 4.7756
    -8 0 -11 -4.05077 3.4332
    8 0 11 1.97924 3.3825
    -8 0 -12 2.02564 4.9427
    -8 0 -12 4.65953 4.1249
    8 0 12 2.8178 3.5974
    -8 0 -13 0.55424 4.7422
    -8 0 -13 -3.2651 3.8064
    8 0 13 -1.93345 3.224
    -8 0 -14 47.981 8.235
    -8 0 -14 37.215 6.516
    8 0 14 36.995 6.317
    -8 0 -15 1.42488 5.0912
    -8 0 -15 0.28547 4.4065
    8 0 15 -1.68559 3.4765
    -8 0 -16 -1.66578 5.1987
    -8 0 -16 -1.41215 4.3397
    8 0 16 -0.68524 3.8054
    -8 0 -17 2.15208 5.2965
    -8 0 -17 -5.38492 4.3383
    8 0 17 -1.84092 3.5204
    -8 -2 22 -0.94864 4.4854
    -8 2 22 -1.38285 3.5192
    8 2 -22 -3.1179 5.4112
    8 2 -22 1.13318 4.8443
    -8 -2 21 1.6568 4.7181
    -8 2 21 -1.31268 3.6921
    8 2 -21 5.82662 5.5533
    8 2 -21 -1.99849 4.5013
    -8 -2 20 5.88294 4.9326
    -8 2 20 5.84172 4.1461
    8 2 -20 4.3615 5.5088
    8 2 -20 11.037 5.055
    -8 -2 19 15.698 5.441
    -8 2 19 16.1 4.731
    -8 2 19 13.443 4.312
    8 2 -19 21.769 5.774
    -8 -2 18 7.83655 4.5949
    -8 2 18 14.112 4.382
    -8 2 18 7.28918 4.0487
    8 2 -18 10.329 4.558
    -8 -2 17 3.19918 3.8994
    -8 2 17 -0.30327 3.0876
    -8 2 17 1.7628 3.5006
    8 2 -17 -0.62873 3.6786
    -8 -2 16 34.499 6.131
    -8 2 16 33.967 5.507
    -8 2 16 31.228 5.216
    8 2 -16 32.611 5.517
    -8 -2 15 26.939 5.707
    -8 2 15 24.521 4.727
    -8 2 15 29.34 5.276
    8 -2 -15 23.246 3.082
    8 2 -15 16.336 4.359
    -8 -2 14 0.12934 3.3762
    -8 -2 14 1.95256 3.9581
    -8 2 14 -0.74105 2.7237
    -8 2 14 -0.73814 2.8038
    8 -2 -14 1.17916 1.7544
    8 2 -14 2.24031 3.2774
    -8 -2 13 49.463 6.483
    -8 -2 13 55.814 6.494
    -8 2 13 54.075 5.451
    -8 2 13 53.288 5.836
    -8 2 13 45.918 5.626
    8 -2 -13 48.916 2.926
    8 -2 -13 48.374 5.561
    8 2 -13 41.827 5.05
    -8 -2 12 40.352 5.339
    -8 -2 12 46.842 6.226
    -8 2 12 43.188 5.103
    -8 2 12 43.623 5.245
    8 -2 -12 44.007 2.314
    8 -2 -12 46.186 2.301
    8 -2 -12 44.802 5.098
    8 2 -12 43.282 5.312
    -8 -2 11 2.55381 2.6237
    -8 -2 11 3.04787 3.2291
    -8 2 11 2.81763 2.5554
    -8 2 11 3.01419 2.6638
    8 -2 -11 3.38572 2.5305
    8 2 -11 2.85648 1.994
    8 2 -11 1.82203 2.6069
    -8 -2 10 5.94849 2.8182
    -8 -2 10 6.3887 3.2945
    -8 2 10 8.60588 2.8325
    -8 2 10 9.06604 2.6577
    8 -2 -10 5.50573 2.3193
    8 2 -10 5.47062 2.1488
    8 2 -10 3.02405 2.5005
    -8 -2 9 30.142 4.196
    -8 -2 9 29.549 4.681
    -8 2 9 30.252 3.871
    -8 2 9 31.807 3.835
    8 2 -9 32.765 3.371
    8 2 -9 23.202 3.339
    -8 -2 8 24.129 3.654
    -8 -2 8 21.154 4.061
    -8 2 8 24.337 3.577
    -8 2 8 20.564 3.095
    8 2 -8 23.608 2.849
    8 2 -8 21.531 3.165
    -8 -2 7 15.858 3.063
    -8 -2 7 10.977 3.368
    -8 2 7 14.742 2.975
    -8 2 7 11.408 2.571
    -8 2 7 13.996 2.769
    8 2 -7 14.44 2.398
    8 2 -7 8.7613 2.5468
    -8 -2 6 44.52 3.861
    -8 -2 6 46.777 4.857
    -8 2 6 46.573 4.345
    -8 2 6 45.825 3.737
    -8 2 6 45.175 3.919
    8 2 -6 47.246 3.503
    8 2 -6 33.137 3.951
    -8 -2 5 47.888 3.621
    -8 -2 5 46.162 4.75
    -8 2 5 47.436 4.603
    -8 2 5 45.128 2.111
    -8 2 5 49.048 1.841
    -8 2 5 44.584 3.443
    -8 2 5 50.065 3.745
    8 2 -5 49.85 3.644
    8 2 -5 36.244 3.983
    -8 -2 4 1.30127 1.6757
    -8 -2 4 2.57284 2.8801
    -8 2 4 2.85209 2.6169
    -8 2 4 3.67795 1.8284
    -8 2 4 3.69832 1.3986
    -8 2 4 1.78341 1.5993
    -8 2 4 2.87547 1.7924
    8 2 -4 3.55527 1.9018
    8 2 -4 1.01552 2.145
    -8 -2 3 17.531 2.205
    -8 -2 3 22.797 4.215
    -8 2 3 20.987 3.795
    -8 2 3 23.338 2.893
    -8 2 3 19.787 2.391
    -8 2 3 19.637 2.18
    8 2 -3 21.214 2.806
    8 2 -3 15.577 2.921
    -8 -2 2 130.27 3.635
    -8 -2 2 136.219 6.405
    -8 2 2 118.982 6.135
    -8 2 2 134.781 5.198
    -8 2 2 119.673 3.229
    -8 2 2 129.589 3.332
    8 2 -2 126.746 5.187
    8 2 -2 124.575 5.555
    -8 -2 1 24.293 1.833
    -8 -2 1 15.899 3.397
    -8 2 1 24.477 3.656
    -8 2 1 22.466 1.857
    -8 2 1 24.65 1.907
    8 2 -1 20.305 3.304
    -8 -2 0 23.304 3.977
    -8 -2 0 22.761 2.779
    -8 2 0 29.625 4.237
    -8 2 0 23.084 1.73
    -8 2 0 23.081 1.697
    8 -2 0 16.038 3.255
    8 2 0 22.327 3.497
    -8 -2 -1 89.344 5.57
    -8 -2 -1 87.493 4.502
    -8 2 -1 92.355 5.671
    -8 2 -1 97.192 2.674
    -8 2 -1 94.212 2.557
    8 -2 1 81.687 5.744
    8 2 1 95.493 5.532
    -8 -2 -2 153.8 6.822
    -8 -2 -2 148.79 5.81
    -8 2 -2 166.139 7.238
    -8 2 -2 160.531 3.724
    -8 2 -2 150.101 3.492
    8 -2 2 140.051 7.002
    8 2 2 156.851 6.774
    -8 -2 -3 40.452 4.527
    -8 -2 -3 31.201 3.675
    -8 2 -3 44.761 5.478
    -8 2 -3 36.525 2.751
    -8 2 -3 33.167 2.509
    8 -2 3 41.946 5.186
    8 2 3 31.691 4.069
    -8 -2 -4 26.201 4.23
    -8 -2 -4 23.221 3.496
    -8 2 -4 29.532 4.896
    -8 2 -4 25.736 2.951
    -8 2 -4 25.345 2.653
    8 -2 4 22.464 4.052
    8 2 4 31.372 4.395
    -8 -2 -5 29.072 4.616
    -8 -2 -5 21.319 3.523
    -8 2 -5 31.076 5.476
    -8 2 -5 22.775 2.811
    -8 2 -5 18.076 2.464
    8 -2 5 27.782 4.984
    8 2 5 18.655 2.204
    8 2 5 20.908 4.051
    -8 -2 -6 30.35 4.938
    -8 -2 -6 28.582 4.281
    -8 2 -6 38.993 6.444
    -8 2 -6 32.697 4.027
    -8 2 -6 28.199 3.223
    8 -2 6 21.801 4.339
    8 2 6 27.461 2.711
    8 2 6 36.749 5.151
    -8 -2 -7 3.16281 3.4166
    -8 -2 -7 4.89517 2.9708
    -8 2 -7 4.30829 4.6691
    -8 2 -7 3.73288 2.6086
    -8 2 -7 3.46579 2.1214
    8 -2 7 2.9766 3.3783
    8 2 7 2.75986 1.9358
    8 2 7 5.02956 3.3915
    -8 -2 -8 0.15504 3.2448
    -8 -2 -8 1.68312 2.9
    -8 2 -8 -4.13612 4.0407
    -8 2 -8 5.0181 2.9458
    8 -2 8 1.58368 3.1992
    8 2 8 6.09401 2.2686
    8 2 8 1.25323 3.4858
    -8 -2 -9 2.44881 3.7274
    -8 -2 -9 4.93336 3.2347
    -8 2 -9 3.50955 5.1505
    -8 2 -9 5.50393 3.2262
    8 -2 9 4.66501 4.0781
    8 2 9 5.22989 2.4792
    8 2 9 5.06014 3.804
    -8 -2 -10 6.69612 4.3004
    -8 -2 -10 -1.25007 2.8135
    -8 2 -10 4.59612 5.4859
    -8 2 -10 0.41344 3.0969
    8 -2 10 1.10523 3.8139
    8 2 10 4.07868 2.5057
    8 2 10 2.3469 3.3719
    -8 -2 -11 0.4348 3.6386
    -8 2 -11 2.86894 5.3895
    -8 2 -11 2.30277 3.2969
    8 -2 11 -0.50297 3.7609
    8 2 11 -1.41721 2.3498
    8 2 11 -1.16942 3.3455
    -8 -2 -12 4.10648 4.1977
    -8 2 -12 4.39771 6.0945
    -8 2 -12 0.40086 3.4137
    8 -2 12 -0.94145 4.1421
    8 2 12 1.40776 2.6734
    8 2 12 0.04066 3.00011
    -8 -2 -13 3.74004 4.1793
    -8 2 -13 -0.34865 5.8695
    -8 2 -13 -0.16084 3.7005
    8 -2 13 -2.60233 3.8148
    -8 -2 -14 17.389 5.383
    -8 2 -14 19.897 6.772
    -8 2 -14 16.449 4.929
    8 -2 14 14.85 5.657
    -8 -2 -15 4.259 4.4656
    -8 2 -15 10.63 6.851
    -8 2 -15 5.51736 4.4601
    8 -2 15 5.71356 5.2182
    -8 -2 -16 0.95374 4.1135
    -8 2 -16 -2.15694 5.9199
    -8 2 -16 -2.60781 3.9374
    8 -2 16 0.89885 4.7922
    -8 -4 18 -0.63164 4.375
    -8 4 18 3.33831 4.3962
    8 4 -18 -1.2101 3.7034
    -8 -4 17 -2.17535 4.0249
    -8 4 17 1.07419 3.963
    8 4 -17 -1.39586 3.5537
    -8 -4 16 0.25928 4.2837
    -8 4 16 4.76661 4.0217
    8 4 -16 1.265 3.4628
    -8 -4 15 16.276 5.447
    -8 4 15 17.707 4.908
    8 4 -15 12.438 4.184
    -8 -4 14 2.2482 3.8613
    -8 -4 14 2.94549 4.7571
    -8 4 14 0.4359 3.4299
    8 4 -14 -3.30885 3.0284
    -8 -4 13 1.41319 3.9694
    -8 -4 13 9.03944 5.1648
    -8 4 13 7.81999 5.5403
    -8 4 13 4.57766 3.678
    8 4 -13 7.94175 3.6061
    -8 -4 12 5.35118 4.051
    -8 -4 12 5.01149 4.6857
    -8 4 12 4.49406 3.1501
    -8 4 12 -0.14404 2.9514
    -8 4 12 4.17411 3.3064
    8 4 -12 1.22611 3.0293
    -8 -4 11 -0.01957 3.42126
    -8 -4 11 2.2232 4.0632
    -8 4 11 0.93347 2.6678
    -8 4 11 0.29565 2.9519
    -8 4 11 2.34609 3.1006
    8 4 -11 -0.19213 2.8201
    -8 -4 10 14.464 4.252
    -8 -4 10 8.32002 4.4271
    -8 4 10 11.33 3.485
    -8 4 10 9.73621 3.5307
    8 4 -10 10.474 3.288
    -8 -4 9 1.12424 2.9994
    -8 -4 9 3.34777 3.9215
    -8 4 9 2.60355 2.7986
    -8 4 9 2.04818 2.7928
    8 4 -9 0.88288 2.7078
    -8 -4 8 12.34 3.697
    -8 -4 8 11.166 4.772
    -8 4 8 12.517 3.225
    -8 4 8 10.689 3.244
    8 4 -8 8.32773 3.0462
    -8 -4 7 0.93074 2.7135
    -8 -4 7 1.75014 3.6825
    -8 4 7 1.58785 2.6258
    -8 4 7 1.70632 2.3729
    8 4 -7 0.70833 2.5691
    -8 -4 6 5.25924 2.7133
    -8 -4 6 5.93336 3.7593
    -8 4 6 7.1645 3.1895
    -8 4 6 3.80458 2.3057
    8 4 -6 4.27411 2.8177
    -8 -4 5 6.07103 2.5794
    -8 -4 5 8.16216 4.0376
    -8 4 5 6.24334 3.1617
    -8 4 5 7.38397 2.2391
    -8 4 5 5.02324 2.4297
    8 4 -5 6.37941 2.8378
    -8 -4 4 13.185 2.774
    -8 -4 4 14.828 4.541
    -8 4 4 13.437 3.529
    -8 4 4 12.435 2.405
    -8 4 4 12.456 2.515
    8 4 -4 11.635 3.197
    -8 -4 3 18.109 2.666
    -8 -4 3 15.435 4.376
    -8 4 3 19.405 4.177
    -8 4 3 20.589 2.451
    -8 4 3 20.792 2.558
    8 4 -3 17.589 3.651
    -8 -4 2 0.12014 3.1646
    -8 4 2 -1.36155 3.0078
    -8 4 2 -1.09616 1.2478
    -8 4 2 -0.45484 1.3596
    8 4 -2 -1.91289 2.6679
    -8 -4 1 8.18527 3.8344
    -8 4 1 2.88492 3.3133
    8 4 -1 2.44628 2.9845
    -8 -4 0 -1.03307 3.1774
    8 4 0 0.47432 2.8835
    -8 -4 -1 58.297 6.048
    8 4 1 66.434 6.434
    -8 -4 -2 1.00365 3.1915
    -8 4 -2 -1.66446 3.6397
    8 -4 2 -0.37493 3.4232
    8 4 2 1.09116 3.1996
    -8 -4 -3 3.01597 3.4345
    -8 4 -3 -0.0282 3.61874
    8 -4 3 2.99414 3.8751
    8 4 3 1.9925 3.3567
    -8 -4 -4 2.98405 3.2499
    -8 4 -4 -0.18986 4.0863
    8 -4 4 -1.73911 3.6562
    8 4 4 0.05355 3.30475
    -8 -4 -5 16.304 4.331
    -8 4 -5 15.34 5.267
    8 -4 5 18.141 5.32
    8 4 5 14.913 4.525
    -8 -4 -6 11.296 4.1
    -8 4 -6 9.71995 5.2919
    -8 4 -6 9.29705 2.092
    -8 4 -6 9.83186 1.9323
    8 -4 6 7.52023 4.6809
    8 4 6 9.96678 4.4756
    -8 -4 -7 8.70921 3.8244
    -8 4 -7 4.55334 5.1553
    -8 4 -7 5.06345 2.2158
    -8 4 -7 5.91229 3.3073
    8 -4 7 3.89918 4.3761
    8 4 7 3.11945 3.972
    -8 -4 -8 1.48663 3.2787
    -8 4 -8 -2.22802 4.7816
    -8 4 -8 -0.66893 2.2556
    8 -4 8 5.3018 4.6976
    8 4 8 2.72598 4.0775
    -8 -4 -9 1.20942 3.1425
    -8 4 -9 5.24268 5.4379
    -8 4 -9 1.61852 2.5864
    8 -4 9 -3.02163 4.231
    8 4 9 8.34816 4.5512
    -8 -4 -10 9.00206 3.9225
    -8 4 -10 1.97955 5.6701
    -8 4 -10 1.68458 2.8519
    8 -4 10 3.19145 4.7586
    8 4 10 9.2504 4.6862
    -8 -4 -11 1.91676 3.1479
    -8 4 -11 -3.43218 5.2388
    -8 4 -11 -1.81275 2.804
    8 -4 11 2.95524 4.844
    8 4 11 -0.97552 4.1344
    -8 -4 -12 3.94895 3.219
    -8 4 -12 6.96864 6.4779
    -8 4 -12 -0.54828 3.2289
    8 -4 12 2.43429 4.9288
    8 4 12 11.858 5.191
    -8 4 -13 1.11013 3.4831
    8 -4 13 -6.55498 4.3175
    8 4 13 5.73823 4.5954
    -8 -6 7 6.89315 5.2751
    -8 6 7 6.54448 3.3531
    8 6 -7 6.27988 3.4368
    -8 -6 6 -5.13636 3.49
    -8 6 6 2.78872 2.6339
    8 6 -6 0.6427 3.0739
    -8 -6 5 -3.41976 3.7064
    -8 6 5 0.1561 2.442
    -8 6 5 1.23973 2.4273
    8 6 -5 2.48566 3.2789
    -8 -6 4 10.701 4.947
    -8 6 4 9.82205 3.0243
    8 6 -4 9.98248 3.9678
    -8 -6 3 1.20671 3.8237
    -8 6 3 1.86604 2.3202
    8 6 -3 0.17564 3.2894
    -8 -6 2 2.91433 3.9214
    -8 6 2 3.74572 2.2363
    8 6 -2 3.17026 3.7134
    -8 -6 1 1.09239 3.9294
    -8 6 1 0.09226 1.81286
    8 6 -1 0.64675 3.4979
    -8 -6 0 -0.52609 3.3239
    -8 6 0 0.9108 1.6234
    8 6 0 1.6869 3.6949
    -8 -6 -1 6.79939 4.2912
    -8 6 -1 0.26985 3.9341
    8 6 1 7.36591 4.1494
    -8 -6 -2 1.36498 3.3183
    -8 6 -2 -5.07578 3.5744
    8 6 2 3.71802 4.0729
    -9 -1 23 9.51819 5.4734
    -9 1 23 8.44616 4.8438
    9 1 -23 14.124 6.3
    9 1 -23 11.288 5.898
    -9 -1 22 -1.22285 4.1071
    -9 1 22 -3.49026 3.6504
    9 1 -22 -1.20118 5.0986
    9 1 -22 -1.69423 4.8836
    -9 -1 21 3.01487 4.3725
    -9 1 21 -0.51858 3.6666
    9 1 -21 -0.97638 4.7557
    9 1 -21 -2.38079 4.4753
    -9 -1 20 -2.83458 3.58
    -9 1 20 4.17732 3.9061
    9 -1 -20 3.59864 3.3282
    9 1 -20 2.56969 4.8441
    9 1 -20 -3.23409 4.2698
    -9 -1 19 47.542 7.25
    -9 1 19 51.554 6.994
    9 -1 -19 54.462 5.89
    9 -1 -19 39.97 6.427
    9 1 -19 62.201 8.235
    9 1 -19 59.141 7.697
    -9 -1 18 0.05345 3.41285
    -9 1 18 -1.4443 3.0091
    -9 1 18 1.13183 3.2177
    9 -1 -18 -2.42288 3.2018
    9 -1 -18 -0.1684 3.571
    9 1 -18 2.50872 4.2604
    -9 -1 17 2.36617 3.2493
    -9 1 17 -0.00272 3.16583
    -9 1 17 1.40216 3.084
    9 -1 -17 1.6518 3.3896
    9 -1 -17 -1.31532 3.5608
    9 1 -17 0.58688 3.893
    -9 -1 16 2.30339 3.4397
    -9 1 16 2.01158 3.2296
    -9 1 16 3.54441 3.2131
    9 -1 -16 1.57982 3.2474
    9 -1 -16 2.87729 3.6304
    9 1 -16 4.69037 4.0003
    -9 -1 15 36.229 5.824
    -9 1 15 27.415 4.861
    -9 1 15 30.739 4.947
    9 -1 -15 39.714 4.745
    9 -1 -15 35.993 5.515
    9 1 -15 28.587 5.12
    -9 -1 14 2.11396 2.8697
    -9 1 14 2.67581 3.1601
    -9 1 14 3.03083 2.5759
    -9 1 14 5.29759 2.8228
    9 -1 -14 2.65365 2.6215
    9 -1 -14 2.92718 3.1323
    9 1 -14 4.84588 3.3864
    -9 -1 13 26.288 4.496
    -9 -1 13 38.116 5.263
    -9 -1 13 33.285 3.585
    -9 1 13 39.586 5.249
    -9 1 13 34.718 4.634
    9 -1 -13 36.08 3.868
    9 -1 -13 33.931 4.598
    9 1 -13 28.873 4.425
    -9 -1 12 0.50491 2.4629
    -9 -1 12 0.34097 2.5273
    -9 -1 12 1.81912 1.7003
    -9 1 12 -0.42022 2.4093
    -9 1 12 -1.05745 2.0751
    9 -1 -12 0.41735 1.9057
    9 -1 -12 1.6524 2.5781
    9 1 -12 0.71455 2.6454
    -9 -1 11 40.8 4.877
    -9 -1 11 44.48 4.617
    -9 -1 11 40.898 3.49
    -9 -1 11 45.408 3.629
    -9 1 11 40.754 4.562
    -9 1 11 43.367 4.513
    9 -1 -11 45.714 3.204
    9 -1 -11 48.202 4.717
    9 1 -11 46.459 5.055
    -9 -1 10 27.994 4.098
    -9 -1 10 25.984 3.939
    -9 -1 10 32.695 3.294
    -9 1 10 33.109 4.242
    -9 1 10 27.148 3.605
    9 -1 -10 34.309 4.03
    9 1 -10 30.671 4.015
    -9 -1 9 12.731 3.229
    -9 -1 9 8.4795 2.8665
    -9 -1 9 12.697 2.384
    -9 1 9 9.03611 2.8138
    -9 1 9 11.535 2.899
    9 -1 -9 11.537 1.6
    9 -1 -9 11.046 3.07
    9 1 -9 10.603 3.173
    -9 -1 8 0.83247 2.1855
    -9 -1 8 0.34683 2.4027
    -9 -1 8 0.77121 1.749
    -9 1 8 0.9874 2.2702
    -9 1 8 0.92205 2.2345
    9 -1 -8 0.27865 1.0794
    9 -1 -8 0.41617 2.5343
    9 1 -8 0.8566 2.8226
    -9 -1 7 35.925 4.163
    -9 -1 7 33.688 4.044
    -9 -1 7 33.483 3.32
    -9 1 7 30.752 3.916
    -9 1 7 32 1.808
    -9 1 7 35.63 4.036
    9 -1 -7 28.757 1.918
    9 -1 -7 34.99 3.713
    9 1 -7 31.702 3.849
    -9 -1 6 1.43693 2.1373
    -9 -1 6 3.33095 2.4456
    -9 -1 6 2.0427 1.9291
    -9 1 6 0.00456 2.34332
    -9 1 6 -0.29877 1.0231
    -9 1 6 -0.73874 1.8966
    9 -1 -6 -0.03564 1.23515
    9 -1 -6 1.11673 2.1976
    9 1 -6 -1.92779 2.41
    -9 -1 5 49.995 3.609
    -9 -1 5 49.381 4.032
    -9 -1 5 47.252 3.426
    -9 1 5 42.518 4.142
    -9 1 5 46.722 2.323
    -9 1 5 49.198 3.591
    9 -1 -5 38.172 2.387
    9 -1 -5 49.911 3.532
    9 1 -5 36.516 4.009
    -9 -1 4 -0.69649 1.5114
    -9 -1 4 0.87845 2.0907
    -9 -1 4 2.05083 1.6715
    -9 1 4 0.78149 2.0488
    -9 1 4 0.62239 1.3927
    -9 1 4 -0.28055 1.5456
    -9 1 4 -0.23426 1.615
    9 -1 -4 -1.12415 1.5231
    9 1 -4 -0.27008 1.9907
    -9 -1 3 273.506 5.865
    -9 -1 3 267.982 7.23
    -9 -1 3 273.011 6.278
    -9 1 3 243.232 6.869
    -9 1 3 218.422 5.013
    -9 1 3 265.894 5.647
    -9 1 3 271.18 5.682
    9 1 -3 229.726 6.247
    -9 -1 2 126.322 4.13
    -9 -1 2 126.557 5.292
    -9 -1 2 127.916 4.809
    -9 1 2 105.851 5.073
    -9 1 2 113.697 4.44
    -9 1 2 120.215 4.062
    -9 1 2 125.145 4.139
    9 1 -2 118.529 5.035
    -9 -1 1 1.98275 1.6504
    -9 -1 1 -0.17708 2.3078
    -9 -1 1 1.01127 1.9583
    -9 1 1 5.35421 2.6826
    -9 1 1 3.2071 1.6364
    -9 1 1 3.2445 1.7241
    9 1 -1 3.25849 2.3004
    -9 -1 0 24.539 2.615
    -9 -1 0 21.483 3.637
    -9 -1 0 21.855 3.076
    -9 1 0 23.922 3.923
    -9 1 0 21.471 2.528
    -9 1 0 26.243 2.703
    9 1 0 24.132 3.421
    -9 -1 -1 325.382 6.316
    -9 -1 -1 337.5 9.148
    -9 -1 -1 332.192 8.21
    -9 1 -1 346.499 9.075
    -9 1 -1 346.898 6.955
    -9 1 -1 326.826 6.617
    9 -1 1 327.592 8.892
    9 1 1 366.7 8.764
    -9 -1 -2 9.10537 3.7004
    -9 -1 -2 6.87912 2.6098
    -9 1 -2 13.352 4.091
    -9 1 -2 15.588 2.637
    -9 1 -2 14.246 2.457
    9 -1 2 8.47524 2.9479
    9 1 2 8.46827 2.9024
    -9 -1 -3 8.87845 3.5447
    -9 -1 -3 8.65513 2.7417
    -9 1 -3 12.239 4.255
    -9 1 -3 9.01008 2.4867
    -9 1 -3 9.37837 2.3124
    9 -1 3 14.824 3.721
    9 1 3 9.48507 2.2364
    9 1 3 10.392 2.97
    -9 -1 -4 0.01194 3.09844
    -9 -1 -4 0.39971 2.1452
    -9 1 -4 -1.147 3.3989
    -9 1 -4 2.30794 2.1652
    -9 1 -4 -0.48204 1.6329
    9 -1 4 -0.72374 2.5906
    9 1 4 -0.38709 1.6678
    9 1 4 0.61606 2.2365
    -9 -1 -5 31.251 5.131
    -9 -1 -5 38.522 4.54
    -9 1 -5 30.964 5.014
    -9 1 -5 31.183 3.654
    -9 1 -5 31.23 3.616
    9 -1 5 42.141 5.189
    9 1 5 31.815 3.519
    9 1 5 36.653 4.505
    -9 -1 -6 -0.66243 3.1269
    -9 -1 -6 -0.4472 2.4687
    -9 1 -6 2.96606 3.7113
    -9 1 -6 0.41373 2.3207
    9 -1 6 -0.77523 2.6041
    9 1 6 1.09825 2.0058
    9 1 6 -0.63921 2.3432
    -9 -1 -7 -0.72249 3.3987
    -9 -1 -7 1.6805 2.8853
    -9 1 -7 0.86678 3.6345
    -9 1 -7 0.33082 2.5641
    9 -1 7 -1.79175 2.5236
    9 1 7 -0.5252 1.9649
    9 1 7 1.19259 2.4975
    -9 -1 -8 2.11426 3.7948
    -9 -1 -8 2.57247 3.0919
    -9 1 -8 4.15595 4.5119
    -9 1 -8 0.72706 2.9563
    9 -1 8 3.23436 3.4428
    9 1 8 -1.71926 2.2418
    9 1 8 0.60081 2.7883
    -9 -1 -9 11.326 4.992
    -9 -1 -9 7.19732 3.8182
    -9 1 -9 8.35975 5.1149
    -9 1 -9 7.66496 3.6817
    9 -1 9 5.40894 3.8745
    9 1 9 7.71067 3.1549
    9 1 9 13.249 3.795
    -9 -1 -10 7.54267 4.7575
    -9 -1 -10 5.50228 3.9369
    -9 1 -10 -2.27587 4.829
    -9 1 -10 -1.03072 3.377
    9 -1 10 4.4498 3.8666
    9 1 10 2.27537 2.867
    9 1 10 -0.67971 2.6165
    -9 -1 -11 14.463 5.475
    -9 -1 -11 16.541 4.921
    -9 1 -11 15.094 5.953
    -9 1 -11 15.305 4.588
    9 -1 11 17.199 5.101
    9 1 11 14.657 4.039
    -9 -1 -12 6.01937 4.8928
    -9 -1 -12 0.5492 3.8382
    -9 1 -12 5.12986 5.6669
    -9 1 -12 3.45402 4.0017
    9 -1 12 3.25543 4.0279
    9 1 12 9.27741 3.6703
    -9 -1 -13 16.926 5.672
    -9 -1 -13 10.7 4.847
    -9 1 -13 12.666 6.088
    -9 1 -13 7.35506 4.4957
    9 -1 13 11.131 4.862
    9 1 13 15.183 4.449
    -9 -1 -14 -1.04135 4.327
    -9 -1 -14 -1.91082 3.8142
    -9 1 -14 4.58481 5.4303
    -9 1 -14 0.59836 4.1408
    9 -1 14 -1.28876 3.8636
    9 1 14 -2.95904 2.9924
    -9 -1 -15 9.35052 5.4405
    -9 -1 -15 6.01298 4.4834
    -9 1 -15 8.05366 6.3401
    -9 1 -15 7.30743 4.9704
    9 -1 15 7.76731 4.6515
    9 1 15 10.888 4.465
    -9 -1 -16 4.23998 4.9301
    -9 1 -16 -3.04234 5.4435
    -9 1 -16 0.9312 4.6463
    9 -1 16 -2.41153 3.8891
    9 1 16 -1.02703 3.4833
    -9 -1 -17 4.72555 5.183
    -9 1 -17 8.68468 6.2454
    -9 1 -17 5.73376 5.21
    9 -1 17 8.01954 5.432
    9 1 17 7.64722 4.3423
    -9 -3 21 1.07732 4.7738
    9 3 -21 -0.74505 4.3491
    -9 -3 20 10.343 5.537
    -9 3 20 13.936 4.556
    -9 3 20 10.285 4.331
    9 3 -20 10.933 4.996
    -9 -3 19 5.20451 4.6261
    -9 3 19 12.2 4.226
    -9 3 19 8.65042 4.5571
    9 3 -19 9.24687 4.665
    -9 -3 18 5.52095 4.6172
    -9 3 18 8.2136 3.8989
    -9 3 18 4.37266 4.1411
    9 3 -18 4.28004 4.2411
    -9 -3 17 3.60773 4.17
    -9 3 17 3.59198 3.1289
    -9 3 17 0.44895 3.6127
    9 3 -17 5.89842 3.9414
    -9 -3 16 47.648 7.469
    -9 3 16 52.636 5.925
    -9 3 16 51.588 6.978
    9 3 -16 45.899 5.958
    -9 -3 15 19.116 5.381
    -9 -3 15 20.234 5.609
    -9 3 15 17.66 4.268
    -9 3 15 16.133 4.867
    9 3 -15 15.771 4.366
    -9 -3 14 10.674 4.401
    -9 -3 14 5.72473 4.4534
    -9 3 14 9.54037 3.6496
    -9 3 14 6.03109 3.7001
    -9 3 14 11.858 3.924
    9 3 -14 7.45901 3.8624
    -9 -3 13 2.75867 3.5527
    -9 -3 13 4.32814 4.6152
    -9 3 13 1.39809 3.0585
    -9 3 13 1.77631 3.1801
    -9 3 13 1.90367 3.1635
    9 3 -13 4.18489 3.4094
    -9 -3 12 14.084 4.262
    -9 -3 12 13.331 4.721
    -9 3 12 14.558 3.729
    -9 3 12 14.964 3.965
    9 3 -12 12.707 3.782
    -9 -3 11 14.687 4.234
    -9 -3 11 14.701 4.541
    -9 3 11 12.286 3.535
    -9 3 11 13.7 3.674
    9 3 -11 12.853 3.659
    -9 -3 10 2.01777 2.9424
    -9 -3 10 3.77954 3.5315
    -9 3 10 4.03189 2.9022
    -9 3 10 -0.74317 2.4616
    9 3 -10 1.75654 2.3797
    9 3 -10 1.35152 2.8654
    -9 -3 9 -0.40004 2.5682
    -9 -3 9 -1.28818 3.0425
    -9 3 9 3.51272 2.6854
    -9 3 9 1.12774 2.3205
    9 3 -9 1.22458 1.8945
    9 3 -9 0.28031 2.5722
    -9 -3 8 31.67 4.289
    -9 -3 8 31.48 5.403
    -9 3 8 30.662 4.16
    -9 3 8 27.123 3.631
    -9 3 8 35.049 4.163
    9 3 -8 28.753 3.324
    9 3 -8 20.106 3.41
    -9 -3 7 27.582 3.837
    -9 -3 7 36.361 5.663
    -9 3 7 27.928 4.098
    -9 3 7 28.766 3.526
    -9 3 7 28.318 3.568
    9 3 -7 32.34 3.501
    9 3 -7 22.84 3.412
    -9 -3 6 55.11 4.204
    -9 -3 6 49.013 5.499
    -9 3 6 53.941 5.014
    -9 3 6 53.451 2.66
    -9 3 6 58.425 2.347
    -9 3 6 60.777 4.131
    -9 3 6 50.72 4.105
    9 3 -6 56.135 4.048
    9 3 -6 48.218 4.505
    -9 -3 5 1.63569 1.8345
    -9 -3 5 1.70202 3.0464
    -9 3 5 1.19612 2.4722
    -9 3 5 1.64496 1.8476
    -9 3 5 1.77027 1.6405
    -9 3 5 2.14082 1.8365
    9 3 -5 2.66613 1.8753
    9 3 -5 2.56845 2.341
    -9 -3 4 0.48567 1.5629
    -9 -3 4 2.1422 2.9161
    -9 3 4 0.10986 2.3994
    -9 3 4 -0.45758 1.9651
    -9 3 4 0.60453 1.429
    -9 3 4 0.70803 1.5866
    9 3 -4 -0.21 1.7159
    9 3 -4 0.54005 2.2265
    -9 -3 3 41.785 2.84
    -9 -3 3 44.901 5.219
    -9 3 3 43.252 5.101
    -9 3 3 49.648 4.021
    -9 3 3 44.914 2.745
    -9 3 3 43.849 2.807
    9 3 -3 46.262 4.053
    9 3 -3 48.201 4.596
    -9 -3 2 59.384 2.616
    -9 -3 2 60.386 5.49
    -9 3 2 57.639 5.366
    -9 3 2 61.196 4.61
    -9 3 2 57.069 2.478
    -9 3 2 62.982 2.532
    9 3 -2 62.543 4.558
    9 3 -2 65.536 5.068
    -9 -3 1 -1.27866 2.4796
    -9 3 1 1.91859 2.6559
    9 3 -1 -0.16777 1.9975
    9 3 -1 0.06053 2.49866
    -9 -3 0 81.12 6.02
    -9 3 0 79.487 5.885
    9 3 0 79.6 5.909
    -9 -3 -1 48.795 5.185
    -9 3 -1 47.599 5.28
    9 -3 1 43.911 5.484
    9 3 1 55.419 5.553
    -9 -3 -2 2.08278 2.8355
    -9 3 -2 0.69604 3.6466
    9 -3 2 -1.62819 3.1108
    9 3 2 1.96478 2.8417
    -9 -3 -3 1.93509 2.8291
    -9 3 -3 2.56651 3.6805
    -9 3 -3 0.72577 1.3094
    -9 3 -3 0.96213 1.2292
    9 -3 3 0.25692 3.2728
    9 3 3 -0.12858 2.8899
    -9 -3 -4 21.618 4.527
    -9 3 -4 29.009 5.871
    -9 3 -4 23.355 2.885
    -9 3 -4 18.703 2.16
    9 -3 4 16.726 4.751
    9 3 4 19.661 4.28
    -9 -3 -5 43.485 5.938
    -9 3 -5 42.797 6.946
    -9 3 -5 36.593 3.617
    -9 3 -5 31.901 3.152
    9 -3 5 41.448 6.581
    9 3 5 52.079 6.271
    -9 -3 -6 15.4 4.525
    -9 3 -6 14.926 5.444
    -9 3 -6 13.785 2.834
    -9 3 -6 14.681 2.595
    9 -3 6 18.461 5.15
    9 3 6 15.612 4.626
    -9 -3 -7 2.85349 3.5174
    -9 3 -7 -2.55015 4.5611
    -9 3 -7 0.4568 2.3971
    9 -3 7 1.1334 3.8067
    9 3 7 4.13184 3.6741
    -9 -3 -8 -0.39896 3.3495
    -9 3 -8 5.75597 5.4611
    -9 3 -8 3.54562 2.7633
    9 -3 8 1.47287 4.0002
    9 3 8 6.32642 4.1892
    -9 -3 -9 19.396 5.058
    -9 3 -9 25.717 7.002
    -9 3 -9 23.977 4.117
    9 -3 9 20.997 5.793
    9 3 9 28.232 5.709
    -9 -3 -10 7.97943 4.0739
    -9 3 -10 6.29561 6.1509
    -9 3 -10 0.8891 3.1091
    9 -3 10 1.41711 4.195
    9 3 10 2.931 4.0574
    -9 -3 -11 7.13221 4.228
    -9 3 -11 4.01357 5.6998
    -9 3 -11 4.30877 3.5192
    9 -3 11 6.46996 4.961
    9 3 11 4.39417 4.437
    -9 -3 -12 5.32813 4.0552
    -9 3 -12 2.70523 6.0023
    -9 3 -12 2.84921 3.5399
    9 -3 12 1.58872 4.5106
    9 3 12 2.3661 3.7046
    -9 -3 -13 11.321 4.509
    -9 3 -13 6.02194 7.0286
    -9 3 -13 6.06399 4.0172
    9 -3 13 6.83021 5.3524
    -9 -3 -14 18.024 5.218
    -9 3 -14 12.384 7.209
    -9 3 -14 8.25885 4.5739
    9 -3 14 16.148 6.387
    -9 -5 15 4.22129 4.8164
    -9 5 15 1.12716 3.7596
    9 5 -15 -0.97774 3.5534
    -9 -5 14 0.16868 4.1648
    -9 -5 14 2.28254 5.1144
    -9 5 14 7.06556 4.3017
    9 5 -14 2.40093 3.5149
    -9 -5 13 10.47 4.783
    -9 -5 13 10.359 5.949
    -9 5 13 5.63945 4.0466
    9 5 -13 7.86843 3.6856
    -9 -5 12 7.11426 4.6116
    -9 -5 12 13.732 5.842
    -9 5 12 9.23978 4.0263
    9 5 -12 9.98208 3.9
    -9 -5 11 23.876 5.36
    -9 -5 11 22.187 6.432
    -9 5 11 19.027 4.469
    -9 5 11 20.516 4.693
    9 5 -11 15.916 3.992
    -9 -5 10 -0.42015 3.1388
    -9 -5 10 3.3717 4.6755
    -9 5 10 1.22242 3.054
    -9 5 10 -0.20862 2.6636
    9 5 -10 1.25706 2.9937
    -9 -5 9 -2.68829 2.6694
    -9 -5 9 -0.02918 4.24591
    -9 5 9 2.13657 2.9428
    9 5 -9 0.40962 2.9624
    -9 -5 8 1.82844 4.1038
    -9 5 8 0.92999 2.6902
    9 5 -8 2.06766 2.9522
    -9 -5 7 6.64672 4.7519
    -9 5 7 9.02499 3.578
    -9 5 7 8.0125 3.2701
    9 5 -7 9.77587 3.4886
    -9 -5 6 7.60206 4.3
    -9 5 6 8.65349 3.5575
    -9 5 6 7.62577 2.8584
    9 5 -6 4.96392 3.2886
    -9 -5 5 15.75 5.229
    -9 5 5 10.591 3.55
    -9 5 5 9.12062 2.8014
    9 5 -5 10.863 3.534
    -9 -5 4 2.2429 3.8765
    -9 5 4 6.163 3.4888
    -9 5 4 5.05093 2.2266
    9 5 -4 4.75884 3.3772
    -9 -5 3 0.79079 3.7749
    -9 5 3 5.80275 3.4528
    -9 5 3 2.14858 1.894
    9 5 -3 3.01747 3.2859
    -9 -5 2 25.01 5.734
    -9 5 2 18.535 4.672
    -9 5 2 18.882 4.307
    -9 5 2 18.504 2.462
    -9 5 2 15.104 2.527
    9 5 -2 19.686 4.349
    -9 -5 1 4.16177 3.7972
    -9 5 1 -1.22277 3.3143
    -9 5 1 0.69798 3.1427
    -9 5 1 0.89732 1.392
    -9 5 1 0.04001 1.5471
    9 5 -1 0.77023 3.3167
    -9 -5 0 21.164 5.268
    -9 5 0 16.629 4.842
    -9 5 0 19.835 4.844
    9 5 0 21.194 4.701
    -9 -5 -1 0.5633 3.4344
    -9 5 -1 1.62596 3.7015
    9 5 1 -1.28808 3.3022
    -9 -5 -2 5.84123 3.826
    -9 5 -2 6.14874 4.4144
    9 5 2 5.1126 3.8208
    -9 -5 -3 17.234 4.848
    -9 5 -3 13.98 5.08
    9 5 3 18.646 4.908
    -9 -5 -4 4.96782 3.7119
    -9 5 -4 3.24095 4.2712
    9 5 4 0.28563 3.7517
    -9 -5 -5 4.74738 3.799
    -9 5 -5 5.29678 4.8142
    9 -5 5 5.69299 5.0449
    9 5 5 6.72911 4.3483
    -9 -5 -6 3.14259 3.4511
    -9 5 -6 1.20452 4.787
    -9 5 -6 -1.10508 1.7555
    9 -5 6 -1.8917 4.2368
    9 5 6 2.77703 4.2438
    -9 -5 -7 2.8619 3.3794
    -9 5 -7 2.47592 4.9986
    -9 5 -7 1.58781 2.1015
    9 -5 7 5.03895 5.0728
    9 5 7 8.03696 4.7274
    -9 -5 -8 1.84393 3.1381
    -9 5 -8 -0.47401 5.2113
    -9 5 -8 -1.49378 2.3193
    9 -5 8 0.40987 4.7161
    9 5 8 1.59785 4.2899
    -10 0 23 3.2194 4.3575
    10 0 -23 0.93594 4.5196
    10 0 -23 -6.15687 3.7937
    -10 0 22 6.92866 4.7868
    10 0 -22 11.267 5.245
    10 0 -22 4.25494 5.1085
    -10 0 21 -1.9878 3.4128
    10 0 -21 1.26651 4.3888
    10 0 -21 0.17718 4.3033
    -10 0 20 119.856 9.567
    10 0 -20 133.129 9.016
    10 0 -20 142.39 10.691
    -10 0 19 0.42946 3.4187
    10 0 -19 2.53621 4.1972
    10 0 -19 0.39993 4.0968
    -10 0 18 4.42696 3.5312
    10 0 -18 6.0075 4.2433
    10 0 -18 6.86701 4.5334
    -10 0 17 2.57717 3.6014
    10 0 -17 0.83898 3.6333
    10 0 -17 -0.95493 4.0641
    -10 0 16 141.62 8.743
    -10 0 16 138.911 7.448
    10 0 -16 152.859 9.278
    -10 0 15 -0.13295 3.0102
    -10 0 15 0.39093 2.3388
    10 0 -15 0.20814 3.6671
    -10 0 14 3.35504 3.0268
    -10 0 14 3.37268 2.2905
    -10 0 14 4.68497 2.5416
    10 0 -14 3.91258 3.5894
    -10 0 13 -1.29623 2.3941
    -10 0 13 -0.17697 1.8795
    10 0 -13 -2.47111 2.7647
    -10 0 12 22.331 3.998
    -10 0 12 31.75 3.922
    -10 0 12 28.679 3.765
    10 0 -12 30.917 4.415
    -10 0 11 0.26969 2.4994
    -10 0 11 0.25897 1.972
    -10 0 11 -1.47458 1.672
    10 0 -11 0.09064 2.66367
    -10 0 10 19.491 3.558
    -10 0 10 23.842 3.174
    -10 0 10 21.381 3.206
    10 0 -10 24.641 3.884
    -10 0 9 2.6743 2.624
    -10 0 9 -0.63276 1.8246
    -10 0 9 0.43885 2
    10 0 -9 -1.13877 2.6714
    -10 0 8 14.863 3.225
    -10 0 8 13.424 2.56
    -10 0 8 9.8106 2.6596
    10 0 -8 12.421 3.312
    -10 0 7 1.57717 2.3398
    -10 0 7 0.88951 1.874
    -10 0 7 -0.14733 1.977
    10 0 -7 2.296 2.5597
    -10 0 6 546.133 9.943
    -10 0 6 564.833 8.506
    -10 0 6 592.916 9.633
    10 0 -6 564.336 9.574
    -10 0 5 -0.93615 1.786
    -10 0 5 -1.41336 1.5162
    -10 0 5 0.30506 1.6317
    10 0 -5 -0.4081 1.9478
    -10 0 4 85.404 4.441
    -10 0 4 85.391 4.011
    -10 0 4 88.947 4.239
    10 0 -4 79.281 4.181
    -10 0 3 1.42546 1.7966
    -10 0 3 3.74971 1.8664
    -10 0 3 0.87181 1.595
    10 0 -3 1.31129 1.798
    -10 0 2 164.657 5.578
    -10 0 2 162.072 5.565
    -10 0 2 155.997 5.253
    10 0 -2 159.968 5.265
    -10 0 1 -0.39461 1.9347
    -10 0 1 1.21235 2.5131
    -10 0 1 0.3776 1.8451
    10 0 -1 0.68821 1.9437
    -10 0 0 385.165 9.165
    -10 0 0 377.616 8.131
    10 0 0 390.026 7.952
    -10 0 -1 -3.35062 3.186
    -10 0 -1 -0.56937 2.1922
    10 0 1 -0.97005 2.1685
    -10 0 -2 18.418 4.631
    -10 0 -2 14.64 3.069
    10 0 2 14.276 3.101
    10 0 2 16.319 3.017
    -10 0 -3 0.63548 3.7082
    -10 0 -3 1.92465 2.5772
    10 0 3 -0.58015 2.2195
    10 0 3 0.44286 2.1018
    -10 0 -4 4.26781 3.531
    -10 0 -4 6.70205 2.7209
    10 0 4 13.892 3.167
    10 0 4 11.774 2.637
    -10 0 -5 -2.2146 3.5161
    -10 0 -5 -0.96243 2.3635
    10 0 5 -0.54074 2.1874
    10 0 5 1.32824 1.921
    -10 0 -6 3.40723 4.0022
    -10 0 -6 2.47577 2.7718
    10 0 6 5.13664 2.8364
    10 0 6 0.8284 1.9779
    -10 0 -7 2.49395 4.3789
    -10 0 -7 -2.01968 2.7736
    10 0 7 -0.47331 2.5778
    10 0 7 1.86431 2.2238
    -10 0 -8 21.183 5.973
    -10 0 -8 22.723 4.657
    10 0 8 20.495 4.319
    -10 0 -9 0.77711 4.6632
    -10 0 -9 1.16291 3.5827
    10 0 9 -0.35041 2.8947
    -10 0 -10 59.471 8.18
    -10 0 -10 57.974 7.168
    10 0 10 53.614 6.523
    -10 0 -11 5.94931 5.2165
    -10 0 -11 -1.19345 3.7569
    10 0 11 -1.52004 3.1299
    -10 0 -12 4.6669 5.529
    -10 0 -12 1.10726 4.1075
    10 0 12 -2.13632 3.3988
    -10 0 -13 1.29913 5.1305
    -10 0 -13 -1.26315 3.9264
    10 0 13 -1.41099 3.2219
    -10 0 -14 32.748 7.777
    -10 0 -14 32.603 6.519
    10 0 14 28.146 5.861
    -10 0 -15 3.40547 5.421
    -10 0 -15 -1.24775 4.4295
    10 0 15 1.37672 3.881
    -10 0 -16 8.56468 5.8941
    -10 0 -16 -2.54491 4.3223
    10 0 16 -3.01805 3.824
    -10 -2 22 0.86677 4.4439
    -10 2 22 1.41399 3.9783
    10 2 -22 5.20419 5.5454
    10 2 -22 3.37235 5.0065
    -10 -2 21 0.15151 3.9371
    -10 2 21 3.44016 3.9446
    10 2 -21 2.62671 4.7011
    -10 -2 20 15.892 5.712
    -10 2 20 17.137 5.035
    10 2 -20 18.866 5.608
    -10 -2 19 13.056 5.321
    -10 2 19 18.003 4.79
    -10 2 19 14.628 4.482
    10 2 -19 11.986 4.843
    -10 -2 18 5.26178 4.2498
    -10 2 18 3.91099 3.6104
    -10 2 18 3.72103 3.6527
    10 2 -18 1.50418 3.939
    -10 -2 17 10.418 4.526
    -10 2 17 12.001 4.203
    -10 2 17 17.011 4.647
    10 2 -17 9.40263 4.4918
    -10 -2 16 29.064 5.979
    -10 2 16 31.419 5.313
    -10 2 16 27.789 5.202
    10 2 -16 22.629 4.891
    -10 -2 15 1.47295 3.4199
    -10 -2 15 0.93204 3.7126
    -10 2 15 -3.23569 2.819
    -10 2 15 0.61835 2.9191
    -10 2 15 -2.75719 2.8962
    10 2 -15 -1.44455 3.3431
    -10 -2 14 0.52556 2.8986
    -10 -2 14 1.06853 3.7517
    -10 2 14 6.53622 3.4745
    -10 2 14 6.86342 3.4662
    10 2 -14 0.15702 3.3176
    -10 -2 13 7.55198 3.7753
    -10 -2 13 8.90884 4.0714
    -10 2 13 8.54771 3.5495
    -10 2 13 5.35614 3.1414
    10 2 -13 3.41276 3.283
    -10 -2 12 12.199 3.669
    -10 -2 12 11.821 4.127
    -10 2 12 17.2 3.871
    -10 2 12 11.076 3.21
    10 -2 -12 14.605 3.473
    10 2 -12 10.966 3.528
    -10 -2 11 0.32828 2.6427
    -10 -2 11 1.42936 3.0092
    -10 2 11 2.31225 2.5947
    -10 2 11 2.24408 2.5097
    10 -2 -11 0.03947 2.33359
    10 2 -11 0.59155 2.6887
    -10 -2 10 13.9 3.261
    -10 -2 10 12.399 3.661
    -10 2 10 14.11 3.309
    -10 2 10 13.918 3.2
    10 2 -10 11.598 3.146
    -10 -2 9 26.608 3.84
    -10 -2 9 27.183 4.39
    -10 2 9 28.602 3.973
    -10 2 9 35.167 4.045
    10 2 -9 31.791 3.522
    10 2 -9 27.689 3.716
    -10 -2 8 5.44764 2.498
    -10 -2 8 4.99434 2.8686
    -10 2 8 4.732 2.4129
    -10 2 8 7.70826 2.4251
    10 2 -8 5.86792 2.1175
    10 2 -8 2.78273 2.4768
    -10 -2 7 21.085 3.217
    -10 -2 7 14.406 3.452
    -10 2 7 16.492 3.234
    -10 2 7 18.057 2.859
    -10 2 7 17.292 2.874
    10 2 -7 17.649 2.737
    10 2 -7 15.751 3.091
    -10 -2 6 119.271 5.219
    -10 -2 6 118.455 6.5
    -10 2 6 110.517 5.943
    -10 2 6 123.299 5.044
    -10 2 6 117.028 5.079
    10 2 -6 121.263 5.175
    10 2 -6 103.63 5.555
    -10 -2 5 52.597 3.738
    -10 -2 5 47.594 4.838
    -10 2 5 48.943 4.721
    -10 2 5 43.131 2.533
    -10 2 5 52.855 2.391
    -10 2 5 57.678 3.751
    -10 2 5 53.593 3.803
    10 2 -5 46.064 4.53
    -10 -2 4 40.96 3.143
    -10 -2 4 43.66 4.418
    -10 2 4 42.633 4.849
    -10 2 4 41.648 3.168
    -10 2 4 44.939 3.297
    -10 2 4 46.739 3.442
    10 2 -4 40.415 4.4
    -10 -2 3 123.131 4.11
    -10 2 3 116.302 6.388
    -10 2 3 118.995 4.838
    -10 2 3 118.638 4.094
    -10 2 3 121.15 4.209
    10 2 -3 115.41 5.764
    -10 -2 2 18.695 2.159
    -10 -2 2 18.378 3.837
    -10 -2 2 21.878 2.718
    -10 2 2 11.882 3.177
    -10 2 2 19.702 3.382
    -10 2 2 17.662 2.118
    -10 2 2 18.95 2.232
    10 2 -2 14.777 3.157
    -10 -2 1 30.886 2.103
    -10 -2 1 31.359 4.355
    -10 -2 1 32.096 3.357
    -10 2 1 36.549 4.333
    -10 2 1 29.551 2.579
    -10 2 1 36.483 2.749
    10 2 -1 35.647 4.382
    -10 -2 0 89.931 2.68
    -10 -2 0 79.417 5.665
    -10 -2 0 85.298 4.592
    -10 2 0 89.313 5.459
    -10 2 0 84.85 3.433
    -10 2 0 86.509 3.386
    10 2 0 87.597 5.654
    -10 -2 -1 79.551 2.465
    -10 -2 -1 84.678 5.797
    -10 -2 -1 64.075 4.411
    -10 2 -1 81.011 5.915
    -10 2 -1 76.91 3.553
    -10 2 -1 76.42 3.398
    10 -2 1 71.4 5.455
    10 2 1 77.792 5.469
    -10 -2 -2 15.829 1.653
    -10 -2 -2 12.348 3.408
    -10 -2 -2 14.01 2.898
    -10 2 -2 21.046 4.498
    -10 2 -2 15.379 2.272
    -10 2 -2 14.948 2.137
    10 -2 2 10.341 3.209
    10 2 2 15.117 3.384
    -10 -2 -3 15.389 1.893
    -10 -2 -3 12.85 3.569
    -10 -2 -3 11.45 2.921
    -10 2 -3 17.976 4.482
    -10 2 -3 14.499 2.49
    -10 2 -3 14.342 2.264
    10 -2 3 12.619 3.482
    10 2 3 13.94 3.396
    -10 -2 -4 0.24679 1.3308
    -10 -2 -4 3.38903 3.0787
    -10 -2 -4 -1.71261 2.1739
    -10 2 -4 2.53078 3.863
    -10 2 -4 1.09514 2.0008
    -10 2 -4 1.29802 1.7211
    10 -2 4 -0.23266 2.6061
    10 2 4 4.15425 2.9487
    -10 -2 -5 5.70766 3.5407
    -10 -2 -5 5.7365 2.928
    -10 2 -5 6.65784 4.3734
    -10 2 -5 6.96393 2.5438
    -10 2 -5 3.92292 2.1119
    10 -2 5 4.19917 3.3918
    10 2 5 1.86478 3.0172
    -10 -2 -6 -0.03663 3.11985
    -10 -2 -6 -0.77242 2.5272
    -10 2 -6 7.53484 4.7399
    -10 2 -6 -0.09567 2.36546
    -10 2 -6 -0.13887 1.9972
    10 -2 6 0.45156 3.259
    10 2 6 -0.5279 1.7172
    10 2 6 -1.96863 2.8753
    -10 -2 -7 1.26668 3.6436
    -10 -2 -7 -0.32658 2.8641
    -10 2 -7 6.5911 5.0899
    -10 2 -7 1.58664 2.7299
    10 -2 7 4.72157 3.8495
    10 2 7 0.98451 2.0242
    10 2 7 2.53143 3.3907
    -10 -2 -8 0.4546 3.6376
    -10 -2 -8 -0.27481 2.783
    -10 2 -8 -2.38815 4.8435
    -10 2 -8 -0.01841 2.91255
    10 -2 8 1.9419 3.9055
    10 2 8 -0.89345 2.0647
    10 2 8 0.82392 3.4402
    -10 -2 -9 -0.51538 3.5678
    -10 -2 -9 4.35424 3.0686
    -10 2 -9 3.00388 5.1734
    -10 2 -9 -0.71676 3.0089
    10 -2 9 -0.4803 3.3926
    10 2 9 0.73176 2.3092
    10 2 9 0.04815 3.46318
    -10 -2 -10 1.85875 4.0517
    -10 2 -10 6.38713 5.6461
    -10 2 -10 1.55805 3.3835
    10 -2 10 7.68382 4.5862
    10 2 10 3.84316 2.6712
    10 2 10 5.59558 4.0273
    -10 -2 -11 11.924 4.895
    -10 2 -11 8.45349 6.078
    -10 2 -11 9.6054 4.0685
    10 -2 11 8.23074 4.521
    10 2 11 5.36401 4.1984
    -10 -2 -12 1.38014 4.2487
    -10 2 -12 -2.81063 5.2915
    -10 2 -12 -3.41269 3.3129
    10 -2 12 2.60821 4.4439
    -10 -2 -13 7.44221 4.8184
    -10 2 -13 8.22024 6.4688
    -10 2 -13 5.60753 4.2486
    10 -2 13 11.142 5.414
    -10 -2 -14 18.772 5.986
    -10 2 -14 11.386 6.671
    -10 2 -14 8.16871 4.6978
    10 -2 14 5.48102 4.8583
    -10 -2 -15 6.74756 4.8027
    -10 2 -15 1.1745 6.3994
    -10 2 -15 -0.85386 4.3028
    10 -2 15 0.67227 4.5484
    -10 -4 18 2.10202 4.6051
    -10 4 18 4.84111 4.3096
    10 4 -18 2.06432 4.061
    -10 -4 17 6.29251 4.9174
    -10 4 17 5.85038 4.358
    10 4 -17 0.8854 3.7741
    -10 -4 16 3.53488 4.606
    -10 -4 16 4.69195 5.2859
    -10 4 16 4.56037 4.0624
    10 4 -16 -0.86244 3.4316
    -10 -4 15 2.2678 4.1607
    -10 -4 15 -0.01888 4.88675
    -10 4 15 0.09914 3.44532
    10 4 -15 0.54777 3.5333
    -10 -4 14 9.23006 4.7023
    -10 -4 14 4.44244 4.5778
    -10 4 14 10.764 4.127
    -10 4 14 9.33125 4.0643
    -10 4 14 8.32773 3.9945
    10 4 -14 9.87399 4.006
    -10 -4 13 7.41152 4.2378
    -10 -4 13 6.4105 4.9529
    -10 4 13 5.41926 3.5021
    -10 4 13 6.1962 3.6245
    -10 4 13 8.68612 3.825
    10 4 -13 4.0436 3.5475
    -10 -4 12 10.297 4.284
    -10 -4 12 11.244 5.344
    -10 4 12 21.246 4.568
    -10 4 12 14.625 4.211
    10 4 -12 15.468 4.121
    -10 -4 11 1.48691 3.2919
    -10 -4 11 -0.39987 4.0941
    -10 4 11 4.26054 3.2095
    -10 4 11 1.53177 2.9172
    10 4 -11 1.68805 3.2007
    -10 -4 10 6.88734 3.6913
    -10 -4 10 8.17607 4.5694
    -10 4 10 9.88873 3.7852
    -10 4 10 6.48271 3.3529
    10 4 -10 6.4123 3.2536
    -10 -4 9 6.13401 3.2142
    -10 -4 9 3.58657 3.9421
    -10 4 9 5.09233 3.378
    -10 4 9 4.29035 2.8587
    10 4 -9 1.15237 2.9646
    -10 -4 8 18.667 4.015
    -10 -4 8 18.791 4.991
    -10 4 8 15.688 3.736
    -10 4 8 14.693 3.357
    10 4 -8 13.141 3.599
    -10 -4 7 31.996 4.35
    -10 -4 7 26.313 5.896
    -10 4 7 19.986 4.197
    -10 4 7 24.931 3.703
    10 4 -7 19.342 3.871
    -10 -4 6 2.30766 2.3736
    -10 -4 6 2.14432 3.546
    -10 4 6 1.58463 2.9181
    -10 4 6 1.13707 2.0991
    10 4 -6 -1.62991 2.7355
    -10 -4 5 11.907 2.831
    -10 -4 5 14.538 4.861
    -10 4 5 13.177 3.823
    -10 4 5 18.624 3.31
    -10 4 5 16.826 2.831
    -10 4 5 15.961 3.014
    10 4 -5 10.242 3.519
    -10 -4 4 -0.71643 1.6607
    -10 -4 4 0.13535 3.1808
    -10 4 4 2.71863 3.156
    -10 4 4 -1.37998 2.5718
    -10 4 4 0.07712 1.74944
    -10 4 4 -0.79878 1.9736
    10 4 -4 -1.78894 2.7983
    -10 -4 3 39.775 6.239
    -10 4 3 31.841 5.219
    -10 4 3 41.123 4.884
    -10 4 3 39.26 3.228
    -10 4 3 34.873 3.358
    10 4 -3 36.688 4.8
    -10 -4 2 0.33124 3.3345
    -10 4 2 1.31202 3.3385
    -10 4 2 -0.51917 3.0576
    -10 4 2 -0.62072 1.3663
    -10 4 2 -0.85493 1.5149
    10 4 -2 -2.11992 2.9341
    -10 -4 1 -0.43404 3.3748
    -10 4 1 3.4847 3.4683
    -10 4 1 0.35781 3.2521
    -10 4 1 0.03413 1.2148
    -10 4 1 -0.26772 1.2555
    10 4 -1 1.16689 3.2254
    -10 -4 0 1.03749 3.317
    -10 4 0 0.69227 3.446
    10 4 0 2.4618 3.4051
    -10 -4 -1 16.272 4.527
    -10 4 -1 19.492 4.918
    10 4 1 15.508 4.392
    -10 -4 -2 6.04292 3.9151
    -10 4 -2 11.23 4.676
    10 4 2 11.93 4.213
    -10 -4 -3 -1.98751 3.158
    -10 4 -3 1.23648 4.0769
    10 -4 3 -1.1501 3.6198
    10 4 3 0.29314 3.4414
    -10 -4 -4 -2.53242 3.1225
    -10 4 -4 -1.16812 4.1817
    -10 4 -4 1.75247 1.6318
    -10 4 -4 1.92983 1.4842
    10 -4 4 1.66674 3.9851
    10 4 4 -2.00542 3.4713
    -10 -4 -5 -1.24032 3.1743
    -10 4 -5 0.84834 4.4776
    -10 4 -5 -1.86497 1.7531
    -10 4 -5 0.65244 1.6426
    10 -4 5 0.88161 4.1856
    10 4 5 1.69364 3.9177
    -10 -4 -6 7.68039 3.9682
    -10 4 -6 6.9956 5.2481
    -10 4 -6 4.69776 2.377
    10 -4 6 7.5803 4.8013
    10 4 6 5.19331 4.3634
    -10 -4 -7 2.57007 3.6629
    -10 4 -7 3.20082 4.9672
    -10 4 -7 0.08033 2.39365
    10 -4 7 5.55864 4.7118
    10 4 7 5.50953 4.3876
    -10 -4 -8 2.65054 3.5126
    -10 4 -8 6.51097 5.6892
    -10 4 -8 0.98966 2.6691
    10 -4 8 4.24989 4.6891
    10 4 8 6.73095 4.4424
    -10 -4 -9 7.37268 3.9516
    -10 4 -9 0.64986 5.5075
    -10 4 -9 -0.63108 2.702
    10 -4 9 -2.37921 4.4209
    10 4 9 0.58161 4.0239
    -10 -4 -10 3.23002 3.6355
    -10 4 -10 2.86523 5.7972
    -10 4 -10 -0.12557 3.0142
    10 -4 10 1.19321 4.6644
    10 4 10 3.89766 4.5028
    -10 -4 -11 4.62194 3.7092
    -10 4 -11 0.8537 5.8718
    -10 4 -11 6.15452 3.6872
    10 -4 11 4.43388 5.1871
    10 4 11 11.295 5.249
    -10 6 7 3.84759 3.0564
    10 6 -7 5.2296 3.5399
    -10 -6 6 3.10327 4.4993
    -10 6 6 6.64433 3.0854
    10 6 -6 3.15015 3.68
    -10 -6 5 3.318 4.5454
    -10 6 5 -0.92824 2.4014
    10 6 -5 -1.43183 3.3915
    -10 -6 4 1.55247 4.2176
    -10 6 4 0.95047 2.4107
    10 6 -4 0.25451 3.4
    -10 -6 3 1.89633 4.0471
    -10 6 3 1.22845 2.1775
    10 6 -3 3.29422 3.9635
    -10 -6 2 -1.70954 3.6822
    -10 6 2 1.18861 2.0025
    10 6 -2 3.0778 3.7573
    -10 -6 1 1.50317 4.036
    -10 6 1 0.53865 6.4428
    -10 6 1 0.07994 1.70706
    10 6 -1 0.1459 4.013
    -10 -6 0 9.37267 4.6638
    -10 6 0 6.5951 1.924
    10 6 0 6.80082 4.3897
    -11 -1 23 20.091 6.236
    -11 1 23 14.978 5.511
    11 1 -23 21.07 6.51
    11 1 -23 10.01 5.935
    -11 -1 22 0.80654 4.2834
    -11 1 22 2.05672 4.0137
    11 1 -22 2.9249 5.1138
    11 1 -22 -0.37082 4.8485
    -11 -1 21 0.78649 4.0744
    -11 1 21 2.24713 3.856
    11 1 -21 -1.27142 4.6008
    11 1 -21 -0.87453 4.6758
    -11 -1 20 5.72365 4.4778
    -11 1 20 4.71202 4.1813
    11 1 -20 4.44439 4.7424
    11 1 -20 6.67341 4.8888
    -11 -1 19 11.198 4.796
    -11 1 19 14.173 4.749
    11 -1 -19 9.75805 3.6646
    11 -1 -19 6.35669 4.2875
    11 1 -19 11.88 5.061
    -11 -1 18 -0.55119 3.4419
    -11 1 18 2.23902 3.6433
    -11 1 18 1.25579 2.9225
    11 -1 -18 1.47736 3.2306
    11 -1 -18 -3.3687 3.1511
    11 1 -18 -0.1106 3.9706
    -11 -1 17 22.93 5.534
    -11 1 17 16.641 4.687
    -11 1 17 25.511 4.735
    11 -1 -17 24.256 4.337
    11 -1 -17 29.853 5.556
    11 1 -17 26.327 5.658
    -11 -1 16 -1.79098 3.0143
    -11 1 16 1.30311 3.2167
    -11 1 16 1.33959 2.6344
    -11 1 16 1.26904 2.9903
    11 -1 -16 -0.89956 2.7784
    11 -1 -16 -0.85863 3.4819
    11 1 -16 0.54223 3.6684
    -11 -1 15 3.0352 3.4612
    -11 -1 15 3.99961 3.4985
    -11 1 15 2.38222 3.0932
    -11 1 15 1.31646 2.6602
    -11 1 15 4.43519 3.1798
    11 -1 -15 0.3049 2.6453
    11 -1 -15 3.72623 3.4358
    11 1 -15 2.29279 3.6544
    -11 -1 14 1.62912 3.225
    -11 -1 14 3.68028 3.1846
    -11 -1 14 1.18791 2.92
    -11 1 14 -0.35843 2.8449
    -11 1 14 5.22123 2.8173
    11 -1 -14 2.1361 2.4184
    11 -1 -14 -0.49424 2.9373
    11 1 -14 1.08068 3.3144
    -11 -1 13 1.0735 2.9453
    -11 -1 13 2.43349 2.7266
    -11 -1 13 0.67522 1.7628
    -11 -1 13 2.58754 1.9433
    -11 1 13 -0.27026 2.7559
    -11 1 13 0.64694 2.2989
    11 -1 -13 1.36074 2.0189
    11 -1 -13 0.20056 2.7638
    11 1 -13 0.14811 2.8834
    -11 -1 12 0.19277 2.3572
    -11 -1 12 0.31387 2.4705
    -11 -1 12 2.45286 1.8088
    -11 1 12 -0.20827 2.5501
    -11 1 12 -0.7441 2.1209
    11 -1 -12 -0.4482 2.6234
    11 1 -12 1.22745 2.767
    -11 -1 11 9.92017 2.9285
    -11 -1 11 8.93607 3.0599
    -11 -1 11 12.867 2.45
    -11 1 11 10.195 3.131
    -11 1 11 9.09762 2.7464
    11 -1 -11 13.101 3.236
    11 1 -11 5.06184 2.862
    -11 -1 10 11.589 3.139
    -11 -1 10 11.774 3.225
    -11 -1 10 12.95 2.421
    -11 1 10 9.66243 3.0101
    -11 1 10 10.901 2.753
    11 -1 -10 14.149 3.34
    11 1 -10 7.96831 3.0762
    -11 -1 9 27.405 3.993
    -11 -1 9 28.41 3.976
    -11 -1 9 26.768 3.104
    -11 1 9 26.232 4.102
    -11 1 9 28.049 2.119
    -11 1 9 29.838 3.909
    11 -1 -9 25.569 2.03
    11 -1 -9 33.54 4.142
    11 1 -9 27.819 4.104
    -11 -1 8 8.32918 2.8383
    -11 -1 8 7.01973 2.9236
    -11 -1 8 8.86531 2.3439
    -11 1 8 4.93361 2.7588
    -11 1 8 7.1652 1.499
    -11 1 8 5.60027 2.5843
    11 -1 -8 6.05531 1.555
    11 -1 -8 7.28115 2.7917
    11 1 -8 5.72466 3.1118
    -11 -1 7 101.849 5.455
    -11 -1 7 114.245 5.853
    -11 -1 7 108.347 5.002
    -11 1 7 108.084 3.282
    -11 1 7 112.132 5.471
    11 -1 -7 92.864 3.26
    11 -1 -7 104.038 5.228
    11 1 -7 97.361 6.025
    -11 -1 6 40.066 4.049
    -11 -1 6 33.074 4.068
    -11 -1 6 42.32 3.898
    -11 1 6 30.96 3.941
    -11 1 6 39.338 2.711
    -11 1 6 42.953 4.196
    11 -1 -6 38.353 4.117
    11 1 -6 39.885 4.406
    -11 -1 5 14.805 2.86
    -11 -1 5 16.755 3.423
    -11 -1 5 15.787 2.784
    -11 1 5 16.056 3.565
    -11 1 5 15.387 2.404
    -11 1 5 15.268 2.77
    11 -1 -5 15.525 2.613
    11 1 -5 12.027 3.268
    -11 -1 4 6.58022 2.2777
    -11 -1 4 3.16978 2.5638
    -11 -1 4 8.15279 2.4098
    -11 1 4 8.5303 3.0372
    -11 1 4 4.73208 2.1813
    -11 1 4 7.83214 2.3543
    -11 1 4 7.00681 2.4158
    11 1 -4 3.02764 2.8696
    -11 -1 3 224.712 6.193
    -11 -1 3 213.061 7.393
    -11 -1 3 234.459 6.848
    -11 1 3 216.324 7.69
    -11 1 3 191.048 5.932
    -11 1 3 210.301 5.988
    -11 1 3 219.027 6.127
    11 1 -3 196.273 6.954
    -11 -1 2 7.87048 2.2752
    -11 -1 2 10.834 3.328
    -11 -1 2 10.58 2.769
    -11 1 2 11.107 3.568
    -11 1 2 8.65465 3.1068
    -11 1 2 10.778 2.436
    -11 1 2 10.573 2.483
    11 1 -2 10.113 3.148
    -11 -1 1 0.44725 1.8934
    -11 -1 1 1.53569 2.9465
    -11 -1 1 4.10385 2.4462
    -11 1 1 0.14366 3.0354
    -11 1 1 3.2001 2.0779
    -11 1 1 0.70157 2.0379
    11 1 -1 0.39979 2.6392
    -11 -1 0 4.8129 2.0947
    -11 -1 0 2.75686 3.0053
    -11 -1 0 6.76817 2.7601
    -11 1 0 5.78724 3.4796
    -11 1 0 4.36098 2.1891
    -11 1 0 6.19438 2.2365
    11 1 0 4.65445 2.9141
    -11 -1 -1 51.89 3.788
    -11 -1 -1 52.547 5.271
    -11 -1 -1 50.748 4.661
    -11 1 -1 56.197 5.837
    -11 1 -1 55.33 4.201
    -11 1 -1 47.991 3.925
    11 -1 1 55.153 4.797
    11 1 1 51.64 4.996
    -11 -1 -2 22.304 3.861
    -11 -1 -2 28.168 3.911
    -11 1 -2 29.421 4.917
    -11 1 -2 24.58 3.215
    -11 1 -2 26.506 3.16
    11 -1 2 19.828 3.546
    11 1 2 22.864 3.539
    -11 -1 -3 6.67812 3.0642
    -11 -1 -3 8.10315 2.6999
    -11 1 -3 14.249 4.244
    -11 1 -3 10.115 2.642
    -11 1 -3 7.70174 2.3057
    11 -1 3 11.634 3.375
    11 1 3 8.15944 2.8095
    -11 -1 -4 3.45104 3.2061
    -11 -1 -4 2.15521 2.4038
    -11 1 -4 0.16046 3.3889
    -11 1 -4 2.9586 2.3887
    -11 1 -4 2.55167 2.0882
    11 -1 4 2.24994 2.8205
    11 1 4 3.09664 2.0272
    11 1 4 5.56848 2.577
    -11 -1 -5 -0.4823 3.1465
    -11 -1 -5 1.33989 2.5537
    -11 1 -5 0.16461 3.6938
    -11 1 -5 -0.90898 2.3413
    11 -1 5 -0.23788 2.7408
    11 1 5 -0.99448 1.8903
    11 1 5 2.04733 2.5637
    -11 -1 -6 -1.43561 3.4323
    -11 -1 -6 -2.01569 2.7403
    -11 1 -6 4.16922 4.2489
    -11 1 -6 -0.49431 2.6743
    11 -1 6 -1.68235 2.9034
    11 1 6 -1.1554 2.1294
    11 1 6 -0.32603 2.3985
    -11 -1 -7 43.151 6.864
    -11 -1 -7 28.59 4.636
    -11 1 -7 53.926 7.498
    -11 1 -7 44.581 5.366
    11 -1 7 50.6 6.283
    11 1 7 36.399 4.568
    11 1 7 39.304 5.062
    -11 -1 -8 14.77 5.191
    -11 -1 -8 8.12516 3.862
    -11 1 -8 6.9978 5.0015
    -11 1 -8 11.763 3.971
    11 -1 8 14.52 4.653
    11 1 8 13.381 3.515
    11 1 8 11.413 3.567
    -11 -1 -9 13.769 5.496
    -11 -1 -9 9.02233 4.0553
    -11 1 -9 9.2627 5.0681
    -11 1 -9 8.69265 3.8875
    11 -1 9 10.251 4.142
    11 1 9 9.99277 3.4794
    -11 -1 -10 -1.08069 4.2614
    -11 -1 -10 3.55241 3.9595
    -11 1 -10 2.66777 4.8661
    -11 1 -10 1.31225 3.5505
    11 -1 10 -1.78404 3.3337
    11 1 10 0.37222 2.9298
    -11 -1 -11 31.792 6.727
    -11 -1 -11 27.095 6.017
    -11 1 -11 30.346 7.354
    -11 1 -11 28.303 5.636
    11 -1 11 19.563 5.395
    11 1 11 25.993 4.917
    -11 -1 -12 1.92955 4.9134
    -11 -1 -12 -0.29824 3.8718
    -11 1 -12 5.22924 5.5083
    -11 1 -12 0.84204 4.1542
    11 -1 12 3.13226 4.0805
    11 1 12 -0.39391 3.2206
    -11 -1 -13 13.287 5.78
    -11 -1 -13 7.17327 4.712
    -11 1 -13 10.38 6.151
    -11 1 -13 4.88857 4.4367
    11 -1 13 7.64864 4.7302
    11 1 13 7.19703 3.9381
    -11 -1 -14 8.02361 5.3936
    -11 -1 -14 -1.04177 3.8049
    -11 1 -14 0.76482 5.4434
    -11 1 -14 2.04745 4.4688
    11 -1 14 2.24717 4.2678
    11 1 14 0.0476 3.3657
    -11 -1 -15 10.177 5.666
    -11 1 -15 -2.70031 5.6437
    -11 1 -15 1.07644 4.5746
    11 -1 15 3.09964 4.6186
    11 1 15 3.65071 3.7808
    -11 -1 -16 5.02041 5.0949
    -11 1 -16 4.98856 5.9173
    -11 1 -16 -4.48516 4.5022
    11 -1 16 -0.17006 4.5984
    11 1 16 0.42393 3.6464
    -11 -3 21 2.5798 4.8187
    -11 3 21 1.66686 3.5141
    -11 3 21 -0.19322 3.6563
    11 3 -21 3.41187 4.5704
    -11 -3 20 22.974 6.542
    -11 3 20 20.861 5.12
    -11 3 20 21.416 5.702
    11 3 -20 20.596 5.665
    -11 -3 19 12.647 5.248
    -11 3 19 9.89255 4.2229
    -11 3 19 11.947 4.959
    11 3 -19 10.662 4.78
    -11 -3 18 3.84426 4.4049
    -11 3 18 0.57322 3.1442
    -11 3 18 -2.93054 3.3415
    11 3 -18 0.55801 3.8276
    -11 -3 17 -3.70554 3.4847
    -11 3 17 1.96811 3.3914
    -11 3 17 2.2759 3.7087
    11 3 -17 0.53632 3.6383
    -11 -3 16 11.98 4.757
    -11 -3 16 7.15343 4.6233
    -11 3 16 7.41095 3.8611
    -11 3 16 7.72019 3.8586
    -11 3 16 13.328 4.507
    11 3 -16 7.13177 4.0491
    -11 -3 15 9.5301 4.3558
    -11 -3 15 9.20109 4.9386
    -11 3 15 9.97918 3.748
    -11 3 15 8.69579 3.7093
    -11 3 15 10.995 4.295
    11 3 -15 6.49692 3.942
    -11 -3 14 4.68121 3.863
    -11 -3 14 5.47022 4.5133
    -11 3 14 7.20005 3.8605
    -11 3 14 4.14883 3.3976
    11 3 -14 2.39619 3.5919
    -11 -3 13 -2.06977 3.0777
    -11 -3 13 -2.1625 3.9681
    -11 3 13 3.43587 3.3243
    -11 3 13 -0.47784 2.8322
    11 3 -13 -0.69278 3.277
    -11 -3 12 12.174 4.08
    -11 -3 12 7.54858 4.3964
    -11 3 12 10.201 3.786
    -11 3 12 8.87252 3.5429
    11 3 -12 7.22906 3.6089
    -11 -3 11 16.034 4.092
    -11 -3 11 15.878 4.883
    -11 3 11 22.939 4.441
    -11 3 11 17.122 3.806
    11 3 -11 14.005 3.842
    -11 -3 10 42.996 5.395
    -11 -3 10 36.845 5.67
    -11 3 10 51.456 5.639
    -11 3 10 46.556 5.161
    11 3 -10 34.665 4.614
    -11 -3 9 3.64391 2.7788
    -11 -3 9 1.10225 3.1962
    -11 3 9 3.91293 2.8721
    -11 3 9 1.56963 2.3344
    11 3 -9 1.07714 2.8581
    -11 -3 8 2.19177 2.4594
    -11 -3 8 0.72679 3.159
    -11 3 8 2.45118 2.8591
    -11 3 8 0.68396 2.1754
    -11 3 8 0.77895 2.3988
    11 3 -8 1.98488 2.0565
    11 3 -8 3.53939 2.8709
    -11 -3 7 33.84 4.044
    -11 -3 7 29.777 5.309
    -11 3 7 31.832 4.635
    -11 3 7 36.31 4.025
    -11 3 7 35.128 3.94
    11 3 -7 33.484 4.018
    11 3 -7 27.323 4
    -11 -3 6 93.676 4.979
    -11 -3 6 92.482 6.929
    -11 3 6 92.165 6.365
    -11 3 6 82.22 3.204
    -11 3 6 83.021 4.724
    -11 3 6 92.124 4.986
    11 3 -6 92.874 5.256
    11 3 -6 70.619 5.523
    -11 -3 5 0.13982 1.6781
    -11 -3 5 0.89886 3.1119
    -11 3 5 -0.83314 2.7077
    -11 3 5 2.64664 2.0312
    -11 3 5 -0.58124 1.6132
    -11 3 5 0.34075 1.8616
    11 3 -5 -0.52283 1.9756
    11 3 -5 3.64082 2.6944
    -11 -3 4 103.768 4.294
    -11 3 4 94.102 6.537
    -11 3 4 107.785 4.921
    -11 3 4 99.577 4.302
    -11 3 4 105.119 4.449
    11 3 -4 103.01 5.62
    11 3 -4 94.412 6.073
    -11 -3 3 21.138 2.367
    -11 -3 3 24.248 4.567
    -11 3 3 18.686 4.143
    -11 3 3 25.518 3.7
    -11 3 3 21.092 2.422
    -11 3 3 23.46 2.534
    11 3 -3 18.021 3.682
    -11 -3 2 2.87102 1.1558
    -11 -3 2 4.36325 3.1187
    -11 3 2 1.26486 2.8623
    -11 3 2 3.27671 2.9111
    -11 3 2 2.65303 1.4985
    -11 3 2 4.87354 1.6768
    11 3 -2 0.85462 2.7708
    -11 -3 1 1.4012 2.9316
    -11 3 1 4.447 3.2286
    -11 3 1 2.07942 1.415
    -11 3 1 1.82006 1.4538
    11 3 -1 0.57636 2.8664
    -11 -3 0 48.855 5.548
    -11 3 0 52.125 5.609
    -11 3 0 50 2.896
    -11 3 0 47.936 2.809
    11 3 0 42.345 5.059
    -11 -3 -1 11.265 3.806
    -11 3 -1 12.384 4.131
    -11 3 -1 11.4 1.935
    -11 3 -1 12.536 1.949
    11 3 1 11.926 3.808
    -11 -3 -2 9.40183 3.7988
    -11 3 -2 7.38641 4.157
    -11 3 -2 7.11462 1.9508
    -11 3 -2 7.01655 1.8472
    11 -3 2 3.6682 3.9356
    11 3 2 9.96594 3.9842
    -11 -3 -3 3.50209 3.485
    -11 3 -3 5.61295 4.464
    -11 3 -3 4.22147 2.0423
    -11 3 -3 3.28093 1.809
    11 -3 3 4.2301 3.9126
    11 3 3 8.73946 3.9649
    -11 -3 -4 -2.09301 3.2286
    -11 3 -4 0.36122 4.4142
    -11 3 -4 1.23543 2.1324
    -11 3 -4 1.5827 1.9024
    11 -3 4 0.49806 3.538
    11 3 4 1.20185 3.3727
    -11 -3 -5 18.512 4.722
    -11 3 -5 20.274 5.811
    -11 3 -5 15.963 3.027
    -11 3 -5 16.335 2.826
    11 -3 5 14.597 4.847
    11 3 5 17.862 4.762
    -11 -3 -6 10.687 4.207
    -11 3 -6 5.09217 5.2367
    -11 3 -6 3.58571 2.603
    11 -3 6 3.69038 3.8395
    11 3 6 8.76288 4.2347
    -11 -3 -7 13.972 4.643
    -11 3 -7 12.617 5.882
    -11 3 -7 11.131 3.224
    11 -3 7 12.584 5.229
    11 3 7 8.59865 4.2423
    -11 -3 -8 3.05779 3.8712
    -11 3 -8 3.29942 5.4539
    -11 3 -8 4.8004 3.1248
    11 -3 8 1.87534 4.4258
    11 3 8 5.53437 4.4543
    -11 -3 -9 -0.39272 3.4994
    -11 3 -9 -2.02781 5.3432
    -11 3 -9 0.2026 2.9427
    11 -3 9 -0.45829 4.2612
    11 3 9 0.32866 3.8732
    -11 -3 -10 24.937 5.866
    -11 3 -10 25.887 7.566
    -11 3 -10 22.195 4.55
    11 -3 10 30.593 7.224
    11 3 10 28.534 6.028
    -11 -3 -11 1.44091 3.8913
    -11 3 -11 3.61061 5.9873
    -11 3 -11 5.12589 3.7768
    11 -3 11 6.70398 5.1792
    11 3 11 7.51721 4.37
    -11 -3 -12 1.62615 3.8377
    -11 3 -12 0.97071 6.1859
    -11 3 -12 -1.47898 3.3922
    11 -3 12 -4.26079 3.8683
    -11 -3 -13 12.351 4.745
    -11 3 -13 3.45955 6.6867
    -11 3 -13 0.8213 3.8912
    11 -3 13 1.63559 4.9976
    -11 -5 15 4.15813 4.6849
    -11 -5 15 2.46216 5.2506
    -11 5 15 3.47501 3.9772
    11 5 -15 4.71924 4.124
    -11 -5 14 2.20822 4.1104
    -11 -5 14 3.61656 5.1817
    -11 5 14 0.74568 3.3993
    11 5 -14 -0.33767 3.6746
    -11 -5 13 3.38329 4.0566
    -11 -5 13 1.7509 4.975
    -11 5 13 4.66486 3.7306
    -11 5 13 1.50447 3.5786
    11 5 -13 4.77291 3.8473
    -11 -5 12 1.43615 3.5059
    -11 -5 12 4.00436 5.021
    -11 5 12 2.18648 3.2562
    -11 5 12 2.00005 3.1713
    11 5 -12 -1.60539 3.3648
    -11 -5 11 9.75159 3.9556
    -11 -5 11 11.466 5.792
    -11 5 11 7.92275 3.6839
    11 5 -11 3.50081 3.5956
    -11 -5 10 8.94165 4.0341
    -11 -5 10 9.6509 5.1845
    -11 5 10 15.219 4.177
    11 5 -10 7.14059 3.7103
    -11 -5 9 13.488 5.366
    -11 5 9 20.056 8.192
    -11 5 9 21.607 4.332
    11 5 -9 12.189 3.97
    -11 -5 8 -4.23701 3.4623
    -11 5 8 3.1534 3.0317
    -11 5 8 1.67286 2.6914
    11 5 -8 2.5485 3.289
    -11 -5 7 2.30184 3.9464
    -11 5 7 5.38216 3.4852
    -11 5 7 5.07828 2.8049
    11 5 -7 3.95117 3.4414
    -11 -5 6 29.685 6.612
    -11 5 6 23.319 4.782
    -11 5 6 21.946 3.685
    11 5 -6 18.085 4.211
    -11 -5 5 -0.43126 3.7077
    -11 5 5 2.98603 3.2314
    -11 5 5 -0.008 2.06234
    11 5 -5 2.35234 3.4648
    -11 -5 4 14.992 5.134
    -11 5 4 15.13 4.578
    -11 5 4 14.899 2.821
    11 5 -4 10.581 3.998
    -11 -5 3 1.53863 3.7214
    -11 5 3 1.9234 3.4948
    -11 5 3 4.30613 1.9857
    11 5 -3 4.51523 3.5313
    -11 -5 2 6.64219 4.1996
    -11 5 2 1.78237 3.6548
    -11 5 2 2.36995 1.7782
    11 5 -2 1.38134 3.5226
    -11 -5 1 19.548 5.56
    -11 5 1 19.404 5.24
    -11 5 1 17.72 4.7
    -11 5 1 16.696 2.248
    -11 5 1 19.654 2.411
    11 5 -1 12.945 4.443
    -11 -5 0 12.833 4.819
    -11 5 0 3.39806 4.307
    -11 5 0 5.75938 4.232
    -11 5 0 5.89508 1.6466
    -11 5 0 6.2599 1.7223
    11 5 0 6.48744 4.1073
    -11 -5 -1 12.566 4.682
    -11 5 -1 2.68048 4.2627
    -11 5 -1 5.78866 4.3344
    11 5 1 9.22849 4.4823
    -11 -5 -2 -0.063 3.55872
    -11 5 -2 1.58239 4.1216
    11 5 2 -1.9529 3.6307
    -11 -5 -3 6.93829 4.2133
    -11 5 -3 6.02937 4.6977
    11 5 3 7.0253 4.5183
    -11 -5 -4 6.42473 4.0031
    -11 5 -4 -1.707 4.154
    -11 5 -4 -0.27111 1.6598
    11 5 4 2.10199 4.1491
    -11 -5 -5 5.46374 4.113
    -11 5 -5 2.74242 4.9055
    -11 5 -5 7.45881 2.2593
    11 5 5 10.193 4.908
    -11 -5 -6 1.36818 3.7042
    -11 5 -6 -3.74197 4.5323
    -11 5 -6 -0.53445 2.0867
    11 -5 6 0.4649 4.794
    11 5 6 2.06596 4.3445
    -11 -5 -7 3.81913 3.7098
    -11 5 -7 -1.57398 4.8539
    -11 5 -7 -0.8506 2.3292
    11 -5 7 1.40391 4.6239
    11 5 7 -0.02524 4.25291
    -12 0 24 12.791 5.494
    -12 0 23 1.19548 4.3063
    12 0 -23 -3.14178 3.7802
    12 0 -23 -3.73538 3.8837
    -12 0 22 5.07021 4.3013
    12 0 -22 8.16003 4.7557
    12 0 -22 5.94381 4.7547
    -12 0 21 1.99461 3.9296
    12 0 -21 -0.03549 3.96102
    12 0 -21 -2.45839 4.1897
    -12 0 20 79.33 8.301
    12 0 -20 78.051 7.43
    12 0 -20 77.908 8.786
    -12 0 19 2.57521 3.6726
    12 0 -19 1.84584 3.8024
    12 0 -19 -2.79627 3.9159
    -12 0 18 5.92413 4.2224
    12 0 -18 7.30434 4.0332
    12 0 -18 6.36596 4.5354
    -12 0 17 1.38251 3.4877
    12 0 -17 -0.32419 3.9743
    -12 0 16 20.011 5.002
    -12 0 16 16.02 3.469
    -12 0 16 21.212 4.04
    12 0 -16 18.933 5.211
    -12 0 15 -1.57573 3.0654
    -12 0 15 -1.92084 1.9608
    -12 0 15 1.42566 2.5031
    12 0 -15 -0.00231 3.45461
    -12 0 14 17.749 4.575
    -12 0 14 17.682 3.533
    12 0 -14 19.165 4.194
    -12 0 13 1.87271 3.1336
    -12 0 13 -0.07173 2.0663
    -12 0 13 -0.91025 1.7336
    12 0 -13 2.34638 3.1062
    -12 0 12 24.834 4.566
    -12 0 12 16.566 3.071
    -12 0 12 13.089 2.949
    12 0 -12 12.293 3.279
    -12 0 11 0.78471 2.5829
    -12 0 11 0.19688 1.9085
    -12 0 11 0.91639 2.019
    12 0 -11 0.00944 2.55178
    -12 0 10 464.183 11.22
    -12 0 10 481.244 9.222
    12 0 -10 490.436 11.011
    -12 0 9 1.21498 2.2158
    -12 0 9 0.14884 1.906
    -12 0 9 0.3071 2.1934
    12 0 -9 0.82695 2.7031
    -12 0 8 6.38927 2.7661
    -12 0 8 4.53798 2.3289
    -12 0 8 6.20152 2.5498
    12 0 -8 7.72463 3.2068
    -12 0 7 -1.1045 2.3107
    -12 0 7 0.65446 2.0549
    -12 0 7 -0.81365 2.1291
    12 0 -7 -0.66395 2.7078
    -12 0 6 285.013 8.21
    -12 0 6 277.271 6.97
    -12 0 6 298.607 7.825
    12 0 -6 280.358 8.079
    -12 0 5 -0.48721 2.2694
    -12 0 5 -0.7224 2.1738
    -12 0 5 1.28926 2.2628
    12 0 -5 2.06162 2.8617
    -12 0 4 171.628 6.567
    -12 0 4 156.001 6.009
    -12 0 4 169.982 6.195
    12 0 -4 154.467 6.284
    -12 0 3 0.87624 2.6008
    -12 0 3 1.38826 2.6817
    -12 0 3 -0.11296 2.0543
    12 0 -3 1.15094 2.5968
    -12 0 2 -0.4491 2.4523
    -12 0 2 -1.19458 2.719
    -12 0 2 2.21289 2.4784
    12 0 -2 2.59194 2.5581
    -12 0 1 -1.84836 2.4703
    -12 0 1 -1.47224 2.9527
    -12 0 1 1.2795 2.375
    12 0 -1 -1.22011 2.3989
    -12 0 0 122.236 5.943
    -12 0 0 117.424 6.599
    -12 0 0 113.5 5.841
    12 0 0 121.307 5.738
    -12 0 -1 -0.75556 3.259
    -12 0 -1 1.31635 2.3498
    12 0 1 0.65685 2.1633
    -12 0 -2 10.866 4.02
    -12 0 -2 9.22083 2.9515
    12 0 2 10.762 2.937
    12 0 2 14.501 2.842
    -12 0 -3 -2.33828 3.1414
    -12 0 -3 0.02491 2.16612
    12 0 3 1.83365 2.3114
    12 0 3 -0.93227 1.8164
    -12 0 -4 19.437 4.646
    -12 0 -4 20.457 3.702
    12 0 4 23.772 3.832
    12 0 4 24.361 3.386
    -12 0 -5 -1.35779 3.9236
    -12 0 -5 -1.77352 2.4928
    12 0 5 -0.42902 2.4284
    12 0 5 0.81975 2.0929
    -12 0 -6 96.437 7.499
    -12 0 -6 95.848 6.943
    12 0 6 94.686 6.681
    12 0 6 99.206 5.892
    -12 0 -7 0.09018 4.39285
    -12 0 -7 0.47827 3.2876
    12 0 7 0.02859 2.93342
    -12 0 -8 5.69187 5.2142
    -12 0 -8 -1.8442 3.329
    12 0 8 -1.59662 3.0975
    -12 0 -9 -3.39075 4.5077
    -12 0 -9 0.08512 3.54704
    12 0 9 -0.73686 3.148
    -12 0 -10 70.202 9.353
    -12 0 -10 81.591 8.093
    12 0 10 70.767 7.25
    -12 0 -11 -4.97229 4.6081
    -12 0 -11 -0.27184 3.7885
    12 0 11 -0.38397 3.4612
    -12 0 -12 16.576 6.176
    -12 0 -12 12.707 4.97
    12 0 12 13.273 4.832
    -12 0 -13 1.08414 5.0756
    -12 0 -13 -3.23835 4.0007
    12 0 13 -0.88728 3.4282
    -12 0 -14 18.792 6.842
    -12 0 -14 11.443 5.354
    12 0 14 11.305 4.947
    -12 0 -15 4.33042 5.4815
    -12 0 -15 -7.76654 4.0936
    12 0 15 -5.10518 3.5254
    -12 -2 22 1.64067 4.5232
    -12 2 22 5.51757 4.2516
    12 2 -22 2.42269 4.7827
    -12 -2 21 7.41608 4.7879
    -12 2 21 7.51539 4.2079
    12 2 -21 11.046 5.37
    -12 -2 20 7.53358 4.6081
    -12 2 20 16.823 4.917
    -12 2 20 7.85535 3.8806
    12 2 -20 9.26947 5.0071
    -12 -2 19 0.47277 3.8296
    -12 2 19 3.55536 3.7079
    -12 2 19 5.45107 3.8989
    12 2 -19 -4.93394 3.6757
    -12 -2 18 5.29468 3.9075
    -12 2 18 4.10499 3.7229
    -12 2 18 1.35323 3.4858
    12 2 -18 0.30213 3.9781
    -12 -2 17 2.22208 3.9193
    -12 -2 17 5.6361 4.6095
    -12 2 17 3.62443 3.8147
    -12 2 17 6.12818 3.6861
    -12 2 17 3.14541 3.4423
    12 2 -17 4.87753 4.1045
    -12 -2 16 7.96014 3.9
    -12 -2 16 10.872 4.707
    -12 2 16 6.32962 3.6618
    -12 2 16 7.97123 3.627
    -12 2 16 8.96104 4.0581
    12 2 -16 10.505 4.377
    -12 -2 15 4.11554 3.702
    -12 -2 15 -0.18298 3.8209
    -12 2 15 1.12304 3.5105
    -12 2 15 0.6109 3.0495
    12 2 -15 2.10912 3.7345
    -12 -2 14 9.81151 4.2707
    -12 -2 14 4.48415 3.9369
    -12 2 14 3.75798 3.5127
    -12 2 14 8.55408 3.6944
    12 2 -14 5.47576 3.7398
    -12 -2 13 19.327 4.432
    -12 -2 13 21.36 4.828
    -12 2 13 24.127 4.554
    -12 2 13 20.112 4.109
    12 2 -13 15.829 4.311
    -12 -2 12 4.38711 3.017
    -12 -2 12 4.60522 3.4553
    -12 2 12 2.6386 2.9452
    -12 2 12 5.3054 3.0085
    12 2 -12 4.29771 3.3952
    -12 -2 11 11.733 3.491
    -12 -2 11 12.993 4.149
    -12 2 11 11.726 3.424
    -12 2 11 7.00645 2.766
    12 -2 -11 10.157 2.947
    12 2 -11 7.1911 3.2793
    -12 -2 10 80.033 5.727
    -12 -2 10 90.484 6.421
    -12 2 10 94.818 6.188
    -12 2 10 88.845 5.758
    12 2 -10 79.193 6.01
    -12 -2 9 12.527 3.088
    -12 -2 9 16.511 4.07
    -12 2 9 16.109 3.592
    -12 2 9 14.406 3.099
    12 2 -9 11.233 3.239
    -12 -2 8 38.472 4.004
    -12 -2 8 45.997 5.668
    -12 2 8 39.873 4.899
    -12 2 8 33.714 3.941
    12 2 -8 26.447 3.776
    -12 -2 7 97.439 5.164
    -12 -2 7 107.408 6.519
    -12 2 7 100.115 6.075
    -12 2 7 98.297 5.095
    -12 2 7 104.884 5.281
    12 2 -7 86.633 5.671
    -12 -2 6 118.532 5.194
    -12 2 6 118.983 6.417
    -12 2 6 113.832 3.278
    -12 2 6 126.213 3.779
    -12 2 6 127.006 5.317
    -12 2 6 125.074 5.297
    12 2 -6 111.281 6.027
    -12 -2 5 1.73958 1.7024
    -12 -2 5 1.43886 2.5756
    -12 2 5 1.71504 2.3738
    -12 2 5 1.322 1.6397
    -12 2 5 2.20173 1.8089
    -12 2 5 2.10986 1.9009
    12 2 -5 1.63437 2.4578
    -12 -2 4 60.323 3.551
    -12 -2 4 59.359 5.226
    -12 -2 4 59.757 3.846
    -12 2 4 61.217 5.428
    -12 2 4 50.479 3.569
    -12 2 4 59.477 3.778
    -12 2 4 56.76 3.828
    12 2 -4 49.288 4.864
    -12 -2 3 22.509 2.547
    -12 -2 3 24.601 4.252
    -12 -2 3 21.305 2.78
    -12 2 3 24.49 4.265
    -12 2 3 22.238 3.306
    -12 2 3 19.733 2.521
    -12 2 3 23.527 2.765
    12 2 -3 23.382 3.797
    -12 -2 2 10.765 1.821
    -12 -2 2 6.91598 2.9245
    -12 -2 2 8.04978 2.2026
    -12 2 2 10.742 3.527
    -12 2 2 9.93243 2.842
    -12 2 2 8.344 1.9565
    -12 2 2 9.44597 2.0339
    12 2 -2 6.18796 2.9026
    -12 -2 1 26.675 2.303
    -12 -2 1 30.159 4.686
    -12 -2 1 28.311 3.528
    -12 2 1 29.097 4.246
    -12 2 1 24.006 2.686
    -12 2 1 24.492 2.928
    12 2 -1 28.462 3.995
    -12 -2 0 7.03474 1.5242
    -12 -2 0 5.83541 3.1612
    -12 -2 0 5.83498 2.2226
    -12 2 0 12.341 3.565
    -12 2 0 6.00694 1.9475
    -12 2 0 7.19645 1.9695
    12 2 0 10.048 3.148
    -12 -2 -1 4.32703 1.3721
    -12 -2 -1 2.54652 3.1535
    -12 -2 -1 4.06473 2.2833
    -12 2 -1 3.42859 3.2183
    -12 2 -1 3.51664 1.9198
    -12 2 -1 3.78196 1.7844
    12 -2 1 2.03947 2.932
    12 2 1 1.97901 2.5744
    -12 -2 -2 27.052 2.391
    -12 -2 -2 25.23 4.563
    -12 -2 -2 31.947 4.279
    -12 2 -2 33.884 5.507
    -12 2 -2 25.109 3.128
    -12 2 -2 25.016 2.976
    12 -2 2 27.756 4.782
    12 2 2 31.416 4.628
    -12 -2 -3 14.184 2.123
    -12 -2 -3 13.247 3.959
    -12 -2 -3 10.631 3.137
    -12 2 -3 16.102 4.718
    -12 2 -3 12.061 2.794
    -12 2 -3 14.26 2.69
    12 -2 3 12.077 4.103
    12 2 3 13.456 3.561
    -12 -2 -4 5.70807 1.9479
    -12 -2 -4 5.125 3.6049
    -12 -2 -4 3.54709 2.7168
    -12 2 -4 9.1946 4.6589
    -12 2 -4 4.18001 2.5508
    -12 2 -4 2.55601 2.1983
    12 -2 4 5.87833 3.8488
    12 2 4 5.39126 3.1649
    -12 -2 -5 7.92569 2.2653
    -12 -2 -5 6.71664 3.9195
    -12 -2 -5 8.34406 3.3102
    -12 2 -5 10.715 5.059
    -12 2 -5 6.43599 2.9671
    12 -2 5 9.64751 4.473
    12 2 5 7.93726 3.668
    -12 -2 -6 18.948 5.003
    -12 -2 -6 19.611 4.174
    -12 2 -6 20.185 6.12
    -12 2 -6 20.68 3.851
    12 -2 6 20.876 5.42
    12 2 6 25.028 4.784
    -12 -2 -7 30.141 5.997
    -12 -2 -7 23.526 4.677
    -12 2 -7 21.177 6.5
    -12 2 -7 29.115 4.478
    12 -2 7 22.311 5.745
    12 2 7 26.689 5.34
    -12 -2 -8 -1.56573 3.9097
    -12 -2 -8 -0.35919 2.7658
    -12 2 -8 -4.1078 4.6036
    -12 2 -8 0.89268 3.1395
    12 -2 8 3.47076 4.1381
    12 2 8 0.42145 2.3248
    12 2 8 -3.35063 3.1654
    -12 -2 -9 10.624 4.958
    -12 2 -9 16.408 6.691
    -12 2 -9 12.569 4.132
    12 -2 9 6.92206 4.1331
    12 2 9 6.05921 3.8112
    -12 -2 -10 32.787 6.584
    -12 2 -10 30.167 7.629
    -12 2 -10 20.777 4.772
    12 -2 10 27.8 6.332
    -12 -2 -11 7.40983 4.8754
    -12 2 -11 6.79922 6.1097
    -12 2 -11 8.26964 4.0581
    12 -2 11 6.08919 4.5433
    -12 -2 -12 3.93209 4.4515
    -12 2 -12 -0.17574 5.7929
    -12 2 -12 0.98105 3.7605
    12 -2 12 3.73548 4.5322
    -12 -2 -13 4.34627 4.6374
    -12 2 -13 -2.61204 5.2956
    -12 2 -13 -0.44958 4.0117
    12 -2 13 1.81475 4.7036
    -12 -2 -14 5.95558 5.0631
    -12 2 -14 6.951 6.4857
    -12 2 -14 5.3874 4.7365
    12 -2 14 7.0638 5.1368
    12 4 -19 6.83055 4.7205
    -12 -4 18 12.154 5.55
    -12 4 18 4.96834 4.4332
    12 4 -18 4.12572 4.2483
    -12 -4 17 -0.0787 4.32227
    -12 -4 17 -0.47784 4.9271
    -12 4 17 1.83551 3.8398
    12 4 -17 2.7059 4.04
    -12 -4 16 0.91505 4.2817
    -12 -4 16 1.74943 4.6415
    -12 4 16 1.76575 3.131
    -12 4 16 -1.0234 3.361
    12 4 -16 -1.24054 3.7944
    -12 -4 15 -1.74513 3.6868
    -12 -4 15 5.21436 5.1546
    -12 4 15 4.65338 3.7379
    -12 4 15 -0.09254 3.33712
    -12 4 15 0.56199 3.4652
    12 4 -15 3.84156 3.8944
    -12 -4 14 13.852 4.84
    -12 -4 14 15.065 5.814
    -12 4 14 14.913 4.541
    -12 4 14 5.98368 3.7995
    12 4 -14 6.17839 3.9422
    -12 -4 13 -1.21732 3.0829
    -12 -4 13 -2.72458 4.0389
    -12 4 13 0.75867 3.4234
    -12 4 13 -2.66338 2.84
    12 4 -13 0.46598 3.3746
    -12 -4 12 3.69806 3.582
    -12 -4 12 0.9433 4.2403
    -12 4 12 5.27564 3.6178
    -12 4 12 0.89195 3.0715
    12 4 -12 -0.82666 3.4069
    -12 -4 11 11.764 3.898
    -12 -4 11 11.285 4.987
    -12 4 11 12.212 3.993
    -12 4 11 10.043 3.697
    12 4 -11 9.36826 3.8756
    -12 -4 10 2.27841 3.1297
    -12 -4 10 -3.52585 3.5049
    -12 4 10 4.01855 3.4979
    -12 4 10 2.46915 2.7473
    12 4 -10 -0.29335 3.1612
    -12 -4 9 12.723 3.811
    -12 -4 9 9.04633 4.4138
    -12 4 9 16.519 4.128
    -12 4 9 10.975 3.283
    12 4 -9 8.98335 3.8082
    -12 -4 8 1.56927 2.6482
    -12 -4 8 -2.93055 3.1171
    -12 4 8 1.47669 3.0633
    -12 4 8 0.09489 2.33622
    12 4 -8 0.7058 3.1185
    -12 -4 7 36.787 4.348
    -12 -4 7 40.991 6.889
    -12 4 7 54.028 6.234
    -12 4 7 48.543 4.71
    12 4 -7 37.715 5.056
    -12 -4 6 -0.01903 2.14491
    -12 -4 6 6.57511 3.8919
    -12 4 6 0.86602 3.0815
    -12 4 6 -1.29786 1.9788
    12 4 -6 2.89586 3.2224
    -12 -4 5 2.91998 3.9345
    -12 4 5 2.23887 3.3355
    -12 4 5 -1.18437 2.3751
    -12 4 5 2.25684 2.0321
    12 4 -5 2.10443 3.3748
    -12 -4 4 3.79998 3.9955
    -12 4 4 -1.70259 3.1426
    -12 4 4 2.27995 2.8173
    -12 4 4 2.76231 1.9761
    -12 4 4 2.88457 2.1635
    12 4 -4 0.71343 3.2263
    -12 -4 3 14.574 4.575
    -12 4 3 5.06561 3.9802
    -12 4 3 12.526 3.717
    -12 4 3 11.296 2.318
    -12 4 3 12.207 2.458
    12 4 -3 10.796 3.921
    -12 -4 2 4.72335 3.954
    -12 4 2 -1.45557 3.5474
    -12 4 2 5.72536 3.5597
    -12 4 2 3.95743 1.8275
    -12 4 2 4.31292 1.9508
    12 4 -2 4.13674 3.7636
    -12 -4 1 15.221 4.641
    -12 4 1 12.412 4.475
    -12 4 1 14.138 4.238
    -12 4 1 10.152 1.999
    -12 4 1 12.768 2.137
    12 4 -1 7.14866 3.8638
    -12 -4 0 6.40538 3.8113
    -12 4 0 2.89002 3.6678
    -12 4 0 4.67788 1.7044
    -12 4 0 5.52706 1.7638
    12 4 0 4.78872 3.8134
    -12 -4 -1 0.92653 3.4481
    -12 4 -1 1.23671 3.81
    -12 4 -1 0.3359 1.5955
    -12 4 -1 -0.44795 1.5257
    12 4 1 -0.26764 3.5381
    -12 -4 -2 21.387 5.225
    -12 4 -2 24.821 5.605
    -12 4 -2 15.638 2.333
    -12 4 -2 19.64 2.377
    12 4 2 15.214 4.907
    -12 -4 -3 1.88057 3.4525
    -12 4 -3 2.92971 4.3243
    -12 4 -3 2.45812 1.9521
    -12 4 -3 3.8735 1.8551
    12 4 3 7.09286 4.338
    -12 -4 -4 4.24091 3.7556
    -12 4 -4 -1.13361 4.2105
    -12 4 -4 5.10337 2.2523
    12 -4 4 -1.1218 4.0943
    12 4 4 8.07307 4.3859
    -12 -4 -5 2.02358 3.6317
    -12 4 -5 -0.66051 4.5677
    -12 4 -5 -1.42188 2.1301
    12 -4 5 0.43162 4.2046
    12 4 5 5.80106 4.2205
    -12 -4 -6 4.47342 3.7853
    -12 4 -6 -0.32559 4.8632
    -12 4 -6 1.43913 2.5374
    12 -4 6 7.86944 4.9896
    12 4 6 6.94891 4.6029
    -12 -4 -7 8.56078 4.2039
    -12 4 -7 -2.72459 4.7702
    -12 4 -7 3.62825 2.8894
    12 -4 7 5.26099 4.8416
    12 4 7 1.03779 4.2462
    -12 -4 -8 3.25527 3.947
    -12 4 -8 -6.33897 4.7466
    -12 4 -8 2.34234 2.951
    12 -4 8 0.50145 4.6578
    12 4 8 2.70337 4.3878
    -12 -4 -9 1.98945 3.7689
    -12 4 -9 -2.89371 5.0943
    -12 4 -9 -1.16768 2.8906
    12 -4 9 -0.34007 4.6198
    12 4 9 5.58361 4.528
    -12 -4 -10 1.46356 3.9026
    -12 4 -10 6.43807 6.084
    -12 4 -10 2.84449 3.3537
    12 -4 10 5.2236 5.2835
    12 4 10 3.37188 4.7854
    -13 -1 23 15.55 5.78
    -13 1 23 15.963 5.545
    13 1 -23 28.32 6.889
    13 1 -23 16.892 6.28
    -13 -1 22 1.77079 3.8936
    -13 1 22 -2.36376 3.5693
    13 1 -22 -3.94208 4.0268
    13 1 -22 2.95401 5.1626
    -13 -1 21 13.332 5.239
    -13 1 21 10.41 4.537
    13 1 -21 9.81362 5.164
    -13 -1 20 1.47473 4.0642
    -13 1 20 5.81846 4.2456
    13 1 -20 4.39598 4.7114
    -13 -1 19 10.966 4.441
    -13 1 19 6.79648 4.2245
    13 -1 -19 7.37178 4.0697
    13 1 -19 18.417 5.539
    -13 -1 18 7.97044 4.4666
    -13 1 18 5.34969 4.0978
    -13 1 18 5.91384 3.4003
    13 -1 -18 5.66781 3.1981
    13 -1 -18 4.50328 3.684
    13 1 -18 6.38696 4.3709
    -13 -1 17 3.27376 3.8717
    -13 1 17 0.57256 3.4922
    -13 1 17 -0.80887 2.6427
    -13 1 17 2.08904 3.2566
    13 -1 -17 1.82731 2.9679
    13 -1 -17 0.53624 3.3746
    13 1 -17 -0.8828 4.1335
    -13 -1 16 1.61647 3.5836
    -13 -1 16 0.669 3.3239
    -13 1 16 -1.32419 3.2654
    -13 1 16 1.67657 2.8901
    13 -1 -16 2.67399 2.7017
    13 -1 -16 -1.04081 3.3853
    13 1 -16 3.04643 3.937
    -13 -1 15 30.91 5.562
    -13 -1 15 36.765 5.487
    -13 1 15 33.091 5.426
    -13 1 15 34.267 4.863
    13 -1 -15 37.146 4.134
    13 -1 -15 37.164 5.581
    13 1 -15 32.241 5.337
    -13 -1 14 0.78746 2.7591
    -13 -1 14 -1.1334 2.7708
    -13 -1 14 -0.73498 1.9007
    -13 1 14 -1.95312 2.972
    -13 1 14 1.36138 2.5966
    13 -1 -14 -4.20826 2.8133
    13 1 -14 -3.62536 3.0208
    -13 -1 13 16.695 4.01
    -13 -1 13 21.996 4.282
    -13 -1 13 18.714 3.11
    -13 1 13 34.072 5.328
    -13 1 13 21.759 3.936
    13 -1 -13 24.579 4.417
    13 1 -13 25.438 4.532
    -13 -1 12 4.92098 2.8044
    -13 -1 12 8.72974 3.1032
    -13 -1 12 6.23837 2.1979
    -13 1 12 9.69328 3.2824
    -13 1 12 8.18267 3.0187
    13 -1 -12 8.10054 3.312
    13 1 -12 9.81335 3.5385
    -13 -1 11 156.854 7.6
    -13 -1 11 154.563 7.001
    -13 -1 11 160.111 6.273
    -13 1 11 161.231 7.694
    -13 1 11 160.646 4.345
    -13 1 11 161.735 7.089
    13 -1 -11 159.285 7.156
    13 1 -11 152.652 7.332
    -13 -1 10 17.425 3.443
    -13 -1 10 20.606 3.796
    -13 -1 10 20.951 2.986
    -13 1 10 15.939 3.371
    -13 1 10 22.031 2.222
    -13 1 10 23.653 3.57
    13 -1 -10 22.392 3.547
    13 1 -10 22.304 3.833
    -13 -1 9 2.65377 2.3693
    -13 -1 9 1.30504 2.3717
    -13 -1 9 1.93829 1.9223
    -13 1 9 1.52893 2.41
    -13 1 9 3.14665 1.4383
    -13 1 9 3.58031 2.3062
    13 -1 -9 1.86071 2.3983
    13 1 -9 0.88362 2.7443
    -13 -1 8 7.53022 2.7482
    -13 -1 8 11.343 3.216
    -13 -1 8 10.001 2.535
    -13 1 8 10.78 3.178
    -13 1 8 11.154 1.956
    -13 1 8 10.203 2.892
    13 -1 -8 11.586 2.731
    13 1 -8 10.466 3.305
    -13 -1 7 301.932 8.414
    -13 -1 7 314.494 8.935
    -13 -1 7 316.432 8.059
    -13 1 7 307.783 9.34
    -13 1 7 295.863 5.851
    -13 1 7 320.729 8.338
    13 -1 -7 289.656 7.435
    13 1 -7 277.454 8.571
    -13 -1 6 0.93352 2.1654
    -13 -1 6 -1.32411 2.05
    -13 -1 6 1.18206 2.016
    -13 1 6 0.13342 2.3775
    -13 1 6 -0.25956 1.7306
    -13 1 6 0.8052 2.0726
    13 -1 -6 0.37213 2.0468
    13 1 -6 0.84334 2.9493
    -13 -1 5 2.88657 2.2423
    -13 -1 5 3.06864 2.4775
    -13 -1 5 1.41131 2.1602
    -13 1 5 5.78771 3.1923
    -13 1 5 2.53543 2.1263
    -13 1 5 0.48608 2.1572
    13 -1 -5 4.18993 2.3033
    13 1 -5 2.46332 2.9853
    -13 -1 4 10.549 2.639
    -13 -1 4 9.97816 3.5149
    -13 -1 4 10.629 2.797
    -13 1 4 10.866 3.553
    -13 1 4 6.74358 2.5947
    -13 1 4 8.1331 2.4795
    13 1 -4 4.85838 2.8908
    -13 -1 3 42.434 3.834
    -13 -1 3 40.8 4.654
    -13 -1 3 48.529 4.494
    -13 1 3 41.887 4.85
    -13 1 3 41.014 4.311
    -13 1 3 42.233 3.985
    13 1 -3 40.069 4.782
    -13 -1 2 0.01174 1.91558
    -13 -1 2 -1.05582 2.6985
    -13 -1 2 1.64212 2.1386
    -13 1 2 0.45944 2.6566
    -13 1 2 0.08541 2.61254
    -13 1 2 0.59525 1.942
    -13 1 2 -0.12861 1.9798
    13 1 -2 -1.69718 2.3946
    -13 -1 1 2.65346 1.9883
    -13 -1 1 6.27671 3.1303
    -13 -1 1 5.02282 2.3222
    -13 1 1 3.91767 2.8722
    -13 1 1 3.42738 3.14
    -13 1 1 3.78427 2.2159
    -13 1 1 2.69668 2.0925
    13 1 -1 1.3581 2.4587
    -13 -1 0 2.32656 2.013
    -13 -1 0 1.64704 2.7732
    -13 -1 0 2.21033 2.3942
    -13 1 0 3.66836 3.2476
    -13 1 0 3.19534 2.1631
    -13 1 0 2.3891 2.1006
    13 1 0 3.92707 2.7063
    -13 -1 -1 2.21436 1.9882
    -13 -1 -1 1.60032 2.7545
    -13 -1 -1 1.06467 2.3248
    -13 1 -1 1.06301 3.145
    -13 1 -1 -0.68652 1.9497
    -13 1 -1 0.30924 1.8921
    13 1 1 0.66453 2.3107
    -13 -1 -2 1.21876 1.9226
    -13 -1 -2 0.66994 2.9051
    -13 -1 -2 -0.28003 2.2729
    -13 1 -2 1.12561 3.3542
    -13 1 -2 0.90749 2.1111
    13 -1 2 0.3343 2.559
    13 1 2 1.44688 2.4387
    -13 -1 -3 17.725 4.369
    -13 -1 -3 21.154 3.894
    -13 1 -3 20.817 4.801
    -13 1 -3 14.779 3.245
    13 -1 3 17.081 3.965
    13 1 3 19.27 3.702
    -13 -1 -4 2.87945 3.4354
    -13 -1 -4 6.07567 3.1868
    -13 1 -4 6.35181 4.3397
    -13 1 -4 4.51884 2.9063
    13 -1 4 4.96858 3.3906
    13 1 4 1.75187 2.6374
    -13 -1 -5 7.20828 4.1827
    -13 -1 -5 3.89081 3.0622
    -13 1 -5 3.26665 4.4155
    -13 1 -5 5.3139 3.035
    13 -1 5 5.18401 3.5467
    13 1 5 3.23166 2.5176
    13 1 5 8.96781 3.2401
    -13 -1 -6 7.60077 4.3233
    -13 -1 -6 2.7966 3.1452
    -13 1 -6 1.27845 4.4872
    -13 1 -6 3.69242 3.2508
    13 -1 6 8.2953 4.0968
    13 1 6 4.54043 2.8493
    13 1 6 2.39488 3.0545
    -13 -1 -7 26.032 5.971
    -13 -1 -7 30.161 5.431
    -13 1 -7 28.078 6.423
    -13 1 -7 27.256 4.8
    13 -1 7 26.187 5.244
    13 1 7 28.395 4.552
    13 1 7 28.841 4.85
    -13 -1 -8 6.48969 4.8409
    -13 -1 -8 2.55583 3.3867
    -13 1 -8 0.88627 4.9468
    -13 1 -8 0.68743 3.3697
    13 -1 8 1.26318 3.7177
    13 1 8 -0.13696 2.8332
    -13 -1 -9 8.96889 5.2294
    -13 -1 -9 8.77427 4.0917
    -13 1 -9 10.885 5.764
    -13 1 -9 12.304 4.363
    13 -1 9 13.885 4.703
    13 1 9 14.325 4.125
    -13 -1 -10 5.80117 5.0782
    -13 -1 -10 1.54646 3.7397
    -13 1 -10 -0.47488 4.9575
    -13 1 -10 4.23712 4.0194
    13 -1 10 2.27235 4.0573
    13 1 10 0.69547 3.1932
    -13 -1 -11 1.0573 4.7742
    -13 -1 -11 0.19646 4.0413
    -13 1 -11 6.1908 5.5236
    -13 1 -11 -0.65004 3.8376
    13 -1 11 -0.87392 3.665
    13 1 11 -0.1379 3.0839
    -13 -1 -12 2.21375 4.9631
    -13 -1 -12 2.05977 3.6508
    -13 1 -12 8.27891 6.0295
    -13 1 -12 2.71504 4.2551
    13 -1 12 5.46772 4.6474
    13 1 12 4.72773 3.6778
    -13 -1 -13 5.4273 5.1868
    -13 -1 -13 0.83177 3.8178
    -13 1 -13 6.56638 5.9392
    -13 1 -13 3.81302 4.5272
    13 -1 13 6.78076 4.9325
    13 1 13 5.76142 3.852
    -13 -1 -14 3.65417 5.1273
    -13 1 -14 7.57239 6.0872
    -13 1 -14 3.6678 4.7242
    13 -1 14 3.98305 4.4985
    13 1 14 0.74684 3.5207
    -13 -3 21 0.35344 4.2804
    -13 3 21 0.91934 3.6906
    -13 3 21 3.67531 3.9204
    13 3 -21 -2.35071 4.1154
    -13 -3 20 2.58123 4.5669
    -13 3 20 7.08538 4.1515
    -13 3 20 5.87117 4.4003
    13 3 -20 1.686 4.5233
    -13 -3 19 9.48108 5.175
    -13 3 19 15.562 4.74
    -13 3 19 9.61881 4.8083
    13 3 -19 8.07556 4.6946
    -13 -3 18 0.84273 4.0193
    -13 -3 18 2.84084 4.7644
    -13 3 18 -1.41976 3.0236
    -13 3 18 0.53611 3.6559
    13 3 -18 0.60597 3.9051
    -13 -3 17 -0.30344 3.7007
    -13 -3 17 -5.18613 3.8201
    -13 3 17 1.42127 3.4214
    -13 3 17 0.86708 3.3851
    -13 3 17 2.32536 3.665
    13 3 -17 1.33073 3.8662
    -13 -3 16 10.479 4.68
    -13 -3 16 4.60321 4.4562
    -13 3 16 8.49148 4.3601
    -13 3 16 8.64585 4.0223
    13 3 -16 7.20496 4.1777
    -13 -3 15 11.713 4.4
    -13 -3 15 8.86857 5.0767
    -13 3 15 16.548 4.876
    -13 3 15 22.459 4.994
    13 3 -15 14.005 4.535
    -13 -3 14 22.175 4.953
    -13 -3 14 25.934 5.811
    -13 3 14 25.909 5.221
    -13 3 14 14.422 4.214
    13 3 -14 18.531 4.688
    -13 -3 13 -0.76609 3.1609
    -13 -3 13 -1.15901 3.644
    -13 3 13 -1.61966 3.1505
    -13 3 13 1.8232 3.2222
    13 3 -13 0.82689 3.5416
    -13 -3 12 3.46409 3.3365
    -13 -3 12 2.09188 3.8172
    -13 3 12 1.51501 3.3305
    -13 3 12 1.15816 2.9178
    13 3 -12 7.17862 3.9167
    -13 -3 11 26.931 4.72
    -13 -3 11 23.123 5.332
    -13 3 11 24.702 4.998
    -13 3 11 16.966 3.766
    13 3 -11 17.245 4.319
    -13 -3 10 83.297 6.446
    -13 -3 10 76.9 7.28
    -13 3 10 79.4 6.637
    -13 3 10 85.657 6.095
    13 3 -10 71.862 6.502
    -13 -3 9 7.56495 3.1417
    -13 -3 9 4.20532 3.5762
    -13 3 9 6.02795 3.2413
    -13 3 9 4.70097 2.6628
    13 3 -9 2.79318 3.2094
    -13 -3 8 46.277 4.694
    -13 -3 8 43.693 6.279
    -13 3 8 43.948 5.646
    -13 3 8 42.006 4.636
    13 3 -8 36.939 4.83
    -13 -3 7 24.957 3.679
    -13 -3 7 25.882 5.234
    -13 3 7 28.071 4.815
    -13 3 7 18.985 3.221
    -13 3 7 26.684 3.72
    13 3 -7 18.345 3.924
    -13 -3 6 14.993 2.858
    -13 -3 6 11.459 4.239
    -13 3 6 7.79146 3.4382
    -13 3 6 11.687 2.192
    -13 3 6 9.7933 2.5495
    -13 3 6 13.663 2.909
    13 3 -6 12.524 3.677
    -13 -3 5 3.09582 1.9402
    -13 -3 5 0.50939 3.1255
    -13 3 5 0.44192 3.0027
    -13 3 5 3.39825 2.2258
    -13 3 5 2.0525 2.0177
    -13 3 5 0.32729 2.0428
    13 3 -5 -1.60003 2.7686
    -13 -3 4 42.374 3.238
    -13 -3 4 38.832 5.946
    -13 3 4 35.241 5.475
    -13 3 4 40.869 4.188
    -13 3 4 38.258 3.627
    -13 3 4 44.894 3.852
    13 3 -4 33.756 4.711
    -13 -3 3 15.125 2.111
    -13 -3 3 14.672 4.279
    -13 3 3 14.452 4.449
    -13 3 3 14.204 3.576
    -13 3 3 11.744 2.352
    -13 3 3 15.52 2.571
    13 3 -3 11.571 3.653
    -13 -3 2 16.116 1.752
    -13 -3 2 15.448 4.384
    -13 3 2 15.44 4.369
    -13 3 2 11.367 3.803
    -13 3 2 12.229 2.345
    -13 3 2 16.192 2.514
    13 3 -2 12.332 3.866
    -13 -3 1 3.81184 3.4683
    -13 3 1 1.14719 3.1844
    -13 3 1 2.39463 1.8231
    -13 3 1 4.95808 1.9528
    13 3 -1 2.70052 3.292
    -13 -3 0 8.3709 3.8263
    -13 3 0 10.743 4.24
    -13 3 0 7.5491 2.1267
    -13 3 0 8.46785 2.1898
    13 3 0 11.98 4.114
    -13 -3 -1 14.057 4.388
    -13 3 -1 13.851 4.633
    -13 3 -1 14.206 2.605
    -13 3 -1 16.434 2.585
    13 3 1 14.161 4.158
    -13 -3 -2 3.07932 3.5377
    -13 3 -2 3.99235 4.2074
    -13 3 -2 3.25643 2.247
    -13 3 -2 3.15508 2.0624
    13 -3 2 3.33802 3.9394
    13 3 2 7.9911 3.9536
    -13 -3 -3 8.10228 4.2052
    -13 3 -3 12.67 5.103
    -13 3 -3 10.369 2.706
    -13 3 -3 8.88525 2.4777
    13 -3 3 15.285 5.01
    13 3 3 13.406 4.562
    -13 -3 -4 22.117 5.306
    -13 3 -4 16.28 5.684
    -13 3 -4 19.273 3.311
    13 -3 4 16.448 5.317
    13 3 4 12.247 4.367
    -13 -3 -5 4.22478 3.7527
    -13 3 -5 4.14132 5.0878
    -13 3 -5 7.08924 2.9063
    13 -3 5 9.14134 4.8016
    13 3 5 5.52319 3.9872
    -13 -3 -6 43.174 6.982
    -13 3 -6 52.1 8.221
    -13 3 -6 37.708 4.567
    13 -3 6 48.045 7.774
    13 3 6 48.787 7.243
    -13 -3 -7 9.27604 4.3826
    -13 3 -7 2.84957 5.3362
    -13 3 -7 0.67924 2.8728
    13 -3 7 5.20342 4.3444
    13 3 7 -0.69076 3.9291
    -13 -3 -8 2.55366 3.8285
    -13 3 -8 -2.16866 4.9599
    -13 3 -8 -3.41363 2.7392
    13 -3 8 0.88267 3.8732
    13 3 8 -1.41446 3.7604
    -13 -3 -9 4.68586 4.1333
    -13 3 -9 -0.18839 5.2579
    -13 3 -9 0.33749 3.248
    13 -3 9 0.53361 4.7476
    13 3 9 6.45225 4.4264
    -13 -3 -10 13.754 5.069
    -13 3 -10 18.294 7.021
    -13 3 -10 6.87028 3.9089
    13 -3 10 5.39455 5.0497
    13 3 10 8.76365 4.3361
    -13 -3 -11 4.1848 4.1172
    -13 3 -11 3.99973 6.1651
    -13 3 -11 0.44861 3.4924
    13 -3 11 0.54309 5.3907
    -13 -3 -12 4.89547 4.2298
    -13 3 -12 -1.70972 6.0924
    -13 3 -12 2.05893 3.8876
    13 -3 12 -5.50383 4.4019
    -13 -5 15 7.19262 4.8302
    13 5 -15 9.59866 4.5375
    -13 -5 14 6.31833 4.4316
    -13 -5 14 -0.4558 4.8681
    -13 5 14 4.91385 3.9152
    -13 5 14 5.40144 3.85
    13 5 -14 4.60167 4.1018
    -13 -5 13 5.60504 3.9939
    -13 -5 13 5.65223 5.3125
    -13 5 13 5.27161 3.8604
    13 5 -13 5.36723 4.08
    -13 -5 12 4.02376 3.3305
    -13 -5 12 3.20524 4.6406
    -13 5 12 -0.05109 3.13491
    13 5 -12 -0.91873 3.4929
    -13 -5 11 2.07511 4.6456
    -13 5 11 1.99997 3.133
    13 5 -11 5.31443 3.8027
    -13 -5 10 12.905 5.34
    -13 5 10 22.188 5.209
    -13 5 10 16.056 4.266
    13 5 -10 13.378 4.416
    -13 -5 9 -2.99677 3.8868
    -13 5 9 3.38471 3.2006
    -13 5 9 -0.26066 2.8115
    13 5 -9 2.10519 3.5924
    -13 -5 8 11.643 5.281
    -13 5 8 16.93 4.487
    -13 5 8 10.571 3.385
    13 5 -8 9.95527 4.1138
    -13 -5 7 0.81979 3.971
    -13 5 7 1.76562 3.3325
    -13 5 7 0.97768 2.4276
    13 5 -7 0.60895 3.4357
    -13 -5 6 6.10876 4.4937
    -13 5 6 6.44771 3.7315
    -13 5 6 6.39967 2.6718
    13 5 -6 8.0686 3.9825
    -13 -5 5 18.253 5.449
    -13 5 5 17.307 4.608
    -13 5 5 16.409 3.263
    13 5 -5 15.558 4.556
    -13 -5 4 3.3952 4.1604
    -13 5 4 4.60904 3.8516
    -13 5 4 5.81469 2.3686
    13 5 -4 3.2383 3.6819
    -13 -5 3 5.93428 4.4029
    -13 5 3 3.17866 3.9705
    -13 5 3 6.18201 2.2898
    13 5 -3 8.37408 4.1148
    -13 -5 2 -0.22286 3.6929
    -13 5 2 1.56577 3.9978
    -13 5 2 -0.08471 1.82208
    13 5 -2 -1.19102 3.5097
    -13 -5 1 6.62483 4.3525
    -13 5 1 7.5684 4.6162
    -13 5 1 4.62177 1.9437
    13 5 -1 4.3243 4.1521
    -13 -5 0 1.34012 3.9573
    -13 5 0 -1.82883 3.9175
    -13 5 0 1.0455 3.9419
    -13 5 0 -1.58296 1.5528
    13 5 0 0.25066 4.0087
    -13 -5 -1 11.738 4.871
    -13 5 -1 12.801 5.152
    -13 5 -1 3.78449 4.4007
    -13 5 -1 8.10254 2.068
    13 5 1 11.381 4.893
    -13 -5 -2 4.44285 4.0184
    -13 5 -2 5.31456 4.5854
    -13 5 -2 2.79862 1.8681
    13 5 2 5.14331 4.5054
    -13 -5 -3 6.41841 4.2633
    -13 5 -3 8.88243 5.1146
    -13 5 -3 3.28049 2.0653
    13 5 3 4.38326 4.3756
    -13 -5 -4 6.23066 4.3069
    -13 5 -4 -0.96572 4.4515
    -13 5 -4 -0.26991 2.1001
    13 5 4 3.09203 4.492
    -13 -5 -5 1.78973 3.7099
    -13 5 -5 1.40627 4.802
    -13 5 -5 -0.18203 2.1617
    13 5 5 -0.16932 4.4158
    -13 -5 -6 7.80538 4.5193
    -13 5 -6 8.0082 2.9474
    13 5 6 7.35332 5.1552
    -14 0 24 16.514 5.998
    -14 0 23 0.32032 4.1155
    14 0 -23 2.32491 4.7024
    14 0 -23 1.53282 5.1561
    -14 0 22 0.0671 4.09693
    14 0 -22 0.59402 3.8868
    14 0 -22 1.11819 4.2671
    -14 0 21 0.75776 4.0444
    14 0 -21 -1.32885 3.6396
    14 0 -21 -6.55951 3.7682
    -14 0 20 -1.38665 3.4981
    14 0 -20 2.00823 3.6988
    14 0 -20 -0.09759 4.41003
    -14 0 19 0.34791 3.5679
    14 0 -19 2.52537 4.4102
    -14 0 18 5.17941 3.8828
    14 0 -18 -0.38999 4.1289
    -14 0 17 3.19895 3.691
    -14 0 17 -1.19856 2.265
    -14 0 17 1.40455 2.6139
    14 0 -17 1.99844 4.0574
    -14 0 16 22.681 5.03
    -14 0 16 23.419 4.265
    14 0 -16 19.638 5.079
    -14 0 15 -2.38864 3.0382
    -14 0 15 -2.30237 2.4884
    -14 0 15 1.64903 2.4579
    14 0 -15 -0.99908 3.4655
    -14 0 14 91.945 7.271
    -14 0 14 95.784 5.571
    -14 0 14 93.727 6.079
    14 0 -14 96.921 7.241
    -14 0 13 0.99782 3.1127
    -14 0 13 -0.0763 2.16204
    -14 0 13 -0.30384 2.037
    14 0 -13 -1.59343 2.8734
    -14 0 12 51.694 5.613
    -14 0 12 50.846 4.101
    -14 0 12 58.842 4.833
    14 0 -12 58.515 5.73
    -14 0 11 0.6627 2.4571
    -14 0 11 -0.34046 1.888
    -14 0 11 -1.26586 1.9015
    14 0 -11 -0.26381 2.6305
    -14 0 10 128.956 6.645
    -14 0 10 148.412 5.696
    -14 0 10 143.233 6.487
    14 0 -10 137.938 6.914
    -14 0 9 0.01302 2.24216
    -14 0 9 0.12195 2.0055
    -14 0 9 -0.72326 2.0259
    14 0 -9 -0.26664 2.705
    -14 0 8 189.731 7.656
    -14 0 8 188.482 6.278
    -14 0 8 208.601 7.26
    14 0 -8 189.94 7.282
    -14 0 7 1.01868 2.4212
    -14 0 7 0.33639 2.0328
    -14 0 7 0.38825 2.2131
    14 0 -7 0.88694 2.8319
    -14 0 6 27.314 3.928
    -14 0 6 33.1 3.923
    -14 0 6 36.709 4.144
    14 0 -6 29.022 4.006
    -14 0 5 -0.62746 2.4122
    -14 0 5 -2.03422 2.1723
    -14 0 5 -1.01092 2.1833
    14 0 -5 2.2266 2.8432
    -14 0 4 16.143 3.376
    -14 0 4 15.74 3.392
    -14 0 4 13.964 3
    14 0 -4 13.886 3.183
    -14 0 3 -1.06113 2.3573
    -14 0 3 0.34967 2.5008
    -14 0 3 0.55434 2.2543
    14 0 -3 -2.2915 2.3951
    -14 0 2 -0.29153 2.4342
    -14 0 2 -1.48503 2.7499
    -14 0 2 -1.88502 2.1763
    14 0 -2 0.50577 2.383
    -14 0 1 0.95924 2.4643
    -14 0 1 -1.63394 2.6409
    -14 0 1 3.01202 2.4251
    14 0 -1 0.95946 2.2757
    -14 0 0 41.894 4.52
    -14 0 0 33.552 4.639
    -14 0 0 31.023 3.98
    14 0 0 38.095 4.222
    -14 0 -1 1.14308 3.184
    -14 0 -1 -1.1662 2.1502
    14 0 1 1.64371 2.2552
    -14 0 -2 156.448 8.13
    -14 0 -2 152.965 7.154
    14 0 2 162.537 6.539
    -14 0 -3 -2.92687 3.1016
    -14 0 -3 -1.64578 2.3732
    14 0 3 0.36689 2.4805
    14 0 3 2.76887 2.1433
    -14 0 -4 60.89 6.96
    -14 0 -4 60.346 5.986
    14 0 4 66.518 5.963
    14 0 4 66.388 5.118
    -14 0 -5 1.11937 4.2348
    -14 0 -5 0.52647 3.008
    14 0 5 -0.53796 2.8885
    -14 0 -6 90.452 8.524
    -14 0 -6 100.858 7.633
    14 0 6 104.173 7.36
    -14 0 -7 0.88047 5.1981
    -14 0 -7 -1.66026 3.2673
    14 0 7 -0.69586 3.0254
    -14 0 -8 -1.97609 4.6752
    -14 0 -8 -0.17925 3.5264
    14 0 8 2.66733 3.4519
    -14 0 -9 -1.02731 4.8083
    -14 0 -9 -0.33963 3.7743
    14 0 9 -0.51105 3.4313
    -14 0 -10 25.926 6.997
    -14 0 -10 23.007 5.549
    14 0 10 27.13 5.611
    -14 0 -11 -0.47811 5.0139
    -14 0 -11 -3.95893 3.87
    14 0 11 -1.12653 3.4835
    -14 0 -12 -0.48604 5.2165
    -14 0 -12 -1.16253 4.2662
    14 0 12 0.25687 3.8122
    -14 0 -13 -2.74622 5.2576
    -14 0 -13 -2.45131 4.3396
    14 0 13 -3.66497 3.4822
    -14 0 -14 1.77304 5.4309
    -14 0 -14 -4.10693 4.2104
    14 0 14 -0.24631 3.9134
    -14 -2 23 1.12412 4.5491
    -14 2 23 -0.18275 3.7267
    14 2 -23 1.96097 4.9002
    -14 -2 22 2.66904 4.3776
    -14 2 22 -0.07927 3.60201
    14 2 -22 1.09951 4.8044
    -14 -2 21 -2.02736 4.0127
    -14 2 21 3.86717 4.0828
    14 2 -21 -1.04753 4.4661
    -14 -2 20 5.44337 4.4783
    -14 2 20 2.26087 3.7906
    -14 2 20 4.56355 3.6765
    14 2 -20 2.78722 4.5258
    -14 -2 19 1.61981 3.8634
    -14 2 19 1.05487 3.7568
    -14 2 19 1.60424 3.3875
    14 2 -19 -1.06341 4.1109
    -14 -2 18 4.81251 4.5029
    -14 -2 18 7.88084 4.8198
    -14 2 18 8.31964 4.0443
    -14 2 18 7.46539 3.7604
    -14 2 18 7.62157 3.9511
    14 2 -18 3.16611 4.2177
    -14 -2 17 13.973 4.991
    -14 -2 17 13.645 4.944
    -14 2 17 14.864 4.737
    -14 2 17 13.119 4.101
    14 2 -17 15.618 4.753
    -14 -2 16 -1.29049 3.4921
    -14 -2 16 -0.65166 3.6197
    -14 2 16 1.60314 3.6685
    -14 2 16 1.41534 3.0814
    14 2 -16 -3.42849 3.6058
    -14 -2 15 0.7294 3.2155
    -14 -2 15 0.63169 3.4719
    -14 2 15 -3.59773 3.2318
    -14 2 15 -0.34098 2.9373
    14 2 -15 1.09093 3.7677
    -14 -2 14 19.326 4.784
    -14 -2 14 14.758 4.511
    -14 2 14 18.047 4.66
    -14 2 14 12.322 3.735
    14 2 -14 11.61 4.24
    -14 -2 13 28.296 4.978
    -14 -2 13 30.521 5.532
    -14 2 13 32.085 5.411
    -14 2 13 23.99 4.329
    14 2 -13 25.284 4.812
    -14 -2 12 18.829 4.15
    -14 -2 12 15.649 4.106
    -14 2 12 18.938 4.405
    -14 2 12 19.208 3.965
    14 2 -12 13.868 4.078
    -14 -2 11 64.167 5.719
    -14 -2 11 66.692 6.161
    -14 2 11 72.961 6.342
    -14 2 11 80.654 6.027
    14 2 -11 67.626 6.386
    -14 -2 10 66.561 5.429
    -14 -2 10 64.135 5.937
    -14 2 10 67.21 5.976
    -14 2 10 66.388 5.403
    14 2 -10 61.908 6.026
    -14 -2 9 -0.90299 2.1137
    -14 -2 9 2.07462 2.8292
    -14 2 9 1.9552 2.7555
    -14 2 9 0.00291 2.14517
    14 2 -9 0.9088 2.9245
    -14 -2 8 26.007 3.734
    -14 -2 8 37.924 5.372
    -14 2 8 25.959 4.267
    -14 2 8 31.107 3.931
    14 2 -8 25.748 4.082
    -14 -2 7 30.146 3.737
    -14 -2 7 28.949 4.609
    -14 -2 7 30.335 3.66
    -14 2 7 29.009 4.429
    -14 2 7 27.502 2.226
    -14 2 7 31.561 3.846
    -14 2 7 33.439 3.938
    14 2 -7 24.336 3.936
    -14 -2 6 24.118 3.252
    -14 -2 6 19.616 3.795
    -14 -2 6 19.268 2.784
    -14 2 6 24.647 4.138
    -14 2 6 20.726 2.555
    -14 2 6 23.107 3.189
    -14 2 6 24.608 3.267
    14 2 -6 20.695 3.82
    -14 -2 5 11.338 2.389
    -14 -2 5 10.381 3.513
    -14 -2 5 13.154 2.528
    -14 2 5 15.259 3.886
    -14 2 5 14.415 2.602
    -14 2 5 16.359 2.837
    -14 2 5 9.90278 2.4929
    14 2 -5 12.278 3.241
    -14 -2 4 5.01948 1.8243
    -14 -2 4 2.48914 2.7655
    -14 -2 4 3.02206 1.8365
    -14 2 4 3.39749 2.9904
    -14 2 4 3.59797 2.2503
    -14 2 4 3.94367 1.9705
    -14 2 4 3.72405 1.9776
    14 2 -4 2.77682 2.7412
    -14 -2 3 4.05931 1.7449
    -14 -2 3 3.44382 2.8731
    -14 -2 3 3.06718 1.9496
    -14 2 3 2.02281 2.9504
    -14 2 3 6.22712 2.7227
    -14 2 3 4.72618 2.0087
    -14 2 3 4.63263 2.0159
    14 2 -3 2.03424 2.7574
    -14 -2 2 -0.3705 1.3317
    -14 -2 2 -0.34843 2.6181
    -14 -2 2 -1.19072 1.7
    -14 2 2 2.44746 2.9582
    -14 2 2 1.87635 2.6238
    -14 2 2 -0.81585 1.6669
    -14 2 2 0.49824 1.7801
    14 2 -2 -1.90954 2.4023
    -14 -2 1 0.91649 1.3853
    -14 -2 1 1.48559 2.9387
    -14 -2 1 -0.70683 1.8229
    -14 2 1 3.29347 3.0326
    -14 2 1 0.35406 1.8224
    -14 2 1 -0.58141 1.7235
    14 2 -1 3.28656 2.8265
    -14 -2 0 5.65574 1.7201
    -14 -2 0 4.67432 3.417
    -14 -2 0 7.39177 2.6517
    -14 2 0 7.49327 3.6221
    -14 2 0 3.9557 2.2143
    -14 2 0 4.85444 2.1377
    14 2 0 4.41586 3.0726
    -14 -2 -1 1.65034 1.501
    -14 -2 -1 0.93245 3.2471
    -14 -2 -1 2.21085 2.3766
    -14 2 -1 -0.39349 3.2927
    -14 2 -1 1.05098 2.1604
    -14 2 -1 1.73661 2.0342
    14 2 1 1.60076 3.0654
    -14 -2 -2 34.668 3.068
    -14 -2 -2 39.236 6.231
    -14 -2 -2 37.148 4.785
    -14 2 -2 48.976 6.558
    -14 2 -2 33.568 3.977
    -14 2 -2 34.958 4.081
    14 -2 2 30.75 5.232
    14 2 2 40.151 5.41
    -14 -2 -3 25.763 3.042
    -14 -2 -3 24.249 5.326
    -14 -2 -3 24.827 4.168
    -14 2 -3 31.061 6.126
    -14 2 -3 24.798 3.94
    -14 2 -3 22.594 5.614
    14 -2 3 21.114 4.992
    14 2 3 26.047 4.79
    -14 -2 -4 2.53471 2.0004
    -14 -2 -4 1.03433 3.604
    -14 -2 -4 2.98011 3.0027
    -14 2 -4 -3.05479 4.0726
    -14 2 -4 0.77134 2.6735
    14 -2 4 3.01763 3.507
    14 2 4 1.54404 3.3186
    -14 -2 -5 4.79173 2.3328
    -14 -2 -5 11.518 4.702
    -14 -2 -5 7.90792 3.5291
    -14 2 -5 9.32971 5.0754
    -14 2 -5 5.14876 3.1518
    14 -2 5 5.85961 4.5019
    14 2 5 6.41935 3.9562
    -14 -2 -6 18.788 3.179
    -14 -2 -6 26.533 6.144
    -14 -2 -6 18.566 4.297
    -14 2 -6 29.213 6.909
    -14 2 -6 27.488 4.571
    14 -2 6 30.068 6.304
    14 2 6 26.647 5.2
    -14 -2 -7 7.16171 4.4087
    -14 2 -7 2.32325 5.1312
    -14 2 -7 3.51217 3.3882
    14 -2 7 -0.45237 3.9296
    14 2 7 9.66251 4.2029
    -14 -2 -8 2.02903 4.0512
    -14 2 -8 1.71651 5.0848
    -14 2 -8 0.37307 3.2552
    14 -2 8 -3.30945 3.9454
    14 2 8 -1.26777 2.9434
    -14 -2 -9 3.05922 4.4354
    -14 2 -9 7.81376 5.6659
    -14 2 -9 7.36098 4.0047
    14 -2 9 10.991 5.093
    -14 -2 -10 7.32815 4.6761
    -14 2 -10 10.397 6.313
    -14 2 -10 2.62623 3.9702
    14 -2 10 6.69764 4.9611
    -14 -2 -11 -1.93972 4.2691
    -14 2 -11 3.2928 5.6345
    -14 2 -11 2.07999 3.9948
    14 -2 11 0.05602 4.41366
    -14 -2 -12 4.72977 4.7638
    -14 2 -12 0.39426 5.6234
    -14 2 -12 -0.76248 3.8939
    14 -2 12 -4.34662 4.0365
    -14 -2 -13 -0.80742 3.9265
    -14 2 -13 4.26275 6.3191
    -14 2 -13 -3.08907 3.7285
    14 -2 13 -4.23447 4.371
    -14 -4 19 -2.65753 4.2991
    -14 4 19 5.61709 4.4802
    14 4 -19 4.7042 4.461
    -14 -4 18 7.06327 4.6415
    -14 -4 18 0.29313 5.0217
    -14 4 18 4.45173 6.2235
    -14 4 18 1.24808 3.9051
    14 4 -18 0.10767 3.97
    -14 -4 17 1.78936 4.3492
    -14 -4 17 0.95203 4.5567
    -14 4 17 1.88699 3.5669
    -14 4 17 0.81343 3.4534
    -14 4 17 2.38134 3.9873
    14 4 -17 1.33629 4.0681
    -14 -4 16 1.96407 4.101
    -14 -4 16 3.58597 5.1614
    -14 4 16 -0.98611 3.8965
    -14 4 16 4.52344 3.9742
    14 4 -16 -0.35349 3.7198
    -14 -4 15 10.78 4.72
    -14 -4 15 10.956 5.518
    -14 4 15 15.948 4.888
    -14 4 15 12.389 4.346
    14 4 -15 9.06038 4.4001
    -14 -4 14 -3.0008 3.0479
    -14 -4 14 0.55049 4.3799
    -14 4 14 0.06717 3.6749
    -14 4 14 -2.01961 3.2341
    14 4 -14 -0.54748 3.695
    -14 -4 13 1.07143 3.4381
    -14 -4 13 3.72281 4.5112
    -14 4 13 1.25919 3.7379
    -14 4 13 0.58313 3.241
    14 4 -13 1.59838 3.7576
    -14 -4 12 0.07779 3.09469
    -14 -4 12 6.57943 4.904
    -14 4 12 3.34891 3.629
    -14 4 12 0.73994 3.0338
    14 4 -12 3.05709 3.6563
    -14 -4 11 53.134 6.127
    -14 -4 11 53.694 8.061
    -14 4 11 59.468 7.123
    -14 4 11 49.42 5.812
    14 4 -11 34.245 5.343
    -14 -4 10 -4.04414 2.554
    -14 -4 10 0.09678 3.68765
    -14 4 10 -0.53817 2.9038
    -14 4 10 -1.12199 2.5032
    14 4 -10 3.80582 3.6292
    -14 -4 9 0.10926 2.6529
    -14 -4 9 -1.15216 3.3717
    -14 4 9 2.85911 3.3929
    -14 4 9 1.43816 2.5989
    14 4 -9 0.66389 3.2991
    -14 -4 8 -0.1533 2.4541
    -14 -4 8 2.90234 4.0802
    -14 4 8 4.06967 3.4884
    -14 4 8 0.85664 2.329
    14 4 -8 0.2038 3.3361
    -14 -4 7 29.84 3.897
    -14 -4 7 32.648 6.454
    -14 4 7 29.753 5.341
    -14 4 7 27.923 3.898
    14 4 -7 26.73 4.876
    -14 -4 6 9.13425 4.5234
    -14 4 6 10.25 4.084
    -14 4 6 6.42639 2.5843
    14 4 -6 4.41123 3.7153
    -14 -4 5 6.73717 4.2
    -14 4 5 7.77598 4.0611
    -14 4 5 4.90954 2.358
    14 4 -5 1.8391 3.5281
    -14 -4 4 -2.01199 3.3519
    -14 4 4 1.31413 3.548
    -14 4 4 -2.00039 2.7333
    -14 4 4 -0.2777 2.0112
    14 4 -4 -1.06641 3.4139
    -14 -4 3 -0.38005 3.5475
    -14 4 3 2.30751 3.8781
    -14 4 3 0.25884 3.0303
    -14 4 3 -0.60441 1.8153
    -14 4 3 -1.81479 2.0843
    14 4 -3 -0.47219 3.5257
    -14 -4 2 20.452 5.359
    -14 4 2 12.419 4.658
    -14 4 2 16.4 4.276
    -14 4 2 16.555 2.62
    -14 4 2 17.196 2.773
    14 4 -2 17.878 4.81
    -14 -4 1 2.63281 3.7717
    -14 4 1 0.55614 3.842
    -14 4 1 -2.98336 3.124
    -14 4 1 0.49963 1.861
    -14 4 1 -0.26451 1.9851
    14 4 -1 -1.13886 3.6174
    -14 -4 0 7.74128 4.174
    -14 4 0 2.34165 3.9273
    -14 4 0 4.7735 4.0426
    -14 4 0 3.89294 2.0122
    -14 4 0 5.24989 2.1333
    14 4 0 3.46973 3.9801
    -14 -4 -1 -2.75645 3.2812
    -14 4 -1 -1.20599 3.685
    -14 4 -1 -1.1795 1.8197
    -14 4 -1 -0.50642 2.4392
    14 4 1 -0.28384 3.7778
    -14 -4 -2 9.77512 4.5092
    -14 4 -2 6.08346 4.5031
    -14 4 -2 8.24566 2.4199
    14 4 2 5.63367 4.3687
    -14 -4 -3 30.259 6.229
    -14 4 -3 24.758 6.156
    -14 4 -3 17.897 3.098
    14 4 3 19.193 5.449
    -14 -4 -4 2.01653 3.4851
    -14 4 -4 0.93379 4.3527
    -14 4 -4 0.69539 2.3514
    14 4 4 -1.39376 3.86
    -14 -4 -5 3.69278 3.9976
    -14 4 -5 0.14903 4.6438
    -14 4 -5 -0.06621 2.51588
    14 -4 5 3.85584 4.8689
    14 4 5 5.76594 4.5709
    -14 -4 -6 4.53837 4.2128
    -14 4 -6 -2.34592 4.5924
    -14 4 -6 1.87951 2.8071
    14 -4 6 1.87585 4.8235
    14 4 6 3.41629 4.4461
    -14 -4 -7 5.04658 4.2769
    -14 4 -7 -1.76447 4.9364
    -14 4 -7 0.53828 2.8686
    14 -4 7 3.22773 4.8646
    14 4 7 0.41867 4.3711
    -14 -4 -8 2.58692 3.9811
    -14 4 -8 2.62641 5.8254
    -14 4 -8 0.42789 3.1769
    14 -4 8 0.96176 5.0435
    14 4 8 5.9613 4.7137
    -14 -4 -9 14.102 4.893
    -14 4 -9 9.07373 6.1152
    -14 4 -9 2.03059 3.54
    14 -4 9 7.28472 5.445
    14 4 9 10.827 5.211
    -15 -1 24 -0.42029 4.475
    -15 1 24 2.61441 4.4283
    15 1 -24 5.62051 5.3617
    15 1 -24 -1.56758 5.1664
    -15 -1 23 2.76464 4.249
    -15 1 23 5.21017 4.3251
    15 1 -23 5.24346 4.8062
    15 1 -23 4.25109 5.3582
    -15 -1 22 0.26633 4.2962
    -15 1 22 4.00792 4.3131
    15 1 -22 -3.11787 4.4438
    -15 -1 21 1.505 3.9502
    -15 1 21 -1.09682 3.5581
    15 1 -21 -8.16679 4.0072
    -15 -1 20 0.0783 4.0373
    -15 1 20 0.7216 3.8312
    15 1 -20 -0.3755 4.2497
    -15 -1 19 14.872 4.577
    -15 1 19 16.06 5.224
    -15 1 19 11.338 3.504
    -15 1 19 15.545 4.169
    15 1 -19 13.794 5.176
    -15 -1 18 -1.05662 3.4315
    -15 -1 18 1.05203 3.4834
    -15 1 18 -1.66619 3.3307
    -15 1 18 0.60468 2.713
    15 -1 -18 0.4158 2.5556
    15 1 -18 2.25428 4.1653
    -15 -1 17 30.705 5.513
    -15 -1 17 41.827 6.091
    -15 1 17 31.907 5.775
    -15 1 17 36.033 5.43
    15 -1 -17 34.625 4.209
    15 -1 -17 35.949 5.533
    15 1 -17 30.193 5.751
    -15 -1 16 3.07491 3.5416
    -15 -1 16 2.07295 3.3253
    -15 1 16 -3.32485 3.2412
    -15 1 16 4.30662 3.0999
    15 -1 -16 1.5637 3.5525
    15 1 -16 0.83835 3.8685
    -15 -1 15 44.105 6.087
    -15 -1 15 52.455 5.711
    -15 1 15 59.117 6.882
    -15 1 15 40.433 5.301
    15 -1 -15 55.198 6.784
    15 1 -15 47.179 6.06
    -15 -1 14 50.692 6.434
    -15 -1 14 45.447 5.293
    -15 -1 14 47.707 4.633
    -15 1 14 52.478 6.42
    -15 1 14 47.885 5.488
    15 -1 -14 60.492 6.373
    15 1 -14 39.51 5.611
    -15 -1 13 23.523 4.777
    -15 -1 13 23.378 4.383
    -15 -1 13 26.793 3.775
    -15 1 13 24.457 4.829
    -15 1 13 27.994 3.064
    -15 1 13 26.232 4.365
    15 -1 -13 30.206 4.948
    15 1 -13 26.014 4.749
    -15 -1 12 6.32191 3.5044
    -15 -1 12 10.758 3.313
    -15 -1 12 8.62104 2.513
    -15 1 12 13.554 3.979
    -15 1 12 12.93 2.233
    -15 1 12 7.45597 2.9269
    15 -1 -12 11.98 3.548
    15 1 -12 10.59 3.784
    -15 -1 11 162.414 7.929
    -15 -1 11 161.237 7.289
    -15 -1 11 159.043 6.554
    -15 1 11 155.205 7.875
    -15 1 11 161.22 4.669
    -15 1 11 161.753 7.328
    15 -1 -11 157.457 7.122
    15 1 -11 162.728 7.986
    -15 -1 10 19.266 3.795
    -15 -1 10 22.174 3.931
    -15 -1 10 25.478 3.463
    -15 1 10 31.395 4.806
    -15 1 10 22.268 2.484
    -15 1 10 22.607 3.58
    15 -1 -10 23.265 3.486
    15 1 -10 22.464 4.279
    -15 -1 9 0.62499 2.2264
    -15 -1 9 0.87542 2.3915
    -15 -1 9 0.73718 1.8911
    -15 1 9 0.44743 2.342
    -15 1 9 1.29643 1.518
    -15 1 9 1.06696 2.0719
    15 -1 -9 -0.09109 2.13293
    15 1 -9 -0.07263 2.75317
    -15 -1 8 23.274 3.646
    -15 -1 8 27.813 4.246
    -15 -1 8 23.184 3.194
    -15 1 8 26.245 4.282
    -15 1 8 22.978 2.687
    -15 1 8 20.62 3.415
    15 -1 -8 22.865 3.279
    15 1 -8 27.215 4.174
    -15 -1 7 46.007 4.422
    -15 -1 7 46.23 4.547
    -15 -1 7 50.254 4.328
    -15 1 7 44.761 5.114
    -15 1 7 52.34 3.528
    -15 1 7 52.578 4.632
    15 -1 -7 48.303 4.122
    15 1 -7 44.547 5.096
    -15 -1 6 2.47884 2.3054
    -15 -1 6 1.84722 2.4286
    -15 -1 6 1.65606 2.0539
    -15 1 6 1.73302 2.6847
    -15 1 6 3.47251 2.0737
    -15 1 6 1.74939 2.2321
    15 -1 -6 -0.22651 1.8876
    15 1 -6 1.78825 2.6821
    -15 -1 5 11.226 2.722
    -15 -1 5 9.23773 3.0978
    -15 -1 5 14.009 2.995
    -15 1 5 12.842 3.448
    -15 1 5 9.86942 2.7086
    -15 1 5 6.62611 2.4303
    15 1 -5 7.99021 3.1642
    -15 -1 4 3.00783 2.145
    -15 -1 4 7.22725 3.2796
    -15 -1 4 3.53266 2.2545
    -15 1 4 4.92282 2.6895
    -15 1 4 4.88033 2.5528
    -15 1 4 4.55578 2.4382
    15 1 -4 3.30246 2.7685
    -15 -1 3 1.13896 2.0627
    -15 -1 3 -1.85053 2.6718
    -15 -1 3 0.54338 1.9779
    -15 1 3 0.13226 2.5041
    -15 1 3 -0.07063 2.39376
    -15 1 3 0.4125 1.962
    15 1 -3 -0.2394 2.4612
    -15 -1 2 -1.13956 1.8202
    -15 -1 2 -1.34442 2.5648
    -15 -1 2 -0.99789 1.8987
    -15 1 2 -0.06801 2.61629
    -15 1 2 -0.61177 2.6449
    -15 1 2 1.55592 2.1109
    15 1 -2 0.84989 2.421
    -15 -1 1 37.771 3.846
    -15 -1 1 29.611 4.521
    -15 -1 1 36.58 4.454
    -15 1 1 31.427 4.462
    -15 1 1 38.431 5.017
    -15 1 1 40.533 4.283
    15 1 -1 33.162 4.204
    -15 -1 0 5.77107 2.4163
    -15 -1 0 5.12022 3.0616
    -15 -1 0 4.5602 2.7158
    -15 1 0 4.66547 3.5053
    -15 1 0 3.89095 2.3436
    15 1 0 1.97865 2.611
    -15 -1 -1 24.097 3.604
    -15 -1 -1 22.6 4.513
    -15 -1 -1 28.547 4.537
    -15 1 -1 24.191 4.763
    -15 1 -1 23.837 3.797
    15 1 1 19.159 3.79
    -15 -1 -2 1.53555 2.3652
    -15 -1 -2 3.34543 3.3624
    -15 -1 -2 1.3359 2.6472
    -15 1 -2 2.53902 3.9397
    -15 1 -2 4.79427 2.7378
    15 1 2 2.04872 2.8204
    -15 -1 -3 63.717 5.02
    -15 -1 -3 62.613 6.921
    -15 -1 -3 68.378 6.214
    -15 1 -3 74.94 8.482
    -15 1 -3 57.307 5.721
    15 -1 3 65.866 6.591
    15 1 3 64.328 5.974
    -15 -1 -4 -0.99385 3.7716
    -15 -1 -4 0.96653 3.0689
    -15 1 -4 -1.84854 4.3059
    -15 1 -4 -1.5751 2.7925
    15 -1 4 1.53835 3.0263
    15 1 4 2.60887 2.9585
    -15 -1 -5 46.365 7.036
    -15 -1 -5 48.126 6.234
    -15 1 -5 47.924 7.59
    -15 1 -5 45.975 5.784
    15 -1 5 45.233 6.415
    15 1 5 37.264 5.064
    -15 -1 -6 3.62106 4.5055
    -15 -1 -6 2.40366 3.323
    -15 1 -6 4.65785 5.4144
    -15 1 -6 0.62979 3.3826
    15 -1 6 0.34394 3.6748
    15 1 6 0.57496 3.2737
    -15 -1 -7 17.5 5.838
    -15 -1 -7 14.194 4.477
    -15 1 -7 20.49 6.541
    -15 1 -7 16.058 4.329
    15 -1 7 17.369 5.288
    15 1 7 14.616 4.166
    -15 -1 -8 4.38172 4.7663
    -15 -1 -8 -0.67685 3.4429
    -15 1 -8 1.10602 5.6463
    -15 1 -8 2.44893 3.797
    15 -1 8 -2.86602 3.6099
    15 1 8 4.06331 3.2445
    -15 -1 -9 20.132 6.301
    -15 -1 -9 24.955 5.473
    -15 1 -9 17.203 6.772
    -15 1 -9 16.479 5.116
    15 -1 9 15.188 5.263
    15 1 9 20.564 4.737
    -15 -1 -10 -1.45757 4.4703
    -15 -1 -10 1.91332 3.7059
    -15 1 -10 5.14383 5.8725
    -15 1 -10 -1.03143 3.5935
    15 -1 10 2.79366 4.1953
    15 1 10 0.83059 3.311
    -15 -1 -11 5.05065 4.9832
    -15 -1 -11 -2.00006 3.4087
    -15 1 -11 2.01941 5.6974
    -15 1 -11 0.68788 4.0789
    15 -1 11 2.2786 4.4397
    15 1 11 -4.60209 2.93
    -15 -1 -12 0.50619 4.8841
    -15 -1 -12 -0.19486 3.5936
    -15 1 -12 4.68147 6.1669
    -15 1 -12 -0.68552 4.0933
    15 -1 12 -2.0627 3.8681
    15 1 12 0.44381 3.5628
    -15 -1 -13 2.89569 5.2491
    -15 1 -13 5.18526 6.2667
    -15 1 -13 1.21524 4.5421
    15 -1 13 3.03793 4.673
    15 1 13 2.89948 3.8656
    -15 -3 21 1.9184 4.6628
    -15 3 21 1.0377 3.8383
    -15 3 21 -2.90272 3.6508
    15 3 -21 -0.62629 4.3814
    -15 -3 20 0.48236 4.3379
    -15 3 20 4.02601 4.0212
    -15 3 20 3.07201 4.1428
    15 3 -20 0.10767 4.3694
    -15 -3 19 5.31373 4.7346
    -15 -3 19 4.03098 5.0448
    -15 3 19 6.28588 4.0269
    -15 3 19 1.63899 3.5985
    -15 3 19 3.4558 3.9485
    15 3 -19 1.35901 4.3177
    -15 -3 18 11.515 5.064
    -15 -3 18 1.9883 4.6799
    -15 3 18 9.95837 4.3664
    -15 3 18 3.30915 3.7914
    -15 3 18 9.34463 4.5337
    15 3 -18 8.52151 4.6716
    -15 -3 17 -1.6435 3.4531
    -15 -3 17 3.95996 4.6039
    -15 3 17 2.38888 3.9884
    -15 3 17 4.51616 3.7033
    15 3 -17 2.37094 4.0153
    -15 -3 16 2.49318 3.8362
    -15 -3 16 -0.10406 4.2428
    -15 3 16 4.68022 4.0734
    -15 3 16 1.29993 3.3984
    15 3 -16 1.57074 3.8602
    -15 -3 15 17.647 4.916
    -15 -3 15 19.804 5.619
    -15 3 15 19.359 5.139
    -15 3 15 19.058 4.773
    15 3 -15 16.975 4.703
    -15 -3 14 26.792 5.315
    -15 -3 14 26.904 5.746
    -15 3 14 40.476 6.406
    -15 3 14 25.971 4.997
    15 3 -14 24.607 5.086
    -15 -3 13 10.588 4.138
    -15 -3 13 10.816 4.692
    -15 3 13 11.104 4.365
    -15 3 13 11.588 3.977
    15 3 -13 7.26533 4.0804
    -15 -3 12 24.64 4.949
    -15 -3 12 20.104 5.404
    -15 3 12 28.083 5.457
    -15 3 12 18.944 4.07
    15 3 -12 20.463 4.815
    -15 -3 11 3.34756 3.2287
    -15 -3 11 6.15512 4.0846
    -15 3 11 2.56282 3.6138
    -15 3 11 3.92407 2.9038
    15 3 -11 5.73855 3.8977
    -15 -3 10 0.31655 2.711
    -15 -3 10 1.91213 3.4586
    -15 3 10 0.26462 3.0575
    -15 3 10 0.02867 2.48929
    15 3 -10 2.62729 3.5791
    -15 -3 9 9.45859 3.2778
    -15 -3 9 7.60033 4.0819
    -15 3 9 6.10906 3.7298
    -15 3 9 6.10734 2.8274
    15 3 -9 5.5203 3.6956
    -15 -3 8 57.591 4.832
    -15 -3 8 44.17 6.446
    -15 3 8 50.42 6.244
    -15 3 8 49.622 4.967
    15 3 -8 36.202 5.198
    -15 -3 7 26.677 3.573
    -15 -3 7 24.143 5.289
    -15 3 7 15.172 4.225
    -15 3 7 22.679 2.449
    -15 3 7 24.581 3.663
    15 3 -7 15.964 4.179
    -15 -3 6 8.18005 2.4373
    -15 -3 6 10.75 4.326
    -15 3 6 9.69571 4.0249
    -15 3 6 8.35235 2.3034
    -15 3 6 9.75766 2.736
    -15 3 6 9.96305 3.0067
    15 3 -6 9.59741 3.8933
    -15 -3 5 8.41207 2.1864
    -15 -3 5 9.36482 4.448
    -15 3 5 6.77024 3.7726
    -15 3 5 9.5363 2.7563
    -15 3 5 9.88201 2.6469
    -15 3 5 8.68949 2.6598
    15 3 -5 4.87095 3.611
    -15 -3 4 4.57148 1.7697
    -15 -3 4 2.60393 3.6944
    -15 3 4 5.67228 3.988
    -15 3 4 6.10875 2.8908
    -15 3 4 5.65655 2.3305
    -15 3 4 5.87027 2.4388
    15 3 -4 1.46804 3.4004
    -15 -3 3 5.20941 1.635
    -15 -3 3 5.66584 3.7581
    -15 3 3 10.121 4.352
    -15 3 3 8.54254 3.3749
    -15 3 3 3.92622 2.2237
    -15 3 3 5.732 2.3935
    15 3 -3 7.06829 3.7841
    -15 -3 2 1.85292 3.2482
    -15 3 2 1.55625 3.6693
    -15 3 2 4.63376 3.2897
    -15 3 2 -0.83946 1.8907
    -15 3 2 1.59811 2.073
    15 3 -2 2.02336 3.676
    -15 -3 1 2.63694 3.5018
    -15 3 1 4.72609 4.0442
    -15 3 1 7.65898 3.8075
    -15 3 1 1.90363 2.1218
    -15 3 1 5.91021 2.3573
    15 3 -1 5.03828 3.7285
    -15 -3 0 20.066 5
    -15 3 0 17.831 4.702
    -15 3 0 13.629 2.844
    -15 3 0 18.665 3.035
    15 3 0 16.133 4.464
    -15 -3 -1 6.98704 4.0844
    -15 3 -1 10.605 4.546
    -15 3 -1 5.69149 2.5445
    -15 3 -1 5.18464 3.7385
    15 3 1 6.16021 4.1797
    -15 -3 -2 56.957 6.787
    -15 3 -2 55.339 7.227
    -15 3 -2 50.635 4.754
    15 3 2 57.547 7.148
    -15 -3 -3 8.50959 4.3838
    -15 3 -3 14.523 5.204
    -15 3 -3 9.88418 3.101
    15 -3 3 6.41655 4.149
    15 3 3 12.259 4.671
    -15 -3 -4 -0.19006 3.6566
    -15 3 -4 0.60627 4.5447
    -15 3 -4 2.29457 2.6585
    15 -3 4 0.78758 4.1226
    15 3 4 -0.19541 3.7423
    -15 -3 -5 0.83065 3.7025
    -15 3 -5 2.36513 4.7702
    -15 3 -5 1.94887 2.8786
    15 -3 5 2.72726 4.1763
    15 3 5 5.69884 4.1617
    -15 -3 -6 13.729 5.145
    -15 3 -6 16.188 6.287
    -15 3 -6 11.984 3.715
    15 -3 6 12.244 5.326
    15 3 6 16.947 5.233
    -15 -3 -7 1.38148 3.9163
    -15 3 -7 -0.21057 5.42
    -15 3 -7 2.04013 3.2049
    15 -3 7 2.68844 4.4032
    15 3 7 1.90684 4.1731
    -15 -3 -8 5.44903 4.1686
    -15 3 -8 2.93312 5.4168
    -15 3 -8 -1.69711 3.0578
    15 -3 8 5.88316 5.1694
    15 3 8 1.63312 3.7342
    -15 -3 -9 -0.1982 3.8835
    -15 3 -9 1.47719 5.7199
    -15 3 -9 1.23996 3.4221
    15 -3 9 1.72271 4.6887
    -15 -3 -10 2.62593 4.3224
    -15 3 -10 2.68595 5.9846
    -15 3 -10 -3.1034 3.3477
    15 -3 10 -2.76579 4.1707
    -15 -3 -11 2.89904 4.4807
    -15 3 -11 2.24787 6.1774
    -15 3 -11 1.07163 3.8362
    15 -3 11 6.61321 5.416
    -15 -5 14 6.17408 3.7903
    -15 -5 14 9.12945 5.8664
    -15 5 14 14.13 4.623
    15 5 -14 6.03535 4.4825
    -15 -5 13 2.52441 4.9476
    -15 5 13 -3.43944 2.9516
    15 5 -13 0.34415 3.9763
    -15 -5 12 9.48087 5.2189
    -15 5 12 16.904 5.23
    -15 5 12 10.296 4.048
    15 5 -12 7.96134 4.3382
    -15 -5 11 3.82578 4.6213
    -15 5 11 2.03035 3.9373
    -15 5 11 2.14462 3.1065
    15 5 -11 -1.19312 3.6396
    -15 -5 10 2.05258 4.4298
    -15 5 10 8.36948 3.6943
    -15 5 10 6.79969 3.4616
    15 5 -10 6.47973 4.1361
    -15 -5 9 19.402 6.005
    -15 5 9 17.561 4.89
    -15 5 9 14.932 3.811
    15 5 -9 14.71 4.707
    -15 -5 8 3.64995 4.6008
    -15 5 8 8.57881 4.1769
    -15 5 8 6.11252 2.9923
    15 5 -8 5.9876 4.0625
    -15 -5 7 4.82668 4.532
    -15 5 7 3.57539 3.7867
    -15 5 7 0.92944 2.5249
    15 5 -7 3.31716 3.9198
    -15 -5 6 -0.51858 3.7014
    -15 5 6 4.51767 3.7363
    -15 5 6 0.04165 2.31031
    15 5 -6 4.28493 4.0245
    -15 -5 5 10.249 5
    -15 5 5 13.992 4.812
    -15 5 5 12.523 3.036
    15 5 -5 15.95 4.766
    -15 -5 4 2.05052 4.1131
    -15 5 4 1.18105 3.861
    -15 5 4 3.40655 2.3073
    15 5 -4 4.54498 4.1631
    -15 -5 3 11.909 5.037
    -15 5 3 12.44 5.033
    -15 5 3 11.892 2.773
    15 5 -3 17.815 5.134
    -15 -5 2 2.51064 4.2078
    -15 5 2 3.0571 4.335
    -15 5 2 -1.65796 1.8923
    15 5 -2 0.36491 3.8977
    -15 -5 1 2.58649 4.0629
    -15 5 1 3.83667 4.5134
    -15 5 1 2.30946 2.0484
    15 5 -1 2.8655 4.2227
    -15 -5 0 7.49945 4.5519
    -15 5 0 -1.70906 4.3555
    -15 5 0 3.49257 6.4371
    -15 5 0 3.87696 2.1297
    15 5 0 1.1689 4.2441
    -15 -5 -1 6.89368 4.6275
    -15 5 -1 1.32192 4.4132
    -15 5 -1 5.05277 4.4902
    -15 5 -1 2.96969 2.1445
    15 5 1 8.24437 4.8486
    -15 -5 -2 11.744 4.987
    -15 5 -2 5.37905 5.1074
    -15 5 -2 9.80273 5.2234
    -15 5 -2 7.00894 2.5194
    15 5 2 11.449 5.206
    -15 -5 -3 3.17009 4.1675
    -15 5 -3 -1.19507 4.3572
    -15 5 -3 2.81944 2.2589
    15 5 3 1.87874 4.5073
    -15 -5 -4 4.19875 4.1506
    -15 5 -4 4.01393 4.7873
    -15 5 -4 -3.29437 2.0933
    15 5 4 -2.94316 4.1355
    -16 0 24 5.47867 4.7084
    -16 0 23 -1.75861 3.706
    -16 0 22 4.55132 4.3279
    16 0 -22 10.319 4.374
    16 0 -22 2.90917 4.4758
    -16 0 21 -0.80907 3.9484
    16 0 -21 0.94425 3.5067
    16 0 -21 -1.31391 3.8928
    -16 0 20 2.24013 3.7913
    16 0 -20 -0.26359 4.1047
    -16 0 19 -0.8887 3.8389
    16 0 -19 0.80177 4.167
    -16 0 18 48.537 7.4
    16 0 -18 54.728 7.159
    -16 0 17 -3.42883 3.2793
    -16 0 17 -0.16802 2.3298
    16 0 -17 0.14327 3.8401
    -16 0 16 7.84105 3.8857
    -16 0 16 17.962 3.852
    -16 0 16 8.80773 3.0456
    16 0 -16 11.697 4.5
    -16 0 15 -2.11466 3.2872
    -16 0 15 -2.25939 2.3247
    -16 0 15 1.06765 2.3831
    16 0 -15 1.71272 3.7923
    -16 0 14 139.868 8.236
    -16 0 14 136.123 6.395
    -16 0 14 131.345 7.152
    16 0 -14 127.137 8.145
    -16 0 13 -4.94686 2.7102
    -16 0 13 -1.66743 2.129
    -16 0 13 1.48036 2.1544
    16 0 -13 -1.23573 2.8965
    -16 0 12 121.212 7.495
    -16 0 12 122.711 5.763
    -16 0 12 126.977 6.753
    16 0 -12 114.242 7.122
    -16 0 11 -1.29007 2.2436
    -16 0 11 0.04481 1.95369
    -16 0 11 0.57739 2.2243
    16 0 -11 0.14185 2.7348
    -16 0 10 2.81792 2.6267
    -16 0 10 1.56838 2.1202
    -16 0 10 3.69283 2.3653
    16 0 -10 0.03533 2.6816
    -16 0 9 0.94983 2.5997
    -16 0 9 -1.98325 1.8792
    -16 0 9 -2.17043 1.9512
    16 0 -9 0.41508 2.5542
    -16 0 8 54.646 5.242
    -16 0 8 50.304 4.18
    16 0 -8 44.729 4.925
    -16 0 7 0.12704 2.2052
    -16 0 7 1.50369 2.1502
    -16 0 7 -0.92192 1.941
    16 0 -7 -1.94933 2.4897
    -16 0 6 -0.41872 2.47
    -16 0 6 0.34747 2.2105
    -16 0 6 1.16992 2.2372
    16 0 -6 1.49392 2.6513
    -16 0 5 -0.78744 2.283
    -16 0 5 0.60811 2.3014
    -16 0 5 0.42907 2.2135
    16 0 -5 0.74331 2.4922
    -16 0 4 69.777 5.376
    -16 0 4 62.824 4.972
    -16 0 4 62.549 4.975
    16 0 -4 63.876 5.16
    -16 0 3 -1.69001 2.2193
    -16 0 3 1.92309 2.6533
    -16 0 3 2.28476 2.266
    16 0 -3 2.32033 2.4525
    -16 0 2 107.959 6.194
    -16 0 2 104.092 6.375
    -16 0 2 107.853 6.068
    16 0 -2 106.903 5.822
    -16 0 1 3.80228 2.7481
    -16 0 1 -2.02021 2.715
    -16 0 1 -0.413 2.2433
    16 0 -1 -0.85891 2.1448
    -16 0 0 5.66253 2.9789
    -16 0 0 10.195 3.905
    -16 0 0 6.45378 2.9265
    16 0 0 8.74157 2.8482
    -16 0 -1 -0.61582 2.5039
    -16 0 -1 -1.41446 3.3426
    -16 0 -1 1.73901 2.7109
    16 0 1 2.03137 2.3841
    -16 0 -2 102.559 7.743
    -16 0 -2 122.05 7.171
    16 0 2 116.388 6.398
    -16 0 -3 -0.84756 4.1811
    -16 0 -3 -2.12096 2.709
    16 0 3 1.94515 3.3048
    -16 0 -4 3.94033 4.2987
    -16 0 -4 6.5472 3.6052
    -16 0 -5 -2.46895 3.9858
    -16 0 -5 3.48835 3.5394
    16 0 5 -1.76792 2.9634
    -16 0 -6 8.02314 5.4478
    -16 0 -6 2.74588 3.644
    16 0 6 6.38783 3.753
    -16 0 -7 -0.09635 4.92615
    -16 0 -7 0.64617 3.487
    16 0 7 1.49336 3.6144
    -16 0 -8 2.72894 5.0196
    -16 0 -8 1.51029 3.6519
    16 0 8 3.29281 3.5812
    -16 0 -9 -0.33099 4.6668
    -16 0 -9 -0.07502 3.83135
    16 0 9 -1.38471 3.395
    -16 0 -10 2.17006 4.9544
    -16 0 -10 2.24342 4.0612
    16 0 10 -2.18267 3.2803
    -16 0 -11 1.86594 5.21
    -16 0 -11 -0.92014 3.7519
    16 0 11 1.37466 3.8228
    -16 0 -12 8.61038 6.058
    -16 0 -12 2.36159 4.3118
    16 0 12 1.67671 3.9757
    -16 0 -13 4.99443 5.8301
    -16 0 -13 -3.86388 3.8546
    16 0 13 -2.15507 3.862
    -16 -2 23 -3.61927 3.6652
    -16 2 23 0.33442 3.941
    16 2 -23 -4.72848 4.6097
    -16 -2 22 7.17543 5.0144
    -16 2 22 2.50346 4.1247
    16 2 -22 1.596 4.7636
    -16 -2 21 -2.13644 3.8883
    -16 2 21 0.394 3.9174
    -16 2 21 5.62637 3.9807
    16 2 -21 0.85189 4.6207
    -16 -2 20 1.18813 4.094
    -16 2 20 -0.11611 3.807
    -16 2 20 0.32031 2.9974
    -16 2 20 0.36225 3.5378
    16 2 -20 4.30074 4.6145
    -16 -2 19 -0.14404 3.6995
    -16 -2 19 0.84145 4.1317
    -16 2 19 3.59549 4.0323
    -16 2 19 3.01445 3.2702
    -16 2 19 0.61239 3.4303
    16 2 -19 -0.46311 4.1411
    -16 -2 18 29.234 5.849
    -16 -2 18 36.247 6.624
    -16 2 18 37.247 6.598
    -16 2 18 36.233 5.722
    16 2 -18 37.657 6.371
    -16 -2 17 16.437 4.644
    -16 -2 17 13.836 5.06
    -16 2 17 16.216 5.162
    -16 2 17 16.129 4.57
    16 2 -17 15.25 4.998
    -16 -2 16 14.482 4.567
    -16 -2 16 14.096 4.692
    -16 2 16 25.794 5.673
    -16 2 16 21.557 4.801
    16 2 -16 13.666 4.819
    -16 -2 15 16.274 4.764
    -16 -2 15 17.383 4.939
    -16 2 15 12.72 4.663
    -16 2 15 9.54826 3.7166
    16 2 -15 15.106 4.876
    -16 -2 14 42.463 5.962
    -16 -2 14 40.763 6.113
    -16 2 14 43.485 6.244
    -16 2 14 38.778 5.441
    16 2 -14 39.437 5.801
    -16 -2 13 2.413 3.3124
    -16 -2 13 9.388 4.1313
    -16 2 13 2.42913 3.4261
    -16 2 13 4.97023 3.0956
    16 2 -13 1.86856 3.835
    -16 -2 12 70.332 6.367
    -16 -2 12 69.458 6.581
    -16 2 12 70.321 6.778
    -16 2 12 64.69 5.994
    16 2 -12 65.385 7.07
    -16 -2 11 51.15 5.473
    -16 -2 11 46.888 5.834
    -16 2 11 44.525 5.92
    -16 2 11 42.632 5.233
    16 2 -11 50.455 5.915
    -16 -2 10 49.31 5.302
    -16 -2 10 50.867 6.58
    -16 2 10 48.099 5.924
    -16 2 10 53.935 5.366
    16 2 -10 43.939 5.417
    -16 -2 9 16.363 3.49
    -16 -2 9 18.385 4.556
    -16 -2 9 18.136 3.265
    -16 2 9 13.201 3.855
    -16 2 9 17.075 1.796
    -16 2 9 13.185 3.211
    16 2 -9 14.432 4.013
    -16 -2 8 6.71287 2.7103
    -16 -2 8 4.16154 3.3555
    -16 -2 8 2.65232 1.9798
    -16 2 8 3.10875 2.8635
    -16 2 8 7.11555 1.6971
    -16 2 8 4.88568 2.5317
    16 2 -8 3.51672 3.2745
    -16 -2 7 14.545 3.048
    -16 -2 7 11.118 3.554
    -16 -2 7 14.627 2.898
    -16 2 7 11.649 3.711
    -16 2 7 15.252 2.462
    -16 2 7 12.722 2.964
    -16 2 7 14.963 3.79
    16 2 -7 12.266 3.823
    -16 -2 6 9.33519 2.5826
    -16 -2 6 8.47018 3.4369
    -16 -2 6 12.015 2.63
    -16 2 6 9.31977 3.6452
    -16 2 6 14.199 2.654
    -16 2 6 14.418 3.094
    -16 2 6 11.612 2.846
    16 2 -6 11.165 3.55
    -16 -2 5 -1.09217 1.6912
    -16 -2 5 0.92031 2.851
    -16 -2 5 -0.97857 1.6751
    -16 2 5 -0.49228 2.9533
    -16 2 5 0.35614 2.1739
    -16 2 5 -0.2928 1.8774
    -16 2 5 0.69932 1.9794
    16 2 -5 2.05003 3.0445
    -16 -2 4 1.70901 1.8606
    -16 -2 4 -1.38095 2.5596
    -16 -2 4 1.38595 1.9579
    -16 2 4 0.28225 3.0285
    -16 2 4 1.17739 2.4203
    -16 2 4 1.2095 2.0226
    -16 2 4 -0.89187 1.982
    16 2 -4 -0.25587 2.8215
    -16 -2 3 4.97684 2.0476
    -16 -2 3 3.90847 3.3342
    -16 -2 3 5.94933 2.6035
    -16 2 3 4.52448 3.7355
    -16 2 3 5.35956 2.9225
    -16 2 3 3.98259 2.303
    -16 2 3 4.41358 2.3357
    16 2 -3 4.04718 3.2718
    -16 -2 2 32.092 3.23
    -16 -2 2 28.455 4.973
    -16 -2 2 30.863 4.276
    -16 2 2 24.938 4.78
    -16 2 2 27.42 4.596
    -16 2 2 29.806 3.649
    -16 2 2 31.268 3.746
    16 2 -2 32.703 4.963
    -16 -2 1 46.034 3.586
    -16 -2 1 41.769 6.093
    -16 -2 1 36.471 4.557
    -16 2 1 31.893 5.29
    -16 2 1 47.667 5.874
    -16 2 1 39.791 4.431
    -16 2 1 43.87 4.361
    16 2 -1 43.338 5.669
    -16 -2 0 7.50821 2.0835
    -16 -2 0 0.85133 3.4092
    -16 -2 0 5.4616 2.7798
    -16 2 0 3.65394 3.8681
    -16 2 0 4.37779 2.5977
    -16 2 0 5.67464 2.5242
    16 2 0 6.74403 3.7144
    -16 -2 -1 8.65398 2.2122
    -16 -2 -1 8.74577 4.1376
    -16 -2 -1 6.05185 2.9563
    -16 2 -1 8.28452 4.2135
    -16 2 -1 8.52616 2.9885
    16 2 1 7.49379 3.7362
    -16 -2 -2 55.948 3.965
    -16 -2 -2 54.186 6.608
    -16 -2 -2 65.916 6.256
    -16 2 -2 54.483 7.327
    -16 2 -2 53.989 5.396
    16 2 2 61.575 7.052
    -16 -2 -3 13.687 2.762
    -16 -2 -3 12.477 4.722
    -16 -2 -3 17.121 4.122
    -16 2 -3 10.035 5.148
    -16 2 -3 10.492 3.391
    16 -2 3 15.637 5.028
    16 2 3 18.435 4.68
    -16 -2 -4 0.00782 1.95318
    -16 -2 -4 0.90395 3.6304
    -16 -2 -4 -2.53002 2.5531
    -16 2 -4 -1.07101 4.4926
    -16 2 -4 -1.97917 2.8244
    16 -2 4 1.06125 3.8309
    16 2 4 -0.62618 3.3865
    -16 -2 -5 6.74177 2.4666
    -16 -2 -5 5.66635 4.3098
    -16 -2 -5 5.57672 3.7732
    -16 2 -5 4.93112 5.0358
    -16 2 -5 8.58611 3.5906
    16 -2 5 7.70616 4.6302
    16 2 5 11.817 4.43
    -16 -2 -6 6.88132 4.6252
    -16 2 -6 13.704 5.928
    -16 2 -6 15.289 4.203
    16 -2 6 13.16 5.271
    16 2 6 14.035 4.58
    -16 -2 -7 2.20598 4.3515
    -16 2 -7 2.92221 5.236
    -16 2 -7 -2.52801 3.1661
    16 -2 7 1.23294 4.2939
    -16 -2 -8 -0.9864 3.9
    -16 2 -8 3.87276 5.5348
    -16 2 -8 -1.39518 3.2079
    16 -2 8 -0.16373 4.4714
    -16 -2 -9 -0.55449 4.2285
    -16 2 -9 -1.05793 5.2167
    -16 2 -9 -1.18889 3.4419
    16 -2 9 3.62547 4.5536
    -16 -2 -10 5.33916 4.785
    -16 2 -10 12.79 6.608
    -16 2 -10 1.22359 4.0533
    16 -2 10 0.35822 4.4355
    -16 -2 -11 5.5829 4.8381
    -16 2 -11 -0.03172 5.66791
    -16 2 -11 2.6254 4.2082
    16 -2 11 -0.22351 4.5314
    -16 -2 -12 2.82591 4.6943
    -16 2 -12 4.7386 6.2822
    -16 2 -12 -0.41506 4.0516
    16 -2 12 1.24756 4.7804
    -16 -4 18 -1.3571 4.1378
    -16 -4 18 1.71251 5.1093
    -16 4 18 6.36575 4.2447
    -16 4 18 3.34926 4.0683
    -16 4 18 1.13043 3.8441
    16 4 -18 0.95074 4.2781
    -16 -4 17 4.84776 4.2552
    -16 -4 17 5.95939 5.4333
    -16 4 17 8.54653 4.6387
    -16 4 17 5.63813 4.3997
    16 4 -17 7.22191 4.5851
    -16 -4 16 1.14353 3.9853
    -16 -4 16 -3.02647 4.2192
    -16 4 16 -0.29474 3.835
    -16 4 16 -1.4 3.289
    16 4 -16 1.61731 4.0439
    -16 -4 15 29.088 6.072
    -16 -4 15 18.551 5.93
    -16 4 15 30.746 6.069
    -16 4 15 25.427 5.505
    16 4 -15 17.16 5.073
    -16 -4 14 -2.20527 3.2715
    -16 -4 14 -0.61524 4.2606
    -16 4 14 -0.91775 3.5742
    -16 4 14 -0.31784 3.2099
    16 4 -14 1.17499 3.8382
    -16 -4 13 0.20914 3.0435
    -16 -4 13 1.2638 4.0741
    -16 4 13 4.95858 4.1532
    -16 4 13 3.28859 3.2854
    16 4 -13 -0.55095 3.6965
    -16 -4 12 1.97987 3.1761
    -16 -4 12 -2.30821 3.4018
    -16 4 12 1.44032 3.7833
    -16 4 12 0.00336 2.83766
    16 4 -12 2.22616 3.8333
    -16 -4 11 13.648 3.943
    -16 -4 11 14.347 5.188
    -16 4 11 13.803 4.289
    -16 4 11 12.79 3.73
    16 4 -11 16.188 4.695
    -16 -4 10 11.73 3.666
    -16 -4 10 10.781 4.806
    -16 4 10 9.89135 4.1904
    -16 4 10 11.446 3.554
    16 4 -10 7.85649 4.185
    -16 -4 9 0.58415 2.448
    -16 -4 9 -1.79589 3.3668
    -16 4 9 1.1101 3.6063
    -16 4 9 1.11931 2.5906
    16 4 -9 -1.29838 3.4635
    -16 -4 8 2.15193 2.2491
    -16 -4 8 -4.43505 3.4644
    -16 4 8 0.49972 3.4956
    -16 4 8 0.18421 2.3757
    16 4 -8 -2.59109 3.482
    -16 -4 7 4.28987 4.37
    -16 4 7 -1.30648 3.3287
    -16 4 7 0.849 2.3844
    16 4 -7 -0.22222 3.5958
    -16 -4 6 19.059 5.639
    -16 4 6 13.247 4.707
    -16 4 6 14.753 3.224
    16 4 -6 15.313 4.642
    -16 -4 5 1.48637 4.2365
    -16 4 5 0.90472 3.7576
    -16 4 5 0.18235 2.231
    16 4 -5 0.25499 3.6762
    -16 -4 4 4.22594 4.3003
    -16 4 4 2.57193 3.8422
    -16 4 4 5.59366 3.1961
    -16 4 4 2.16924 2.3234
    16 4 -4 0.87762 3.8423
    -16 -4 3 -0.31661 3.9099
    -16 4 3 1.13194 4.0114
    -16 4 3 0.43445 3.1985
    -16 4 3 0.79478 2.116
    16 4 -3 -0.98712 3.8766
    -16 -4 2 8.58409 4.4727
    -16 4 2 7.38602 4.5614
    -16 4 2 11.371 4.046
    -16 4 2 7.30196 2.5419
    16 4 -2 4.1827 4.0942
    -16 -4 1 16.506 5.348
    -16 4 1 12.872 5.111
    -16 4 1 20.014 4.983
    -16 4 1 16.008 2.993
    16 4 -1 21.572 5.333
    -16 -4 0 1.4776 3.8491
    -16 4 0 -1.43829 3.8564
    -16 4 0 -1.39703 3.5363
    -16 4 0 1.20975 2.1702
    16 4 0 -0.47527 3.7764
    -16 -4 -1 2.46823 3.7933
    -16 4 -1 6.46865 4.5759
    -16 4 -1 2.45561 2.3134
    16 4 1 2.44793 4.2397
    -16 -4 -2 -0.23307 3.6984
    -16 4 -2 -0.08369 4.09102
    -16 4 -2 -0.41652 2.263
    16 4 2 2.43943 4.1202
    -16 -4 -3 11.832 4.867
    -16 4 -3 12.875 5.468
    -16 4 -3 12.806 3.122
    16 4 3 8.70069 4.8557
    -16 -4 -4 0.2845 3.9265
    -16 4 -4 -0.88087 4.3639
    -16 4 -4 -3.39653 2.3711
    16 4 4 1.77157 4.2731
    -16 -4 -5 13.031 5.114
    -16 4 -5 15.736 6.051
    -16 4 -5 10.108 3.415
    16 4 5 12.143 5.263
    -16 -4 -6 3.20972 4.1491
    -16 4 -6 0.90047 5.133
    -16 4 -6 0.84304 2.956
    16 -4 6 -2.14896 4.4628
    16 4 6 -1.42364 4.1389
    -16 -4 -7 -1.89941 3.4306
    -16 4 -7 2.21671 5.3313
    -16 4 -7 0.37117 3.0876
    16 -4 7 -4.74589 4.2615
    16 4 7 4.38854 4.8723
    -17 -1 24 0.85146 4.6459
    -17 1 24 -1.28708 4.1341
    17 1 -24 8.12012 5.0989
    17 1 -24 -2.92494 4.9893
    -17 -1 23 3.58077 4.343
    -17 1 23 0.29661 4.2352
    17 1 -23 6.72259 5.5297
    -17 -1 22 -1.99849 4.2528
    -17 1 22 3.86853 4.3393
    17 1 -22 1.43203 4.8149
    -17 -1 21 -0.71659 3.439
    -17 1 21 8.28562 4.5801
    17 1 -21 2.87022 4.6676
    -17 -1 20 0.27445 3.8175
    -17 1 20 -0.2591 3.67
    17 1 -20 2.32444 4.5134
    -17 -1 19 37.286 6.774
    -17 -1 19 38.626 6.201
    -17 1 19 29.302 6.078
    -17 1 19 23.893 4.97
    17 1 -19 30.257 6.157
    -17 -1 18 13.038 4.815
    -17 -1 18 13.036 4.384
    -17 1 18 9.95436 4.9492
    -17 1 18 11.144 3.752
    17 1 -18 10.275 4.837
    -17 -1 17 15.111 4.717
    -17 -1 17 24.994 5.096
    -17 1 17 24.628 5.699
    -17 1 17 16.292 4.025
    17 1 -17 19.903 5.323
    -17 -1 16 2.26305 3.8112
    -17 -1 16 1.95647 3.3504
    -17 1 16 1.11994 3.8274
    -17 1 16 -1.17356 2.669
    17 -1 -16 -0.52191 3.0691
    17 1 -16 0.52125 3.8243
    -17 -1 15 40.834 6.08
    -17 -1 15 45.329 5.508
    -17 1 15 48.752 6.977
    -17 1 15 43.271 5.716
    17 -1 -15 40.491 5.63
    17 1 -15 41.119 6.092
    -17 -1 14 10.629 4.326
    -17 -1 14 11.424 3.888
    -17 -1 14 6.53421 2.7322
    -17 1 14 6.7139 3.9144
    -17 1 14 10.552 2.477
    -17 1 14 9.97467 3.2805
    17 -1 -14 12.112 4.098
    17 1 -14 15.361 4.701
    -17 -1 13 0.30362 3.229
    -17 -1 13 -1.68907 2.7426
    -17 -1 13 1.74927 2.1693
    -17 1 13 -0.78432 3.1026
    -17 1 13 1.09265 1.7898
    -17 1 13 2.08347 2.6557
    17 -1 -13 -1.40607 2.9829
    17 1 -13 1.55664 3.6456
    -17 -1 12 -0.08047 3.04567
    -17 -1 12 2.66373 2.9273
    -17 -1 12 0.84461 2.0994
    -17 1 12 0.83215 3.1276
    -17 1 12 1.99778 1.8354
    -17 1 12 3.83288 2.8855
    17 -1 -12 4.2705 3.11
    17 1 -12 0.80793 3.4388
    -17 -1 11 43.957 5.651
    -17 -1 11 41.694 5.102
    -17 -1 11 40.661 4.513
    -17 1 11 47.218 5.931
    -17 1 11 37.882 3.188
    -17 1 11 36.286 4.598
    17 -1 -11 39.29 4.603
    17 1 -11 38.537 5.258
    -17 -1 10 2.87945 2.6138
    -17 -1 10 5.25008 3.0633
    -17 -1 10 2.25602 2.116
    -17 1 10 4.37357 3.102
    -17 1 10 3.74054 1.9218
    -17 1 10 2.95434 2.4771
    17 -1 -10 4.96447 2.6664
    17 1 -10 4.75309 3.4731
    -17 -1 9 0.72753 2.4077
    -17 -1 9 0.67065 2.5739
    -17 -1 9 1.22838 2.0655
    -17 1 9 1.22793 2.4458
    -17 1 9 0.02356 1.6205
    -17 1 9 -0.43413 2.312
    17 -1 -9 -2.50675 1.9288
    17 1 -9 -2.13135 2.8416
    -17 -1 8 0.68685 2.2396
    -17 -1 8 1.44105 2.5824
    -17 -1 8 0.83687 1.9077
    -17 1 8 -0.34716 2.5237
    -17 1 8 1.24739 1.7395
    -17 1 8 0.07828 2.11832
    17 -1 -8 1.0234 2.0213
    17 1 -8 -0.76913 2.8146
    -17 -1 7 0.83053 2.2651
    -17 -1 7 0.64112 2.4311
    -17 -1 7 -1.18857 1.9654
    -17 1 7 -0.43509 2.6107
    -17 1 7 2.12967 2.0452
    -17 1 7 0.02769 2.12011
    17 -1 -7 0.32499 1.9803
    17 1 -7 1.82907 2.859
    -17 -1 6 -0.27464 2.1075
    -17 -1 6 -0.78084 2.3174
    -17 -1 6 -0.34286 1.895
    -17 1 6 0.39853 2.5828
    -17 1 6 -0.13199 1.9773
    -17 1 6 0.49331 2.1646
    17 -1 -6 0.78471 1.9962
    17 1 -6 0.00552 2.70769
    -17 -1 5 39.576 4.327
    -17 -1 5 47.747 5.041
    -17 -1 5 44.234 4.492
    -17 1 5 34.905 4.749
    -17 1 5 41.313 4.134
    -17 1 5 45.484 4.493
    17 1 -5 45.933 5.288
    -17 -1 4 39.935 4.2
    -17 -1 4 39.655 4.931
    -17 -1 4 40.355 4.5
    -17 1 4 31.715 4.467
    -17 1 4 34.722 4.325
    -17 1 4 35.354 4.293
    17 1 -4 40.415 4.923
    -17 -1 3 -0.18924 2.108
    -17 -1 3 -1.78634 2.6159
    -17 -1 3 -2.0128 2.0639
    -17 1 3 1.62797 2.9318
    -17 1 3 1.76667 2.731
    -17 1 3 0.96838 2.1749
    17 1 -3 2.11786 2.8459
    -17 -1 2 6.08148 2.5797
    -17 -1 2 4.58136 3.278
    -17 -1 2 5.94982 2.6929
    -17 1 2 7.24125 3.4693
    -17 1 2 7.82463 3.4793
    -17 1 2 6.39624 2.8229
    17 1 -2 7.04145 3.1184
    -17 -1 1 53.899 4.644
    -17 -1 1 51.578 5.898
    -17 -1 1 47.645 5.262
    -17 1 1 51.619 6.04
    -17 1 1 46.142 5.555
    -17 1 1 54.809 5.153
    17 1 -1 51.684 5.526
    -17 -1 0 0.11809 2.2087
    -17 -1 0 1.19839 3.2082
    -17 -1 0 1.89692 2.8433
    -17 1 0 0.54959 2.9215
    -17 1 0 1.04934 3.4908
    -17 1 0 0.046 2.56351
    17 1 0 -0.90916 2.7362
    -17 -1 -1 40.421 4.652
    -17 -1 -1 40.662 6.144
    -17 -1 -1 37.622 5.037
    -17 1 -1 35.383 6.007
    -17 1 -1 40.383 4.858
    17 1 1 42.296 5.301
    -17 -1 -2 6.44271 3.0714
    -17 -1 -2 11.005 4.549
    -17 -1 -2 9.71229 3.8078
    -17 1 -2 7.00584 4.5151
    -17 1 -2 8.33613 3.2816
    17 1 2 9.70076 3.713
    -17 -1 -3 35.074 4.629
    -17 -1 -3 40.728 6.73
    -17 -1 -3 33.457 5.107
    -17 1 -3 31.288 6.12
    -17 1 -3 37.101 5.121
    17 1 3 42.871 5.63
    -17 -1 -4 1.19234 2.8473
    -17 -1 -4 -0.33392 4.2254
    -17 -1 -4 1.77487 3.3368
    -17 1 -4 7.26458 5.1833
    -17 1 -4 3.97852 3.3619
    17 -1 4 -0.08439 3.60507
    17 1 4 4.47554 3.1356
    -17 -1 -5 5.44778 4.6112
    -17 -1 -5 2.49921 3.5507
    -17 1 -5 8.02883 5.3248
    -17 1 -5 5.30565 3.6291
    17 -1 5 7.05456 4.2808
    -17 -1 -6 3.26349 4.7432
    -17 -1 -6 2.61757 3.6189
    -17 1 -6 3.72726 5.0976
    -17 1 -6 2.87223 3.5468
    17 -1 6 4.32415 4.0087
    -17 -1 -7 4.3699 4.9172
    -17 -1 -7 8.2404 4.0833
    -17 1 -7 5.00622 5.255
    -17 1 -7 3.96495 3.76
    17 -1 7 3.59641 4.2463
    -17 -1 -8 4.86484 4.9639
    -17 -1 -8 1.25966 3.952
    -17 1 -8 2.69068 5.3841
    -17 1 -8 -1.10605 3.8858
    17 -1 8 0.23681 3.9865
    -17 -1 -9 5.10391 5.2214
    -17 -1 -9 1.2839 3.8537
    -17 1 -9 0.69354 5.1952
    -17 1 -9 4.64932 4.208
    17 -1 9 3.17643 4.4543
    -17 -1 -10 3.84666 5.0256
    -17 -1 -10 0.1338 3.7138
    -17 1 -10 -0.95002 5.551
    -17 1 -10 -1.43202 3.9334
    17 -1 10 -1.57227 4.0825
    17 1 10 0.12066 3.5827
    -17 -1 -11 9.09312 5.8662
    -17 -1 -11 1.1379 3.7999
    -17 1 -11 11.789 6.566
    -17 1 -11 1.92229 4.5992
    17 -1 11 2.98819 4.4391
    17 1 11 5.65271 4.2194
    -17 -1 -12 0.25085 5.0251
    -17 1 -12 5.48703 5.9784
    -17 1 -12 1.8348 4.673
    17 -1 12 1.62869 4.5811
    -17 -3 21 2.09749 4.6208
    -17 3 21 0.91542 3.9835
    -17 3 21 1.41857 3.9112
    17 3 -21 0.37502 4.5163
    -17 -3 20 3.09365 4.004
    -17 -3 20 0.33629 4.5792
    -17 3 20 -2.58078 3.7472
    -17 3 20 -1.70898 3.3632
    -17 3 20 -0.46088 3.861
    17 3 -20 -3.46859 4.0413
    -17 -3 19 2.19141 4.3521
    -17 -3 19 2.26559 4.5488
    -17 3 19 7.95848 4.5553
    -17 3 19 7.90328 4.2842
    17 3 -19 3.67519 4.4715
    -17 -3 18 34.727 6.716
    -17 -3 18 34.218 7.194
    -17 3 18 49.62 7.535
    -17 3 18 38.556 6.718
    17 3 -18 27.905 5.956
    -17 -3 17 4.84937 4.2088
    -17 -3 17 1.72153 4.1392
    -17 3 17 5.23367 4.3912
    -17 3 17 0.28482 3.4851
    17 3 -17 1.43542 4.2202
    -17 -3 16 12.921 4.952
    -17 -3 16 11.646 5.226
    -17 3 16 15.99 4.979
    -17 3 16 8.65443 4.076
    17 3 -16 8.80789 4.6618
    -17 -3 15 1.25032 3.7276
    -17 -3 15 0.13373 3.9354
    -17 3 15 0.41721 3.7864
    -17 3 15 1.62819 3.3099
    17 3 -15 4.13407 4.283
    -17 -3 14 6.16417 3.946
    -17 -3 14 9.44924 4.708
    -17 3 14 7.21178 4.1088
    -17 3 14 4.77222 3.5501
    17 3 -14 7.99531 4.3552
    -17 -3 13 0.73261 3.2039
    -17 -3 13 1.20146 3.8017
    -17 3 13 -1.45453 3.5104
    -17 3 13 1.12629 2.98
    17 3 -13 -0.42897 3.7739
    -17 -3 12 40.153 5.777
    -17 -3 12 32.586 6.44
    -17 3 12 41.377 6.318
    -17 3 12 30.568 4.828
    17 3 -12 36.664 5.723
    -17 -3 11 2.58137 2.8937
    -17 -3 11 -0.24947 3.438
    -17 3 11 4.00541 3.5865
    -17 3 11 2.37407 2.8946
    17 3 -11 -0.54582 3.578
    -17 -3 10 0.85586 2.5479
    -17 -3 10 1.26293 3.3647
    -17 3 10 0.87451 3.3238
    -17 3 10 2.4216 2.9639
    17 3 -10 -1.26242 3.5191
    -17 -3 9 0.50393 2.2338
    -17 -3 9 0.22395 3.8026
    -17 3 9 0.52356 3.5543
    -17 3 9 -0.05611 2.4978
    17 3 -9 0.76475 3.6871
    -17 -3 8 1.65976 2.267
    -17 -3 8 1.74382 3.8296
    -17 3 8 -2.34665 3.2191
    -17 3 8 -0.63542 2.4031
    17 3 -8 -0.59393 3.5881
    -17 -3 7 11.703 2.865
    -17 -3 7 10.664 4.55
    -17 3 7 4.68577 3.847
    -17 3 7 12.085 2.433
    -17 3 7 11.412 3.152
    17 3 -7 13.464 4.332
    -17 -3 6 0.8971 1.9562
    -17 -3 6 1.06002 3.7114
    -17 3 6 5.59714 4.0054
    -17 3 6 2.10714 2.3417
    -17 3 6 1.57075 2.4393
    17 3 -6 1.38901 3.6054
    -17 -3 5 7.81342 2.2516
    -17 -3 5 7.58275 4.5283
    -17 3 5 6.83794 4.1439
    -17 3 5 9.83722 2.9914
    -17 3 5 5.97411 2.6624
    17 3 -5 5.42858 3.9086
    -17 -3 4 26.247 3.03
    -17 -3 4 28.459 5.749
    -17 3 4 18.71 4.885
    -17 3 4 30.426 4.584
    -17 3 4 23.817 3.61
    17 3 -4 24.211 4.974
    -17 -3 3 -0.55298 3.4478
    -17 3 3 1.85118 3.8175
    -17 3 3 0.26209 2.9819
    -17 3 3 2.02538 2.291
    17 3 -3 5.88447 3.967
    -17 -3 2 39.134 6.416
    -17 3 2 37.134 6.419
    -17 3 2 33.752 5.214
    -17 3 2 36.833 4.453
    17 3 -2 25.56 5.236
    -17 -3 1 2.52126 3.6581
    -17 3 1 4.29102 3.9988
    -17 3 1 2.15188 3.5757
    -17 3 1 2.74307 2.4281
    17 3 -1 3.69381 3.8848
    -17 -3 0 2.10722 3.7263
    -17 3 0 0.4103 3.949
    -17 3 0 0.28202 3.6853
    -17 3 0 0.33591 2.3979
    17 3 0 0.10288 3.7972
    -17 -3 -1 2.47435 3.7851
    -17 3 -1 8.13597 4.5165
    -17 3 -1 7.31579 2.8671
    17 3 1 8.30541 4.2504
    -17 -3 -2 43.235 7.109
    -17 3 -2 36.047 6.609
    -17 3 -2 29.384 4.19
    17 3 2 39.031 6.387
    -17 -3 -3 9.01079 4.7546
    -17 3 -3 11.535 5.189
    -17 3 -3 9.84719 3.3752
    17 3 3 15.736 5.176
    -17 -3 -4 0.95991 3.7661
    -17 3 -4 4.44168 4.7662
    -17 3 -4 2.54356 2.9264
    17 3 4 -0.48275 3.8745
    -17 -3 -5 2.01202 4.1723
    -17 3 -5 0.06247 4.67891
    -17 3 -5 2.13472 3.1437
    17 -3 5 -2.33532 4.0928
    17 3 5 2.89254 4.2632
    -17 -3 -6 1.50251 3.9572
    -17 3 -6 -0.69936 4.8578
    -17 3 -6 2.7811 3.3894
    17 -3 6 -0.21065 4.844
    17 3 6 -1.3827 3.7743
    -17 -3 -7 2.70036 4.5255
    -17 3 -7 1.06211 5.3052
    -17 3 -7 2.68983 3.4829
    17 -3 7 1.14674 4.7309
    17 3 7 -2.13292 3.4274
    -17 -3 -8 6.37787 4.7722
    -17 3 -8 -2.29715 5.0928
    -17 3 -8 -2.06682 3.2719
    17 -3 8 -0.75036 4.3827
    -17 -3 -9 3.03507 4.3571
    -17 3 -9 0.00362 5.66417
    -17 3 -9 0.7501 3.6369
    17 -3 9 0.48319 4.9251
    -17 -5 14 2.00868 4.8411
    -17 5 14 6.25517 4.1436
    17 5 -14 4.80242 4.5308
    -17 -5 13 5.28551 5.1522
    -17 5 13 19.22 5.622
    -17 5 13 12.172 4.376
    17 5 -13 14.391 4.863
    -17 -5 12 3.11225 4.8437
    -17 5 12 15.899 5.217
    -17 5 12 8.10003 3.8625
    17 5 -12 5.33786 4.3468
    -17 -5 11 2.1627 4.5775
    -17 5 11 5.96274 3.8446
    -17 5 11 3.28385 3.0937
    17 5 -11 2.44245 4.0783
    -17 -5 10 2.9727 4.5904
    -17 5 10 2.20779 3.469
    -17 5 10 4.09773 3.0995
    17 5 -10 -2.65532 3.7288
    -17 -5 9 9.92185 5.2314
    -17 5 9 11.704 4.533
    -17 5 9 6.76617 3.2577
    17 5 -9 7.28188 4.336
    -17 -5 8 1.58431 4.1222
    -17 5 8 2.25398 3.7339
    -17 5 8 3.75314 2.829
    17 5 -8 3.87552 4.244
    -17 -5 7 8.78771 5.0465
    -17 5 7 8.4424 4.4974
    -17 5 7 9.04894 3.1496
    17 5 -7 8.46692 4.6655
    -17 -5 6 1.70036 4.0367
    -17 5 6 4.02834 3.8272
    -17 5 6 2.68743 2.5049
    17 5 -6 2.28613 4.2141
    -17 -5 5 4.0181 4.5138
    -17 5 5 -0.61404 3.7684
    -17 5 5 0.52974 2.3622
    17 5 -5 3.19513 4.156
    -17 -5 4 9.32939 4.933
    -17 5 4 3.87553 4.1808
    -17 5 4 5.93475 2.5997
    17 5 -4 6.28159 4.4621
    -17 -5 3 4.05273 4.5487
    -17 5 3 0.26551 4.0457
    -17 5 3 1.75557 2.3746
    17 5 -3 2.96095 4.3849
    -17 -5 2 6.06349 4.7287
    -17 5 2 6.32383 4.9211
    -17 5 2 4.22096 2.5229
    17 5 -2 7.9578 4.7241
    -17 -5 1 -1.27849 4.0369
    -17 5 1 -5.78102 4.0314
    -17 5 1 1.96751 2.3173
    17 5 -1 5.2151 4.5779
    -17 -5 0 2.25006 4.3905
    -17 5 0 -0.15049 4.3054
    -17 5 0 0.75458 2.2379
    17 5 0 -0.96519 4.1938
    -17 -5 -1 0.48676 4.2148
    -17 5 -1 -5.28704 4.2502
    -17 5 -1 3.38748 8.0173
    -17 5 -1 -0.88196 2.2012
    17 5 1 1.67157 4.4103
    -17 -5 -2 10.035 5.136
    -17 5 -2 3.44459 5.0625
    -17 5 -2 10.679 5.246
    -17 5 -2 5.5097 2.8016
    17 5 2 7.29296 5.1551
    -18 0 24 2.04378 4.3068
    -18 0 23 1.68652 4.1752
    -18 0 22 39.087 7.469
    -18 0 21 1.27225 3.8681
    18 0 -21 5.63561 4.2035
    -18 0 20 7.73119 4.9326
    18 0 -20 1.48891 4.1738
    -18 0 19 -2.60121 3.763
    18 0 -19 0.17059 4.1111
    -18 0 18 79.934 8.188
    -18 0 18 77.424 6.194
    18 0 -18 65.022 7.931
    -18 0 17 -0.78095 3.7419
    -18 0 17 -2.96251 2.5723
    -18 0 17 1.0543 2.4678
    18 0 -17 1.99085 4.1473
    -18 0 16 29.768 5.518
    -18 0 16 39.447 5.139
    -18 0 16 38.197 5.272
    18 0 -16 32.737 5.855
    -18 0 15 -2.9203 3.1964
    -18 0 15 0.10894 2.4265
    -18 0 15 1.78895 2.607
    18 0 -15 -0.8288 3.4947
    -18 0 14 6.27365 3.6638
    -18 0 14 9.72558 3.0511
    -18 0 14 5.49681 2.8989
    18 0 -14 12.95 4.22
    -18 0 13 2.52634 3.2686
    -18 0 13 1.36325 2.4164
    -18 0 13 0.21586 2.5237
    18 0 -13 1.76823 3.26
    -18 0 12 37.759 5.671
    -18 0 12 33.858 4.162
    -18 0 12 37.197 4.827
    18 0 -12 33.069 4.895
    -18 0 11 0.5222 2.9747
    -18 0 11 1.1764 2.3001
    -18 0 11 -1.49976 2.2731
    18 0 -11 -2.13169 2.6667
    -18 0 10 -0.86788 2.8449
    -18 0 10 1.48846 2.2852
    -18 0 10 -0.14613 2.2964
    18 0 -10 3.50854 2.9379
    -18 0 9 0.18449 2.6787
    -18 0 9 1.44181 2.2298
    -18 0 9 0.3455 2.2249
    18 0 -9 0.87709 2.7025
    -18 0 8 22.523 4.184
    -18 0 8 34.358 4.45
    -18 0 8 29.336 4.255
    18 0 -8 29.098 4.218
    -18 0 7 -2.43441 2.1334
    -18 0 7 0.50098 2.1478
    -18 0 7 1.41712 2.2684
    18 0 -7 -0.32229 2.548
    -18 0 6 86.458 6.128
    -18 0 6 82.476 5.451
    18 0 -6 86.056 5.778
    -18 0 5 0.37517 2.4578
    -18 0 5 -1.59196 2.3298
    -18 0 5 0.96971 2.2348
    18 0 -5 -0.58853 2.518
    -18 0 4 50.632 5.203
    -18 0 4 53.22 5.073
    -18 0 4 51.639 5.011
    18 0 -4 60.505 5.216
    -18 0 3 1.25474 2.5561
    -18 0 3 -2.29204 2.5119
    -18 0 3 -0.01386 2.34545
    18 0 -3 2.15051 2.5063
    -18 0 2 182.674 8.133
    -18 0 2 183.378 8.523
    -18 0 2 193.025 8.276
    18 0 -2 195.358 7.73
    -18 0 1 -0.6989 2.8969
    -18 0 1 -0.20813 3.2886
    -18 0 1 0.48532 2.5017
    18 0 -1 0.6421 2.5194
    -18 0 0 11.64 3.791
    -18 0 0 13.901 4.551
    -18 0 0 11.737 3.55
    18 0 0 13.239 3.402
    -18 0 -1 -1.2819 2.7842
    -18 0 -1 3.89255 3.9559
    -18 0 -1 -0.28418 2.7737
    18 0 1 -2.96244 3.4278
    -18 0 -2 32.29 5.185
    -18 0 -2 39.72 6.773
    -18 0 -2 34.353 5.082
    -18 0 -3 -2.08664 4.1666
    -18 0 -3 2.73906 3.4277
    -18 0 -4 2.28315 4.6456
    -18 0 -4 -0.38222 3.2306
    -18 0 -5 -2.13604 4.5853
    -18 0 -5 -0.89231 3.2863
    -18 0 -6 0.98178 5.0414
    -18 0 -6 2.76612 3.8264
    -18 0 -7 -1.86924 4.9903
    -18 0 -7 1.03753 3.6022
    18 0 7 -1.69178 3.3579
    -18 0 -8 12.403 5.873
    -18 0 -8 5.99218 4.2025
    18 0 8 11.504 4.594
    -18 0 -9 -1.72541 4.8639
    -18 0 -9 -4.12917 3.4408
    18 0 9 3.27159 3.7876
    -18 0 -10 8.0272 5.7349
    -18 0 -10 2.66581 4.2708
    18 0 10 2.99774 4.1195
    -18 0 -11 -0.26433 5.2125
    -18 0 -11 0.98168 4.2555
    18 0 11 -1.06011 3.8522
    -18 0 -12 4.19416 6.0769
    -18 0 -12 2.30095 4.3586
    18 0 12 4.92631 4.7708
    -18 -2 23 0.38038 4.5131
    -18 2 23 5.80995 4.6862
    18 2 -23 0.44088 4.9623
    -18 -2 22 18.967 5.885
    -18 2 22 16.662 5.614
    18 2 -22 16.396 6.081
    -18 -2 21 2.96186 4.437
    -18 2 21 6.42428 4.5104
    -18 2 21 4.83845 3.4595
    -18 2 21 3.50169 3.5465
    18 2 -21 6.0813 5.0606
    -18 -2 20 -1.60008 3.701
    -18 -2 20 3.07174 4.3371
    -18 2 20 -0.54114 3.7439
    -18 2 20 2.35167 3.2323
    18 2 -20 1.86819 4.4798
    -18 -2 19 11.77 4.827
    -18 -2 19 10.36 4.957
    -18 2 19 14.306 5.157
    -18 2 19 14.189 4.362
    18 2 -19 11.921 5.142
    -18 -2 18 37.861 6.383
    -18 -2 18 46.034 7.23
    -18 2 18 49.665 7.478
    -18 2 18 46.611 6.601
    18 2 -18 35.855 6.42
    -18 -2 17 1.42483 3.7469
    -18 -2 17 1.47117 4.0913
    -18 2 17 0.80548 4.1522
    -18 2 17 -2.25498 2.9729
    18 2 -17 3.14186 4.1793
    -18 -2 16 8.58334 4.3781
    -18 -2 16 4.199 4.0597
    -18 2 16 6.97095 4.3141
    -18 2 16 8.89746 3.9336
    18 2 -16 8.48921 4.4874
    -18 -2 15 14.883 4.492
    -18 -2 15 19.904 5.128
    -18 2 15 19.373 5.29
    -18 2 15 19.378 4.318
    18 2 -15 18.623 5.169
    -18 -2 14 28.554 5.202
    -18 -2 14 34.886 6.002
    -18 2 14 35.363 6.096
    -18 2 14 31.705 5.107
    18 2 -14 32.596 5.8
    -18 -2 13 11.103 3.923
    -18 -2 13 7.79485 3.8516
    -18 2 13 8.93015 4.2183
    -18 2 13 7.36996 3.4097
    18 2 -13 8.98155 4.3638
    -18 -2 12 2.64486 2.9618
    -18 -2 12 0.43068 3.5216
    -18 2 12 2.44679 3.5957
    -18 2 12 4.1621 2.999
    18 2 -12 3.88927 3.9183
    -18 -2 11 1.18425 2.9213
    -18 -2 11 2.30529 3.4134
    -18 2 11 2.62769 3.5163
    -18 2 11 2.20278 2.7863
    18 2 -11 -3.88284 3.4362
    -18 -2 10 14.004 3.719
    -18 -2 10 16.347 4.493
    -18 2 10 13.931 4.331
    -18 2 10 19.29 2.122
    -18 2 10 16.002 3.689
    18 2 -10 11.191 4.179
    -18 -2 9 -0.6125 2.4716
    -18 -2 9 1.65355 3.4714
    -18 2 9 1.25085 3.3859
    -18 2 9 1.19658 1.5196
    -18 2 9 0.34239 2.4258
    18 2 -9 -0.55429 3.2838
    -18 -2 8 37.697 4.635
    -18 -2 8 41.71 6.028
    -18 -2 8 44.164 7.522
    -18 2 8 42.961 6.202
    -18 2 8 35.746 3.269
    -18 2 8 40.366 4.978
    18 2 -8 33.995 5.303
    -18 -2 7 4.90296 2.5274
    -18 -2 7 5.88977 3.5182
    -18 -2 7 6.68427 2.6194
    -18 2 7 6.91018 3.7207
    -18 2 7 7.74295 2.507
    -18 2 7 7.99294 2.9611
    18 2 -7 7.53428 3.6996
    -18 -2 6 38.315 4.124
    -18 -2 6 29.938 4.826
    -18 -2 6 43.186 4.614
    -18 2 6 39.976 6.1
    -18 2 6 36.8 4.097
    -18 2 6 38.331 4.771
    18 2 -6 41.261 5.617
    -18 -2 5 41.326 4.045
    -18 -2 5 35.969 5.424
    -18 -2 5 40.009 4.574
    -18 2 5 47.965 6.585
    -18 2 5 41.593 4.573
    -18 2 5 43.012 4.839
    18 2 -5 40.737 5.609
    -18 -2 4 20.748 3.338
    -18 -2 4 12.859 3.939
    -18 -2 4 13.557 3.125
    -18 2 4 17.254 4.691
    -18 2 4 16.747 3.839
    -18 2 4 17.683 3.464
    18 2 -4 13.287 4.082
    -18 -2 3 9.30853 2.4521
    -18 -2 3 11.383 4.016
    -18 -2 3 5.64353 2.7105
    -18 2 3 12.376 4.679
    -18 2 3 8.47045 3.4946
    -18 2 3 6.99483 2.7793
    18 2 -3 8.3948 3.9676
    -18 -2 2 42.283 3.939
    -18 -2 2 43.735 6.485
    -18 -2 2 43.577 5.294
    -18 2 2 36.56 5.826
    -18 2 2 34.649 5.402
    -18 2 2 41.648 4.997
    18 2 -2 39.73 5.779
    -18 -2 1 20.763 3.1
    -18 -2 1 16.572 4.863
    -18 -2 1 20.321 4.065
    -18 2 1 20.106 5.335
    -18 2 1 13.751 4.342
    -18 2 1 16.978 3.595
    18 2 -1 13.052 4.18
    -18 -2 0 1.85455 1.9159
    -18 -2 0 -1.47653 3.3947
    -18 -2 0 2.38815 2.7615
    -18 2 0 2.23458 3.9618
    -18 2 0 2.7852 4.054
    -18 2 0 0.59175 2.6391
    18 2 0 0.41201 3.6563
    -18 -2 -1 19.376 3.099
    -18 -2 -1 22.791 5.756
    -18 -2 -1 15.09 3.902
    -18 2 -1 17.55 5.199
    -18 2 -1 13.676 3.647
    18 2 1 17.016 4.711
    -18 -2 -2 22.496 3.291
    -18 -2 -2 24.049 5.776
    -18 -2 -2 17.268 4.185
    -18 2 -2 20.876 5.653
    -18 2 -2 18.346 3.974
    18 2 2 23.1 5.18
    -18 -2 -3 0.37435 1.8589
    -18 -2 -3 -1.02871 3.6713
    -18 2 -3 -1.13107 4.428
    -18 2 -3 0.78338 2.962
    18 2 3 1.64603 3.7449
    -18 -2 -4 5.33947 4.5888
    -18 2 -4 2.30788 4.6958
    -18 2 -4 -1.28297 2.875
    18 2 4 -2.11053 3.2105
    -18 -2 -5 -0.67131 3.9608
    -18 2 -5 4.61657 5.2211
    -18 2 -5 -0.14127 3.1068
    18 -2 5 -1.77011 3.9118
    18 2 5 -0.78566 3.015
    -18 -2 -6 2.36337 4.3796
    -18 2 -6 3.46634 5.4244
    -18 2 -6 3.23254 3.4773
    18 -2 6 3.07653 4.6806
    -18 -2 -7 0.05856 4.29471
    -18 2 -7 0.95709 5.0521
    -18 2 -7 0.47198 3.5328
    18 -2 7 -1.07393 4.1422
    -18 -2 -8 1.23871 4.5773
    -18 2 -8 -0.94211 5.1859
    -18 2 -8 -1.11185 3.5839
    18 -2 8 0.24554 4.6411
    -18 -2 -9 4.31308 4.9044
    -18 2 -9 3.7761 5.776
    -18 2 -9 0.54759 3.9512
    18 -2 9 -4.9389 3.9857
    -18 -2 -10 5.88206 4.9729
    -18 2 -10 9.20509 6.5162
    -18 2 -10 1.79838 4.2055
    18 -2 10 4.99198 5.1705
    -18 -4 18 -0.91291 3.9956
    -18 -4 18 0.10636 4.9354
    -18 4 18 3.73836 4.311
    -18 4 18 1.65046 3.8319
    18 4 -18 3.32406 4.5602
    -18 -4 17 3.87131 4.3266
    -18 -4 17 5.47149 5.2462
    -18 4 17 4.39629 4.6614
    -18 4 17 3.37456 3.949
    18 4 -17 2.64368 4.3297
    -18 -4 16 0.23875 3.9585
    -18 -4 16 -3.09161 4.4449
    -18 4 16 -2.09452 3.973
    -18 4 16 1.56722 3.6261
    18 4 -16 3.72832 4.31
    -18 -4 15 14.799 4.903
    -18 -4 15 10.532 5.237
    -18 4 15 13.195 5.278
    -18 4 15 9.41646 4.2789
    18 4 -15 6.35026 4.491
    -18 -4 14 8.64105 4.0299
    -18 -4 14 2.29849 4.475
    -18 4 14 9.22107 4.5284
    -18 4 14 3.08475 3.5415
    18 4 -14 8.57277 4.7237
    -18 -4 13 1.97564 3.347
    -18 -4 13 1.39644 4.1408
    -18 4 13 3.71185 4.3269
    -18 4 13 2.55995 3.1633
    18 4 -13 2.09936 4.2225
    -18 -4 12 0.59588 2.9969
    -18 -4 12 1.58793 4.2088
    -18 4 12 -0.91102 3.6905
    -18 4 12 -0.49671 2.8819
    18 4 -12 -1.29575 3.7518
    -18 -4 11 -0.74068 2.6919
    -18 -4 11 0.5262 3.9354
    -18 4 11 0.21193 3.3139
    -18 4 11 1.08376 2.8862
    18 4 -11 -0.21556 3.7641
    -18 -4 10 11.822 3.384
    -18 -4 10 7.68214 4.4544
    -18 4 10 10.9 4.527
    -18 4 10 9.61675 3.4806
    18 4 -10 9.1164 4.3602
    -18 -4 9 0.0623 3.78311
    -18 4 9 3.01123 3.8383
    -18 4 9 -0.30471 2.573
    18 4 -9 0.93315 3.7265
    -18 -4 8 -0.39791 3.9431
    -18 4 8 2.24181 3.7559
    -18 4 8 0.87665 2.6151
    18 4 -8 0.71394 3.759
    -18 -4 7 -2.61912 3.9785
    -18 4 7 1.37313 3.7677
    -18 4 7 0.02427 2.42144
    18 4 -7 -2.20102 3.7934
    -18 -4 6 12.111 5.16
    -18 4 6 11.358 4.636
    -18 4 6 8.33428 3.0637
    18 4 -6 7.22343 4.3534
    -18 -4 5 15.229 5.541
    -18 4 5 11.369 4.853
    -18 4 5 13.487 3.221
    18 4 -5 20.107 5.345
    -18 -4 4 3.66502 4.0049
    -18 4 4 -1.22601 3.9333
    -18 4 4 -0.91402 2.288
    18 4 -4 0.74271 3.8727
    -18 -4 3 3.43864 4.0189
    -18 4 3 -1.19059 4.1114
    -18 4 3 2.15149 3.1598
    -18 4 3 -0.15883 2.293
    18 4 -3 1.72976 4.0018
    -18 -4 2 3.6811 4.2044
    -18 4 2 4.59336 4.5157
    -18 4 2 5.00398 3.5983
    -18 4 2 2.43133 2.4275
    18 4 -2 4.2803 4.2097
    -18 -4 1 9.13938 4.8999
    -18 4 1 5.88534 4.8442
    -18 4 1 8.86464 4.5293
    -18 4 1 9.35778 2.9099
    18 4 -1 8.49516 4.5796
    -18 -4 0 4.74207 3.9534
    -18 4 0 -0.35016 4.0314
    -18 4 0 2.7539 3.9684
    -18 4 0 -1.08316 2.302
    18 4 0 5.04345 4.4137
    -18 -4 -1 6.79301 4.2131
    -18 4 -1 4.25091 4.8283
    -18 4 -1 9.84031 4.7671
    -18 4 -1 4.73051 2.7841
    18 4 1 1.64722 4.3875
    -18 -4 -2 2.00818 4.05
    -18 4 -2 3.48662 4.5378
    -18 4 -2 3.47128 2.79
    18 4 2 3.82476 4.5227
    -18 -4 -3 6.21205 4.4937
    -18 4 -3 6.40933 5.0623
    -18 4 -3 2.95922 2.7649
    18 4 3 2.86633 4.6544
    -18 -4 -4 2.18702 4.3154
    -18 4 -4 1.34501 4.6712
    -18 4 -4 3.43801 3.0017
    18 4 4 4.81191 4.776
    -18 -4 -5 8.69385 4.7733
    -18 4 -5 -1.39628 4.5582
    -18 4 -5 -1.07447 2.8205
    18 4 5 2.93359 4.6258
    -18 -4 -6 6.88005 4.654
    -18 4 -6 2.3843 5.0831
    -18 4 -6 2.45035 3.1371
    18 4 6 11.012 5.1
    -19 -1 24 1.51583 4.472
    -19 1 24 -2.14064 3.9022
    19 1 -24 -2.21835 4.6562
    -19 -1 23 12.423 5.303
    -19 1 23 13.145 5.585
    19 1 -23 15.895 5.945
    -19 -1 22 3.67164 4.2043
    -19 1 22 4.86608 4.6833
    19 1 -22 5.38195 4.9412
    -19 -1 21 5.38395 4.6966
    -19 1 21 8.81617 4.9097
    19 1 -21 11.212 5.355
    -19 -1 20 4.66638 4.5568
    -19 -1 20 2.57014 3.7284
    -19 1 20 3.23029 4.2302
    19 1 -20 -0.43495 4.5357
    -19 -1 19 50.8 7.736
    -19 -1 19 59.618 6.8
    -19 1 19 60.054 8.315
    -19 1 19 30.794 5.068
    19 1 -19 47.217 6.961
    -19 -1 18 4.4143 4.1297
    -19 -1 18 7.02858 4.015
    -19 1 18 5.05882 4.2587
    -19 1 18 2.40067 2.9769
    19 1 -18 10.229 4.978
    -19 -1 17 -1.78836 3.6622
    -19 -1 17 0.43329 3.4556
    -19 1 17 -0.12584 3.9276
    -19 1 17 3.78089 3.1551
    19 1 -17 2.24735 4.3598
    -19 -1 16 -0.37123 3.3261
    -19 -1 16 -0.72635 3.1715
    -19 1 16 1.69926 3.9919
    -19 1 16 -1.99336 1.9736
    -19 1 16 -0.62143 2.6425
    19 1 -16 1.64966 4.0518
    -19 -1 15 23.374 5.316
    -19 -1 15 20.87 4.682
    -19 1 15 30.22 5.758
    -19 1 15 29.309 3.555
    -19 1 15 15.764 3.951
    19 1 -15 22.261 5.008
    -19 -1 14 -0.65406 3.2819
    -19 -1 14 0.89915 3.0962
    -19 1 14 -2.34071 3.15
    -19 1 14 0.57394 1.9605
    -19 1 14 2.07757 2.9518
    19 -1 -14 0.36732 3.7644
    19 1 -14 -1.04598 3.8948
    -19 -1 13 2.30937 3.6569
    -19 -1 13 1.14599 2.7539
    -19 -1 13 0.79125 2.3687
    -19 1 13 -1.8473 3.1464
    -19 1 13 1.57218 2.0238
    -19 1 13 1.40206 2.7909
    19 -1 -13 -1.03358 2.9167
    19 1 -13 -3.4097 3.4348
    -19 -1 12 -2.47156 2.7492
    -19 -1 12 -3.09695 2.5801
    -19 -1 12 2.32876 2.4695
    -19 1 12 1.02859 3.1137
    -19 1 12 -1.68927 1.8094
    -19 1 12 -1.41329 2.5236
    19 -1 -12 0.48387 2.8855
    19 1 -12 2.73387 3.7102
    -19 -1 11 5.50593 3.3816
    -19 -1 11 6.8796 3.5301
    -19 -1 11 3.64771 2.531
    -19 1 11 4.03148 3.1671
    -19 1 11 8.05527 2.4515
    -19 1 11 5.5504 3.1014
    19 -1 -11 8.24601 3.2424
    19 1 -11 3.62147 3.7101
    -19 -1 10 2.90022 3.0233
    -19 -1 10 1.39561 2.8147
    -19 -1 10 2.81201 2.505
    -19 1 10 3.3744 3.1558
    -19 1 10 2.86003 2.1135
    -19 1 10 1.05321 2.6137
    19 -1 -10 3.51383 2.6462
    19 1 -10 0.2839 3.3362
    -19 -1 9 29.747 4.678
    -19 -1 9 34.379 5.288
    -19 -1 9 30.117 4.216
    -19 1 9 37.982 5.474
    -19 1 9 30.91 3.555
    -19 1 9 30.682 4.434
    19 -1 -9 34.542 4.208
    19 1 -9 28.634 4.811
    -19 -1 8 15.955 3.708
    -19 -1 8 20.306 4.21
    -19 -1 8 14.785 3.342
    -19 1 8 14.976 4.156
    -19 1 8 16.488 3.103
    -19 1 8 18.797 3.624
    19 -1 -8 18.441 3.326
    19 1 -8 16.642 4.02
    -19 -1 7 8.23776 3.0479
    -19 -1 7 6.07605 3.3826
    -19 -1 7 3.63981 2.6627
    -19 1 7 3.74626 3.1875
    -19 1 7 6.76435 2.6009
    -19 1 7 2.98508 2.6727
    19 -1 -7 7.11387 2.6128
    19 1 -7 7.40098 3.6223
    -19 -1 6 2.39115 2.5403
    -19 -1 6 0.11604 2.7672
    -19 -1 6 0.51312 2.2952
    -19 1 6 1.45994 2.9362
    -19 1 6 1.43066 2.5125
    -19 1 6 0.7058 2.4666
    19 1 -6 -0.7271 3.0682
    -19 -1 5 96.47 5.939
    -19 -1 5 81.247 6.564
    -19 -1 5 102.692 6.457
    -19 1 5 89.876 6.989
    -19 1 5 85.805 5.786
    -19 1 5 93.395 6.226
    19 1 -5 95.008 6.8
    -19 -1 4 3.40792 2.6275
    -19 -1 4 1.63221 3.3328
    -19 -1 4 2.51887 2.6481
    -19 1 4 4.29989 3.3629
    -19 1 4 1.38064 2.7792
    -19 1 4 2.64925 2.6347
    19 1 -4 3.17537 3.1476
    -19 -1 3 24.279 3.989
    -19 -1 3 42.155 6.247
    -19 -1 3 32.944 4.729
    -19 1 3 24.493 4.879
    -19 1 3 33.009 5.035
    -19 1 3 27.038 4.241
    19 1 -3 28.018 4.732
    -19 -1 2 14.761 3.466
    -19 -1 2 11.506 4.161
    -19 -1 2 10.491 3.427
    -19 1 2 9.13626 4.0165
    -19 1 2 14.097 4.317
    -19 1 2 10.766 3.415
    19 1 -2 13.662 3.914
    -19 -1 1 22.912 4.008
    -19 -1 1 18.369 4.77
    -19 -1 1 16.625 4.028
    -19 1 1 25.045 5.26
    -19 1 1 21.052 5.075
    -19 1 1 16.857 3.843
    19 1 -1 19.534 4.356
    -19 -1 0 3.04149 2.9182
    -19 -1 0 0.90845 3.6339
    -19 -1 0 1.19838 3.2332
    -19 1 0 3.32968 3.6405
    -19 1 0 4.62285 4.0927
    -19 1 0 3.53474 3.0186
    19 1 0 6.41907 3.5073
    -19 -1 -1 28.1 4.465
    -19 -1 -1 31.209 6.126
    -19 -1 -1 29.06 5.066
    -19 1 -1 22.078 5.079
    -19 1 -1 29.778 6.036
    -19 1 -1 24.76 4.547
    19 1 1 32.818 5.08
    -19 -1 -2 -1.6409 2.6742
    -19 -1 -2 1.20289 4.1394
    -19 -1 -2 2.30523 3.2363
    -19 1 -2 4.08043 4.4409
    -19 1 -2 -1.96579 2.9412
    19 1 2 2.53909 3.1968
    -19 -1 -3 7.08303 3.4145
    -19 -1 -3 6.65837 4.749
    -19 -1 -3 5.87376 3.6842
    -19 1 -3 5.54988 4.7355
    -19 1 -3 4.28407 3.4437
    -19 -1 -4 -2.1513 2.7483
    -19 -1 -4 2.76665 4.076
    -19 -1 -4 0.62595 3.3832
    -19 1 -4 -3.95406 4.6185
    -19 1 -4 -1.24065 3.1915
    -19 -1 -5 0.627 2.917
    -19 -1 -5 2.55722 4.5569
    -19 -1 -5 1.95138 3.4984
    -19 1 -5 4.05157 5.26
    -19 1 -5 0.62601 3.3624
    -19 -1 -6 4.28158 4.7328
    -19 -1 -6 0.49094 3.4211
    -19 1 -6 4.52113 5.3107
    -19 1 -6 -0.69915 3.4593
    -19 -1 -7 2.56453 4.7446
    -19 -1 -7 -0.22137 3.6723
    -19 1 -7 6.12636 5.7325
    -19 1 -7 2.17656 3.7487
    19 -1 7 2.99809 4.3994
    -19 -1 -8 5.49479 5.2993
    -19 -1 -8 4.13491 4.0402
    -19 1 -8 3.8333 5.8615
    -19 1 -8 5.80644 4.3114
    19 -1 8 2.27163 4.3689
    -19 -1 -9 4.59056 5.4765
    -19 -1 -9 3.55522 3.9013
    -19 1 -9 -2.36016 5.3698
    -19 1 -9 -0.70875 3.8271
    19 -1 9 -0.49255 4.0529
    -19 -1 -10 3.92534 5.0632
    -19 1 -10 -2.40582 5.1848
    -19 1 -10 -4.16907 3.668
    19 -1 10 -0.56821 4.2828
    -19 1 -11 11.213 6.695
    -19 1 -11 2.7433 4.614
    19 -1 11 3.49545 4.8272
    -19 -3 21 -3.70164 3.9403
    -19 -3 21 -2.39735 4.4225
    -19 3 21 -1.15984 3.8396
    -19 3 21 -0.21608 3.4773
    -19 3 21 2.07747 3.9613
    19 3 -21 1.19392 4.6629
    -19 -3 20 7.68789 5.0544
    -19 -3 20 8.5273 5.4055
    -19 3 20 5.45752 4.5382
    -19 3 20 4.28039 4.2205
    19 3 -20 6.33111 5.0809
    -19 -3 19 12.298 5.203
    -19 -3 19 7.24744 5.2802
    -19 3 19 9.50931 5.044
    -19 3 19 14.095 5.038
    19 3 -19 9.29006 5.1204
    -19 -3 18 14.021 5.46
    -19 -3 18 8.06539 5.1369
    -19 3 18 14.084 5.501
    -19 3 18 10.417 4.618
    19 3 -18 7.76971 4.902
    -19 -3 17 3.06511 4.0306
    -19 -3 17 2.59586 4.3944
    -19 3 17 6.79987 4.4027
    -19 3 17 2.87273 3.69
    19 3 -17 2.45793 4.3515
    -19 -3 16 13.294 5.135
    -19 -3 16 10.413 5.071
    -19 3 16 13.274 5.113
    -19 3 16 16.243 4.878
    19 3 -16 11.969 4.971
    -19 -3 15 5.0034 4.0452
    -19 -3 15 1.62522 3.9696
    -19 3 15 5.75005 4.4945
    -19 3 15 4.38511 3.5261
    19 3 -15 6.79252 4.4812
    -19 -3 14 7.34713 3.7877
    -19 -3 14 4.41761 4.1693
    -19 3 14 6.82658 4.3475
    -19 3 14 6.79812 3.5106
    19 3 -14 5.98856 4.4636
    -19 -3 13 1.96037 2.9617
    -19 -3 13 -1.23495 3.3189
    -19 3 13 -0.17346 3.7734
    -19 3 13 -0.11462 2.9665
    19 3 -13 -1.61523 3.8966
    -19 -3 12 -0.38044 2.6811
    -19 -3 12 0.57058 3.5822
    -19 3 12 -1.1961 3.375
    -19 3 12 1.92498 3.0091
    19 3 -12 -0.14072 3.8749
    -19 -3 11 30.006 4.672
    -19 -3 11 24.265 5.618
    -19 3 11 26.072 5.457
    -19 3 11 34.074 5.063
    19 3 -11 30.295 5.497
    -19 -3 10 1.26632 2.493
    -19 -3 10 0.65348 3.6625
    -19 3 10 -2.80205 3.2736
    -19 3 10 1.49413 2.6965
    19 3 -10 0.54377 3.9558
    -19 -3 9 21.63 3.92
    -19 -3 9 21.076 5.384
    -19 3 9 12.124 4.668
    -19 3 9 25.787 4.398
    19 3 -9 15.537 4.773
    -19 -3 8 28.854 4.067
    -19 -3 8 28.443 5.742
    -19 3 8 31.991 5.729
    -19 3 8 34.371 4.836
    19 3 -8 24.526 5.22
    -19 -3 7 12.546 2.928
    -19 -3 7 17.716 5.239
    -19 3 7 15.547 4.955
    -19 3 7 15.198 2.94
    -19 3 7 12.449 3.417
    19 3 -7 16.109 4.852
    -19 -3 6 39.182 3.994
    -19 -3 6 35.545 6.38
    -19 3 6 28.882 5.734
    -19 3 6 39.848 4.444
    -19 3 6 34.817 4.474
    19 3 -6 35.473 5.847
    -19 -3 5 7.94716 2.2632
    -19 -3 5 5.01167 4.4276
    -19 3 5 3.29259 3.7951
    -19 3 5 6.1907 3.118
    -19 3 5 6.15042 2.9035
    19 3 -5 8.495 4.3619
    -19 -3 4 3.00219 3.9287
    -19 3 4 0.81444 3.7292
    -19 3 4 1.28456 2.9023
    -19 3 4 1.94432 2.5396
    19 3 -4 4.011 4.0431
    -19 -3 3 8.13092 4.3474
    -19 3 3 3.73509 4.1809
    -19 3 3 8.66546 3.6201
    -19 3 3 8.57972 3.0203
    19 3 -3 5.95556 4.4038
    -19 -3 2 30.558 6.019
    -19 3 2 26.217 5.944
    -19 3 2 31.097 5.277
    -19 3 2 27.486 4.127
    19 3 -2 19.802 5.278
    -19 -3 1 3.88036 4.2228
    -19 3 1 5.59354 4.1899
    -19 3 1 5.96701 4.0416
    -19 3 1 6.9209 2.9277
    19 3 -1 7.17672 4.5005
    -19 -3 0 3.68786 4.0945
    -19 3 0 2.74085 4.1737
    -19 3 0 6.51342 4.2971
    -19 3 0 1.55174 2.7141
    19 3 0 3.5304 4.3929
    -19 -3 -1 1.4477 3.9736
    -19 3 -1 3.81929 4.0249
    -19 3 -1 0.45704 4.0165
    -19 3 -1 0.65834 2.6873
    19 3 1 3.72854 4.223
    -19 -3 -2 4.47957 4.3215
    -19 3 -2 3.0544 4.3174
    -19 3 -2 3.04495 3.0126
    19 3 2 3.65879 4.1787
    -19 -3 -3 10.539 4.749
    -19 3 -3 11.668 5.474
    -19 3 -3 5.51459 3.2778
    19 3 3 8.76741 4.7897
    -19 -3 -4 5.40592 4.4586
    -19 3 -4 2.82148 4.6739
    -19 3 -4 -0.25781 3.0265
    19 3 4 3.65803 4.2067
    -19 -3 -5 0.9305 4.1007
    -19 3 -5 0.3605 4.5801
    -19 3 -5 0.21279 3.1208
    19 3 5 3.51788 3.9223
    -19 -3 -6 1.12294 4.1828
    -19 3 -6 2.70416 5.1364
    -19 3 -6 -0.96499 3.1735
    -19 -3 -7 2.55025 4.6683
    -19 3 -7 6.29399 5.4458
    -19 3 -7 0.61158 3.4749
    -19 -3 -8 3.58696 4.5292
    -19 3 -8 4.08359 5.8428
    -19 3 -8 1.18686 3.7825
    19 -3 8 4.94673 5.49
    -19 -5 12 -2.75897 4.1678
    -19 5 12 5.62736 4.6877
    -19 5 12 4.49703 3.4425
    19 5 -12 -2.05847 4.0328
    -19 -5 11 3.16484 4.6645
    -19 5 11 12.069 4.829
    -19 5 11 6.62257 3.4784
    19 5 -11 7.58543 4.6609
    -19 -5 10 -1.38666 3.9755
    -19 5 10 3.15769 3.8884
    -19 5 10 1.18655 3.0093
    19 5 -10 3.72446 4.3121
    -19 -5 9 -1.3872 4.0586
    -19 5 9 0.83575 3.8198
    -19 5 9 1.54857 2.8998
    19 5 -9 2.96279 4.3251
    -19 -5 8 7.0792 4.9732
    -19 5 8 6.80402 4.6585
    -19 5 8 6.14689 3.203
    19 5 -8 7.56984 4.7023
    -19 -5 7 -1.05924 3.8116
    -19 5 7 5.60118 4.3928
    -19 5 7 2.10747 2.6557
    19 5 -7 3.12275 4.5258
    -19 -5 6 7.63555 5.2525
    -19 5 6 15.118 5.346
    -19 5 6 10.902 3.274
    19 5 -6 9.07741 4.9448
    -19 -5 5 -0.57841 4.2549
    -19 5 5 0.5143 4.0645
    -19 5 5 -0.30447 2.3466
    19 5 -5 1.76669 4.4605
    -19 -5 4 0.91489 4.4793
    -19 5 4 -4.78427 3.6096
    -19 5 4 0.58524 2.5249
    19 5 -4 0.49205 4.4011
    -19 -5 3 3.62957 4.5463
    -19 5 3 1.21963 4.3511
    -19 5 3 2.35521 2.4988
    19 5 -3 7.35063 4.9042
    -19 -5 2 6.29941 4.8698
    -19 5 2 4.73859 5.0031
    -19 5 2 5.82969 2.8574
    19 5 -2 7.49252 4.9135
    -19 -5 1 0.21259 4.257
    -19 5 1 -4.08038 4.4819
    -19 5 1 1.23261 2.5056
    19 5 -1 1.61924 4.5504
    -20 0 24 5.16074 4.7542
    -20 0 23 4.23832 4.5302
    -20 0 22 39.131 7.351
    -20 0 21 0.5476 4.164
    -20 0 20 30.71 6.663
    20 0 -20 32.55 6.108
    -20 0 19 2.17468 3.9186
    -20 0 19 -1.3179 2.9855
    20 0 -19 3.01216 3.9915
    -20 0 18 3.65146 4.4187
    -20 0 18 6.0439 3.4602
    20 0 -18 10.76 4.528
    -20 0 17 -0.58234 3.9557
    -20 0 17 -2.12632 2.6517
    -20 0 17 2.5579 2.5364
    20 0 -17 3.90902 4.2034
    -20 0 16 3.46623 4.083
    -20 0 16 5.1711 3.1571
    -20 0 16 4.46072 3.0442
    20 0 -16 6.69991 4.1678
    -20 0 15 1.75252 3.7145
    -20 0 15 1.42074 2.6448
    -20 0 15 -1.13276 2.5172
    20 0 -15 -0.67748 3.5367
    -20 0 14 -0.01627 3.13896
    -20 0 14 1.1348 2.6453
    -20 0 14 1.45658 2.8717
    20 0 -14 1.11399 3.4933
    -20 0 13 0.1358 3.3851
    -20 0 13 -0.3622 2.481
    -20 0 13 3.51625 2.8399
    20 0 -13 0.85187 3.3775
    -20 0 12 17.065 4.408
    -20 0 12 25.528 4.199
    -20 0 12 21.072 3.998
    20 0 -12 22.97 4.747
    -20 0 11 1.80656 3.1779
    -20 0 11 -0.21923 2.4535
    -20 0 11 2.16843 2.8357
    20 0 -11 -0.98689 3.162
    -20 0 10 69.163 6.209
    -20 0 10 70.01 5.374
    -20 0 10 72.392 5.992
    20 0 -10 64.3 6.131
    -20 0 9 -0.39314 2.9305
    -20 0 9 1.67305 2.5506
    -20 0 9 -0.32144 2.5471
    20 0 -9 -0.17654 2.9076
    -20 0 8 62.869 6.07
    -20 0 8 66.778 5.517
    -20 0 8 65.782 5.684
    20 0 -8 61.26 5.967
    -20 0 7 0.85606 2.7725
    -20 0 7 -0.42046 2.5501
    -20 0 7 3.72103 2.6794
    20 0 -7 0.08118 2.93273
    -20 0 6 134.24 7.58
    -20 0 6 142.478 7.287
    -20 0 6 146.96 7.556
    20 0 -6 140.154 7.402
    -20 0 5 -0.79026 2.7531
    -20 0 5 -1.35897 2.7517
    -20 0 5 0.64182 2.5462
    20 0 -5 -2.05011 2.6829
    -20 0 4 -0.93569 2.75
    -20 0 4 -2.83231 2.7448
    -20 0 4 -0.89036 2.4951
    20 0 -4 -0.74097 2.6743
    -20 0 3 -2.26332 2.765
    -20 0 3 -0.63718 3.1275
    -20 0 3 0.42535 2.6565
    20 0 -3 1.36804 2.7876
    -20 0 2 54.843 5.954
    -20 0 2 54.222 6.215
    -20 0 2 51.179 5.958
    20 0 -2 59.373 5.686
    -20 0 1 -1.7411 2.954
    -20 0 1 -1.18128 3.6004
    -20 0 1 -1.80099 2.9402
    -20 0 0 5.71655 3.719
    -20 0 0 5.55114 4.3885
    -20 0 0 3.95144 3.3646
    -20 0 -1 -0.2648 3.3359
    -20 0 -1 -0.14363 4.059
    -20 0 -1 -1.26128 2.9597
    -20 0 -2 0.24825 3.3259
    -20 0 -2 0.10288 4.2194
    -20 0 -2 -1.80985 3.1459
    -20 0 -3 0.00236 3.42704
    -20 0 -3 1.68393 4.504
    -20 0 -3 -2.70813 3.1403
    -20 0 -4 18.199 5.991
    -20 0 -4 8.47387 4.0056
    -20 0 -5 -1.17069 4.4586
    -20 0 -5 -2.12644 3.5696
    -20 0 -6 -1.84963 4.6876
    -20 0 -6 1.59033 3.6014
    -20 0 -7 -0.85778 4.506
    -20 0 -7 -2.13707 3.7744
    -20 0 -8 15.758 6.882
    -20 0 -8 12.836 5.005
    -20 0 -9 -1.06023 5.2192
    -20 0 -9 -2.52084 3.9159
    -20 0 -10 10.111 6.2
    -20 0 -10 7.7878 4.93
    -20 -2 23 5.55796 4.7513
    -20 2 23 8.59306 5.1545
    20 2 -23 10.463 5.787
    -20 -2 22 4.2216 4.5545
    -20 -2 22 11.373 5.427
    -20 2 22 14.122 5.301
    20 2 -22 8.85221 5.472
    -20 -2 21 0.21173 4.0377
    -20 -2 21 2.79379 4.364
    -20 2 21 -3.45268 3.6664
    -20 2 21 -1.74807 2.8366
    20 2 -21 -3.52654 4.3794
    -20 -2 20 2.7951 3.9873
    -20 -2 20 4.24437 4.2596
    -20 2 20 3.72401 4.5047
    -20 2 20 4.07957 3.5389
    20 2 -20 0.20112 4.4787
    -20 -2 19 9.43488 4.8491
    -20 -2 19 10.851 5.111
    -20 2 19 15.209 5.458
    -20 2 19 14.25 4.433
    20 2 -19 8.61178 4.9534
    -20 -2 18 8.99926 4.9094
    -20 -2 18 8.66195 4.5748
    -20 2 18 14.375 5.358
    -20 2 18 18.267 4.853
    20 2 -18 8.66918 5.0761
    -20 -2 17 3.04976 3.928
    -20 -2 17 4.84071 4.2347
    -20 2 17 1.25754 4.0259
    -20 2 17 6.40375 3.6972
    20 2 -17 4.41862 4.4408
    -20 -2 16 2.29489 3.8045
    -20 -2 16 -0.08341 3.58952
    -20 2 16 -0.2442 3.6272
    -20 2 16 1.30045 3.0719
    20 2 -16 1.0807 4.2916
    -20 -2 15 1.14168 3.3987
    -20 -2 15 1.3658 3.825
    -20 2 15 0.44893 3.7878
    -20 2 15 -1.82261 2.8453
    20 2 -15 -1.44833 3.9824
    -20 -2 14 1.88768 3.4757
    -20 -2 14 0.70173 3.3555
    -20 2 14 -2.09795 3.5314
    -20 2 14 1.57956 3.1838
    20 2 -14 -2.54122 3.8148
    -20 -2 13 3.52649 3.4583
    -20 -2 13 -0.57128 3.3518
    -20 2 13 1.14632 3.6744
    -20 2 13 0.05553 2.93445
    20 2 -13 -1.3475 3.8917
    -20 -2 12 10.462 3.986
    -20 -2 12 10.036 4.509
    -20 2 12 14.667 4.812
    -20 2 12 10.146 3.792
    20 2 -12 6.17452 4.425
    -20 -2 11 4.6034 3.2156
    -20 -2 11 1.92484 3.5742
    -20 2 11 -1.35885 3.4235
    -20 2 11 4.39707 2.2697
    -20 2 11 6.35606 3.2411
    20 2 -11 2.36812 3.9861
    -20 -2 10 -0.7024 2.7492
    -20 -2 10 -0.56585 3.2816
    -20 2 10 -0.59174 3.0277
    -20 2 10 1.17878 1.7362
    -20 2 10 -0.06671 2.71652
    20 2 -10 0.18863 3.8304
    -20 -2 9 14.512 3.711
    -20 -2 9 16.959 4.892
    -20 2 9 18.083 4.962
    -20 2 9 18.52 2.849
    -20 2 9 11.832 3.451
    20 2 -9 21.307 4.959
    -20 -2 8 -0.18291 2.4205
    -20 -2 8 2.72643 3.7758
    -20 2 8 2.46318 3.5997
    -20 2 8 3.92216 2.2771
    -20 2 8 2.34272 2.8273
    20 2 -8 4.53732 4.0369
    -20 -2 7 10.907 3.131
    -20 -2 7 9.61633 3.9602
    -20 2 7 10.855 3.999
    -20 2 7 13.058 3.229
    -20 2 7 12.988 3.562
    20 2 -7 16.856 4.686
    -20 -2 6 34.855 4.363
    -20 -2 6 39.275 6.085
    -20 2 6 28.153 5.514
    -20 2 6 38.126 4.828
    -20 2 6 34.486 4.743
    20 2 -6 30.564 5.265
    -20 -2 5 38.487 4.283
    -20 -2 5 37.453 6.014
    -20 -2 5 31.051 6.175
    -20 2 5 25.782 5.158
    -20 2 5 39.166 5.062
    -20 2 5 32.921 4.489
    20 2 -5 33.024 5.431
    -20 -2 4 0.67873 2.0425
    -20 -2 4 0.59085 3.4103
    -20 -2 4 0.8637 2.3257
    -20 2 4 0.46697 3.6547
    -20 2 4 -0.11828 2.9668
    -20 2 4 0.37093 2.5986
    20 2 -4 3.03265 3.9243
    -20 -2 3 12.531 2.989
    -20 -2 3 11.26 4.579
    -20 -2 3 8.26582 3.1033
    -20 2 3 8.97464 4.2001
    -20 2 3 13.351 4.311
    -20 2 3 10.434 3.413
    20 2 -3 12.031 4.399
    -20 -2 2 5.064 2.4531
    -20 -2 2 1.69746 3.5554
    -20 -2 2 1.83776 2.7277
    -20 2 2 3.1188 3.7006
    -20 2 2 5.46036 3.7938
    -20 2 2 3.01285 2.9362
    20 2 -2 5.72951 3.9301
    -20 -2 1 1.31877 2.0032
    -20 -2 1 1.32292 3.699
    -20 2 1 0.79324 4.1003
    -20 2 1 4.95053 4.05
    -20 2 1 0.49571 2.7358
    20 2 -1 0.79952 3.6921
    -20 -2 0 2.56721 2.1794
    -20 -2 0 2.12305 3.9288
    -20 2 0 2.64395 4.0159
    -20 2 0 6.63705 4.2893
    -20 2 0 1.81191 3.0032
    20 2 0 -0.07651 3.56787
    -20 -2 -1 2.44393 2.1333
    -20 -2 -1 -0.4446 3.798
    -20 2 -1 4.1759 3.8538
    -20 2 -1 -0.26044 3.9363
    -20 2 -1 0.75301 2.9714
    20 2 1 -1.14564 3.5697
    -20 -2 -2 5.26646 2.9014
    -20 -2 -2 7.37169 4.5335
    -20 2 -2 6.87049 4.8046
    -20 2 -2 5.30381 3.4469
    20 2 2 7.56759 4.1088
    -20 -2 -3 -1.56025 3.7093
    -20 2 -3 -0.28838 4.5799
    -20 2 -3 0.60466 3.044
    20 2 3 -0.79108 3.0769
    -20 -2 -4 3.54682 4.2395
    -20 2 -4 10.864 5.473
    -20 2 -4 5.37656 3.6709
    -20 -2 -5 0.6759 4.3509
    -20 2 -5 6.23506 5.5145
    -20 2 -5 5.2882 3.8078
    -20 -2 -6 7.56025 4.8133
    -20 2 -6 3.60896 5.369
    -20 2 -6 2.80924 3.5695
    -20 -2 -7 6.40901 5.1467
    -20 2 -7 5.47999 5.8419
    -20 2 -7 3.04552 3.8306
    -20 -2 -8 10.555 5.506
    -20 2 -8 12.501 6.402
    -20 2 -8 5.14064 4.1673
    20 -2 8 12.039 5.874
    -20 -2 -9 1.40856 4.7673
    -20 2 -9 -0.734 5.5582
    -20 2 -9 1.87398 3.9872
    20 -2 9 -1.16092 4.769
    -20 -4 18 1.91924 4.3615
    -20 -4 18 2.82576 4.9164
    -20 4 18 5.88647 4.8696
    -20 4 18 8.55306 4.7779
    20 4 -18 0.89081 4.6307
    -20 -4 17 1.12317 4.028
    -20 -4 17 -0.01718 4.84958
    -20 4 17 -0.25068 4.1723
    -20 4 17 0.09414 3.64323
    20 4 -17 -3.28155 4.187
    -20 -4 16 2.93357 3.9614
    -20 -4 16 -1.65765 4.5575
    -20 4 16 3.15643 4.2828
    -20 4 16 1.39988 3.6124
    20 4 -16 -3.31914 4.038
    -20 -4 15 -0.8015 3.4771
    -20 -4 15 -0.02287 4.35613
    -20 4 15 -0.25368 4.2735
    -20 4 15 1.28428 3.4478
    20 4 -15 0.32111 4.2411
    -20 -4 14 7.63636 3.8909
    -20 -4 14 9.04519 5.1413
    -20 4 14 6.91974 4.7103
    -20 4 14 9.35897 4.0573
    20 4 -14 3.63251 4.4318
    -20 -4 13 1.48397 3.2858
    -20 -4 13 1.4799 4.2402
    -20 4 13 1.42274 4.2829
    -20 4 13 0.95874 3.118
    20 4 -13 1.64568 4.1526
    -20 -4 12 -1.15486 2.6057
    -20 -4 12 1.10182 3.9812
    -20 4 12 0.80011 3.7831
    -20 4 12 1.67267 2.9934
    20 4 -12 3.82342 4.1967
    -20 -4 11 0.96153 2.7944
    -20 -4 11 2.45639 4.1515
    -20 4 11 -1.81715 3.4752
    -20 4 11 0.0773 2.86901
    20 4 -11 4.97677 4.4054
    -20 -4 10 4.63997 4.3824
    -20 4 10 2.91291 3.9149
    -20 4 10 3.85297 3.0836
    20 4 -10 5.96432 4.3959
    -20 -4 9 27.274 6.53
    -20 4 9 24.526 5.829
    -20 4 9 24.183 4.513
    20 4 -9 25.128 5.604
    -20 -4 8 4.37943 4.6534
    -20 4 8 0.28736 3.7606
    -20 4 8 -0.91246 2.6082
    20 4 -8 1.31269 4.0945
    -20 -4 7 4.18528 4.56
    -20 4 7 0.70959 3.7639
    -20 4 7 1.45964 2.6468
    20 4 -7 -0.05245 3.99663
    -20 -4 6 -1.41185 3.9446
    -20 4 6 -0.78181 3.6431
    -20 4 6 -0.22307 2.6359
    20 4 -6 1.86684 4.0893
    -20 -4 5 12.14 4.911
    -20 4 5 12.658 5.209
    -20 4 5 17.195 3.712
    20 4 -5 11.393 4.947
    -20 -4 4 -1.08885 3.6172
    -20 4 4 2.81979 4.3914
    -20 4 4 2.26824 2.562
    20 4 -4 7.01326 4.5266
    -20 -4 3 7.80093 4.6416
    -20 4 3 2.70308 4.4272
    -20 4 3 11.577 4.782
    -20 4 3 4.55563 2.8274
    20 4 -3 7.3803 4.7052
    -20 -4 2 1.68874 4.0419
    -20 4 2 5.50789 4.691
    -20 4 2 3.56893 3.6495
    -20 4 2 -0.23511 2.4979
    20 4 -2 3.91744 4.3903
    -20 -4 1 4.10912 4.3013
    -20 4 1 0.06706 4.60169
    -20 4 1 0.34248 3.5378
    -20 4 1 -2.28112 2.3893
    20 4 -1 2.99679 4.4967
    -20 -4 0 1.61158 4.2211
    -20 4 0 -1.71173 4.6588
    -20 4 0 4.85619 4.247
    -20 4 0 -0.5566 2.5896
    20 4 0 -2.03173 4.1893
    -20 -4 -1 3.3999 4.3268
    -20 4 -1 3.46814 5.0218
    -20 4 -1 4.80613 4.3536
    -20 4 -1 0.40506 2.7783
    20 4 1 -1.94586 4.2689
    -20 -4 -2 -1.4592 3.7561
    -20 4 -2 2.85873 4.7499
    -20 4 -2 6.86105 4.7632
    -20 4 -2 4.86505 3.1285
    20 4 2 3.74995 4.8368
    -20 -4 -3 1.47696 4.0684
    -20 4 -3 1.09095 4.4193
    -20 4 -3 -2.12691 2.582
    20 4 3 -1.54178 4.3201
    -20 -4 -4 2.2171 4.1751
    -20 4 -4 2.53685 4.8256
    -20 4 -4 -0.29626 2.9261
    20 4 4 1.10842 4.577
    21 1 -24 -2.42159 4.1512
    -21 -1 23 17.342 6.033
    -21 1 23 15.691 5.822
    21 1 -23 21.79 6.449
    -21 -1 22 -1.19864 3.9659
    -21 1 22 8.27054 4.9494
    21 1 -22 9.20244 5.4952
    -21 -1 21 -0.46781 3.9307
    -21 -1 21 -3.02533 3.6127
    -21 1 21 3.09687 4.314
    21 1 -21 0.95933 4.6502
    -21 -1 20 0.74472 3.7483
    -21 -1 20 -0.29847 3.6566
    -21 1 20 3.04065 4.5865
    21 1 -20 1.7952 4.5523
    -21 -1 19 7.88571 4.8584
    -21 -1 19 15.957 4.735
    -21 1 19 9.85708 4.7339
    -21 1 19 10.416 3.666
    21 1 -19 17.099 5.57
    -21 -1 18 0.12543 3.7644
    -21 -1 18 -1.1778 3.2872
    -21 1 18 0.15013 4.2554
    -21 1 18 4.01496 3.122
    21 1 -18 -0.86863 4.3643
    -21 -1 17 2.60391 3.8971
    -21 -1 17 7.088 3.9022
    -21 1 17 3.46047 4.4099
    -21 1 17 5.08597 3.3706
    21 1 -17 4.90977 4.3933
    -21 -1 16 0.63308 3.8452
    -21 -1 16 -1.71442 3.0707
    -21 1 16 0.85174 3.7492
    -21 1 16 1.08013 2.7613
    21 1 -16 2.87245 4.1659
    -21 -1 15 2.8172 3.9988
    -21 -1 15 1.95685 3.3481
    -21 1 15 0.57821 3.6971
    -21 1 15 1.47096 2.1667
    -21 1 15 1.62995 3.0113
    21 1 -15 3.06347 4.1457
    -21 -1 14 0.80037 3.7864
    -21 -1 14 1.93884 3.2452
    -21 1 14 -0.29567 3.4947
    -21 1 14 1.49615 2.1452
    -21 1 14 2.43439 3.0713
    21 1 -14 0.00154 3.96588
    -21 -1 13 35.061 5.622
    -21 -1 13 29.821 5.23
    -21 -1 13 31.149 4.546
    -21 1 13 28.15 5.365
    -21 1 13 33.574 3.805
    -21 1 13 33.818 5.138
    21 1 -13 35.258 6.107
    -21 -1 12 4.14864 3.6178
    -21 -1 12 8.92077 3.8857
    -21 -1 12 3.98845 2.9167
    -21 1 12 7.81202 4.1905
    -21 1 12 5.2869 2.5442
    -21 1 12 7.34866 3.4465
    21 1 -12 6.35354 4.1719
    -21 -1 11 0.24259 3.2559
    -21 -1 11 2.08093 3.2271
    -21 -1 11 4.36172 2.8783
    -21 1 11 -1.17245 3.4118
    -21 1 11 2.61458 2.4115
    -21 1 11 4.93023 3.2441
    21 1 -11 1.00511 3.6887
    -21 -1 10 2.62128 3.1706
    -21 -1 10 -1.57337 2.9395
    -21 -1 10 0.43163 2.5108
    -21 1 10 2.19193 3.5417
    -21 1 10 0.97924 2.3289
    -21 1 10 -0.2976 2.8109
    21 1 -10 1.3257 3.7284
    -21 -1 9 118.653 7.384
    -21 -1 9 108.352 7.194
    -21 -1 9 125.945 7.27
    -21 1 9 108.162 8.012
    -21 1 9 114.154 5.915
    -21 1 9 122.248 7.517
    21 1 -9 120.424 8.069
    -21 -1 8 2.23088 2.987
    -21 -1 8 3.55825 3.203
    -21 -1 8 2.28377 2.611
    -21 1 8 3.30064 3.7556
    -21 1 8 4.45282 2.6982
    -21 1 8 1.94764 2.8926
    21 1 -8 3.95197 3.7518
    -21 -1 7 13.427 3.731
    -21 -1 7 11.664 3.928
    -21 -1 7 17.28 3.85
    -21 1 7 12.617 4.389
    -21 1 7 13.436 3.507
    -21 1 7 13.491 3.698
    21 1 -7 12.402 4.157
    -21 -1 6 -0.66552 2.6692
    -21 -1 6 0.64785 3.0733
    -21 -1 6 0.0365 2.54532
    -21 1 6 3.03037 3.5266
    -21 1 6 -0.339 2.6175
    -21 1 6 -1.35078 2.6166
    21 1 -6 0.04197 3.39639
    -21 -1 5 46.945 5.374
    -21 -1 5 58.573 6.39
    -21 -1 5 52.777 5.833
    -21 1 5 53.474 6.857
    -21 1 5 46.119 5.467
    -21 1 5 48.687 5.66
    21 1 -5 52.451 6.366
    -21 -1 4 4.77289 3.0376
    -21 -1 4 -0.83347 3.3671
    -21 -1 4 1.6544 2.9887
    -21 1 4 1.80193 3.5562
    -21 1 4 0.58891 3.1388
    -21 1 4 3.64268 3.055
    21 1 -4 4.68232 3.5228
    -21 -1 3 13.097 3.654
    -21 -1 3 9.45125 4.2509
    -21 -1 3 9.87745 3.4718
    -21 1 3 13.239 4.648
    -21 1 3 13.968 4.419
    -21 1 3 16.905 4.047
    21 1 -3 17.767 4.384
    -21 -1 2 -1.58901 2.5615
    -21 -1 2 4.3201 4.2615
    -21 -1 2 3.95451 3.0693
    -21 1 2 2.265 3.8439
    -21 1 2 3.55135 3.8731
    -21 1 2 3.58455 3.2032
    21 1 -2 5.24277 3.8219
    -21 -1 1 3.71903 2.9434
    -21 -1 1 5.38117 4.338
    -21 -1 1 5.40801 3.3051
    -21 1 1 2.67448 3.9835
    -21 1 1 2.55822 3.8613
    -21 1 1 3.67613 3.3125
    21 1 -1 4.70061 3.6497
    -21 -1 0 0.09417 2.7079
    -21 -1 0 1.69458 3.9939
    -21 -1 0 -0.15522 3.1521
    -21 1 0 -0.23826 3.5612
    -21 1 0 0.72247 4.1551
    -21 1 0 1.55469 3.3223
    21 1 0 6.45596 3.4871
    -21 -1 -1 -0.59254 2.7788
    -21 -1 -1 -0.58118 3.9358
    -21 -1 -1 1.75581 3.5255
    -21 1 -1 4.12875 4.1629
    -21 1 -1 0.23585 4.3419
    -21 1 -1 0.57927 3.2098
    -21 -1 -2 0.33803 2.8413
    -21 -1 -2 -0.18495 4.3463
    -21 -1 -2 0.11713 3.4136
    -21 1 -2 2.38654 3.9699
    -21 1 -2 3.29738 4.6921
    -21 1 -2 -1.68878 3.2088
    -21 -1 -3 7.93446 3.5754
    -21 -1 -3 5.82685 4.8514
    -21 -1 -3 5.98757 3.8771
    -21 1 -3 7.44102 5.6034
    -21 1 -3 9.99661 4.1727
    -21 -1 -4 -1.91109 2.9967
    -21 -1 -4 1.70793 4.4415
    -21 -1 -4 1.23162 3.6927
    -21 1 -4 0.85879 4.6446
    -21 1 -4 0.56751 3.4142
    -21 -1 -5 3.42576 3.4547
    -21 -1 -5 8.10285 5.3445
    -21 -1 -5 0.48258 3.5382
    -21 1 -5 4.62924 5.1007
    -21 1 -5 2.06133 3.8034
    -21 -1 -6 0.43431 3.2151
    -21 -1 -6 2.68938 4.6687
    -21 -1 -6 -0.94569 3.3509
    -21 1 -6 0.16564 4.9902
    -21 1 -6 -2.10627 3.5505
    -21 -1 -7 9.90915 3.9827
    -21 -1 -7 9.44688 5.7317
    -21 -1 -7 7.10316 4.1859
    -21 1 -7 13.712 6.411
    -21 1 -7 8.89027 4.7051
    -21 -1 -8 -2.648 2.8228
    -21 -1 -8 2.23293 5.0119
    -21 -1 -8 -2.6024 3.3011
    -21 1 -8 3.75017 5.5721
    -21 1 -8 2.77052 4.1448
    -21 -1 -9 -1.28072 4.9782
    -21 1 -9 5.38996 6.2879
    -21 1 -9 0.19293 4.253
    -21 -3 21 0.28811 4.354
    -21 -3 21 1.04513 4.6407
    -21 3 21 3.02192 4.4579
    -21 3 21 1.66652 3.8236
    21 3 -21 1.57455 4.9195
    -21 -3 20 15.06 5.779
    -21 -3 20 6.09093 5.3798
    -21 3 20 12.477 5.813
    -21 3 20 7.27986 4.5598
    21 3 -20 9.13034 5.2958
    -21 -3 19 3.97834 4.5406
    -21 -3 19 2.14776 4.8381
    -21 3 19 4.90444 4.8552
    -21 3 19 4.93836 4.3153
    21 3 -19 3.19858 4.7217
    -21 -3 18 4.08 4.3995
    -21 -3 18 0.36444 4.3636
    -21 3 18 -0.07562 4.19553
    -21 3 18 0.5525 3.6271
    21 3 -18 2.64333 4.583
    -21 -3 17 10.905 4.855
    -21 -3 17 2.8784 4.4352
    -21 3 17 3.50795 4.5191
    -21 3 17 6.51208 4.1054
    21 3 -17 6.49069 4.8159
    -21 -3 16 2.09332 3.9486
    -21 -3 16 0.36396 4.0961
    -21 3 16 2.18255 4.3116
    -21 3 16 -0.3379 3.1598
    21 3 -16 0.7926 4.3269
    -21 -3 15 5.98336 3.6739
    -21 -3 15 0.4786 3.778
    -21 3 15 3.72833 4.5624
    -21 3 15 5.31262 3.7582
    21 3 -15 3.1162 4.4186
    -21 -3 14 1.62186 3.1885
    -21 -3 14 -1.87229 3.637
    -21 3 14 5.50058 4.3163
    -21 3 14 -2.62147 2.8184
    21 3 -14 -1.04971 4.1477
    -21 -3 13 9.05782 3.7668
    -21 -3 13 9.67586 4.7453
    -21 3 13 10.42 4.89
    -21 3 13 7.77368 3.6827
    21 3 -13 9.71606 4.7444
    -21 -3 12 9.79069 3.62
    -21 -3 12 7.96361 4.721
    -21 3 12 6.49515 4.1956
    -21 3 12 10.598 3.768
    21 3 -12 9.25298 4.6436
    -21 -3 11 1.34575 2.6939
    -21 -3 11 2.47791 4.1082
    -21 3 11 0.14883 3.5452
    -21 3 11 1.59232 3.0383
    21 3 -11 4.19288 4.3606
    -21 -3 10 45.683 5.326
    -21 -3 10 40.575 6.879
    -21 3 10 42.539 7.15
    -21 3 10 48.39 6.03
    21 3 -10 35.934 6.184
    -21 -3 9 27.61 4.261
    -21 -3 9 33.133 6.623
    -21 3 9 24.129 5.481
    -21 3 9 29.134 4.785
    21 3 -9 23.748 5.585
    -21 -3 8 2.92517 2.4163
    -21 -3 8 5.24516 4.1328
    -21 3 8 3.48314 4.0147
    -21 3 8 4.03674 3.0972
    21 3 -8 3.13201 4.2056
    -21 -3 7 2.13283 2.1113
    -21 -3 7 -2.39251 3.4545
    -21 3 7 0.14589 3.6011
    -21 3 7 -0.07563 4.05019
    -21 3 7 -1.52579 2.5651
    21 3 -7 1.69806 4.0237
    -21 -3 6 33.209 3.696
    -21 -3 6 55.518 8.155
    -21 3 6 37.215 6.592
    -21 3 6 42.059 5.01
    -21 3 6 46.106 5.524
    21 3 -6 39.245 6.212
    -21 -3 5 12.509 4.939
    -21 3 5 7.03033 4.1597
    -21 3 5 10.484 3.545
    -21 3 5 8.1089 3.261
    21 3 -5 9.94639 4.7075
    -21 -3 4 5.04861 4.1344
    -21 3 4 5.79621 3.9965
    -21 3 4 5.02873 3.4045
    -21 3 4 3.95097 2.918
    21 3 -4 6.46533 4.4051
    -21 -3 3 1.48635 3.6067
    -21 3 3 0.48979 4.1573
    -21 3 3 4.59768 3.4939
    -21 3 3 -0.45241 2.6157
    21 3 -3 1.11453 3.9747
    -21 -3 2 -0.98292 3.5391
    -21 3 2 1.77595 4.3727
    -21 3 2 4.08694 3.6297
    -21 3 2 0.29891 2.7997
    21 3 -2 0.14689 4.0158
    -21 -3 1 8.95889 4.7201
    -21 3 1 7.33102 4.8437
    -21 3 1 12.533 4.634
    -21 3 1 14.178 3.754
    21 3 -1 14.458 5.115
    -21 -3 0 1.51742 4.194
    -21 3 0 2.02746 4.2899
    -21 3 0 6.30224 4.1469
    -21 3 0 1.56396 2.9115
    21 3 0 2.56444 4.1501
    -21 -3 -1 3.53137 4.1708
    -21 3 -1 -2.57515 3.9975
    -21 3 -1 2.89285 4.2486
    -21 3 -1 -0.84391 2.8383
    21 3 1 -2.01191 3.8379
    -21 -3 -2 -0.21785 4.0014
    -21 3 -2 -3.43948 4.1212
    -21 3 -2 3.61819 4.2853
    -21 3 -2 2.62577 3.165
    21 3 2 3.00339 4.229
    -21 -3 -3 7.40774 4.9739
    -21 3 -3 4.35488 4.8635
    -21 3 -3 4.36961 3.5186
    21 3 3 8.22745 4.2482
    -21 -3 -4 9.49967 5.2198
    -21 3 -4 15.434 5.957
    -21 3 -4 7.47389 3.763
    -21 -3 -5 1.00154 4.2724
    -21 3 -5 4.50321 5.2118
    -21 3 -5 -0.41524 3.307
    -21 -3 -6 0.04566 4.28857
    -21 3 -6 -0.9472 4.7996
    -21 3 -6 -0.00023 3.41567
    -21 -5 10 4.19607 4.723
    -21 5 10 10.553 4.788
    -21 5 10 5.93305 3.5066
    21 5 -10 5.34033 4.7531
    -21 -5 9 3.97339 4.8647
    -21 5 9 3.22447 4.4492
    -21 5 9 2.37745 3.0998
    21 5 -9 3.99836 4.6855
    -21 -5 8 -0.82153 4.1424
    -21 5 8 1.93875 4.3968
    -21 5 8 -0.13692 2.9318
    21 5 -8 3.62023 4.6053
    -21 -5 7 6.08428 5.2478
    -21 5 7 5.4687 4.731
    -21 5 7 3.0262 3.0395
    21 5 -7 -3.10122 4.2097
    -21 -5 6 8.12085 5.3593
    -21 5 6 3.03187 4.3411
    -21 5 6 9.6419 3.4408
    21 5 -6 8.68882 5.0493
    -21 -5 5 5.30142 5.1725
    -21 5 5 0.378 4.5424
    -21 5 5 1.51495 2.6249
    21 5 -5 3.98452 4.6176
    -21 -5 4 0.0024 4.46678
    -21 5 4 2.98466 4.6929
    -21 5 4 2.10752 2.7875
    21 5 -4 6.27433 4.9455
    -22 0 24 3.99096 4.8218
    -22 0 23 -0.75669 3.905
    -22 0 22 3.87305 4.899
    -22 0 21 -1.44873 3.5528
    -22 0 20 6.56488 4.5695
    -22 0 20 10.83 3.993
    -22 0 19 -0.14939 4.3331
    -22 0 19 -2.42581 2.8165
    22 0 -19 4.73018 6.3223
    -22 0 18 3.71746 4.4371
    -22 0 18 2.25456 3.1807
    22 0 -18 4.95046 3.9848
    -22 0 17 0.95246 4.1149
    -22 0 17 -1.71119 2.6468
    -22 0 17 0.2543 2.2546
    22 0 -17 2.48707 3.7148
    -22 0 16 21.648 5.826
    -22 0 16 22.311 4.425
    -22 0 16 15.197 3.881
    22 0 -16 24.229 5.211
    -22 0 15 1.37752 3.6146
    -22 0 15 -0.85505 2.7132
    -22 0 15 1.77178 2.8781
    22 0 -15 0.1598 3.655
    -22 0 14 44.032 6.606
    -22 0 14 46.426 5.088
    22 0 -14 47.859 6.537
    -22 0 13 -2.45751 3.1561
    -22 0 13 -1.27166 2.5763
    -22 0 13 -2.03678 2.7211
    22 0 -13 1.85682 3.6181
    -22 0 12 21.61 4.919
    -22 0 12 24.466 4.458
    -22 0 12 31.51 5.137
    22 0 -12 22.037 4.744
    -22 0 11 3.83437 3.6233
    -22 0 11 1.66341 2.8621
    -22 0 11 2.21745 3.0106
    22 0 -11 2.044 3.4421
    -22 0 10 125.048 8.326
    -22 0 10 142.532 7.244
    -22 0 10 138.148 8.017
    22 0 -10 125.911 7.957
    -22 0 9 -1.95792 2.9714
    -22 0 9 0.75681 2.7932
    -22 0 9 -0.32542 2.5718
    22 0 -9 -3.34288 3.0569
    -22 0 8 6.69818 3.5891
    -22 0 8 7.61389 3.4179
    -22 0 8 3.14292 3.0329
    22 0 -8 7.84389 3.7199
    -22 0 7 -1.15719 3.1846
    -22 0 7 0.82688 2.9964
    -22 0 7 1.35163 2.8042
    22 0 -7 -0.23908 3.1661
    -22 0 6 58.842 6.388
    -22 0 6 63.559 6.003
    -22 0 6 65.349 6.341
    22 0 -6 69.017 6.393
    -22 0 5 0.2219 3.254
    -22 0 5 -0.57518 2.973
    -22 0 5 -2.32589 2.7925
    22 0 -5 0.65001 3.0759
    -22 0 4 1.51653 3.1023
    -22 0 4 -1.54812 3.0516
    -22 0 4 -0.53964 2.8996
    -22 0 3 0.95294 3.0916
    -22 0 3 2.89344 3.5046
    -22 0 3 -3.06079 2.821
    -22 0 2 -0.63204 3.2807
    -22 0 2 0.47818 3.6124
    -22 0 2 -0.34635 3.0069
    -22 0 1 1.42709 3.3942
    -22 0 1 -1.01434 3.5646
    -22 0 1 -1.06286 3.0585
    -22 0 0 5.46397 3.7858
    -22 0 0 3.65214 4.3446
    -22 0 0 5.81697 3.7157
    -22 0 -1 -3.07092 3.2939
    -22 0 -1 0.20617 4.2211
    -22 0 -1 -0.54431 3.3351
    -22 0 -2 2.62853 3.7059
    -22 0 -2 4.43479 4.6568
    -22 0 -2 0.57342 3.6844
    -22 0 -3 1.36361 3.6896
    -22 0 -3 5.93013 4.9594
    -22 0 -3 2.29636 3.8638
    -22 0 -4 24.557 5.643
    -22 0 -4 34.831 7.44
    -22 0 -4 30.299 6.165
    -22 0 -5 1.03337 3.8312
    -22 0 -5 1.05378 4.9014
    -22 0 -5 -2.33619 3.7354
    -22 0 -6 11.058 5.927
    -22 0 -6 9.66353 4.7109
    -22 0 -7 3.25414 5.4392
    -22 0 -7 1.71357 4.0726
    -22 0 -8 14.428 6.198
    -22 0 -8 5.29001 4.6979
    -22 -2 22 7.03743 5.3308
    -22 -2 22 0.14338 4.5943
    -22 2 22 7.05448 5.0434
    22 2 -22 5.85126 5.4212
    -22 -2 21 3.59348 4.4824
    -22 -2 21 4.06566 4.6305
    -22 2 21 6.53384 4.805
    -22 2 21 5.34314 3.5559
    22 2 -21 4.98931 5.1162
    -22 -2 20 -0.19736 3.7311
    -22 -2 20 1.1408 4.2145
    -22 2 20 3.01506 4.6024
    -22 2 20 -3.73257 2.6896
    22 2 -20 1.84179 4.7569
    -22 -2 19 -2.6209 3.6682
    -22 -2 19 -1.82924 3.8374
    -22 2 19 -3.65144 4.0863
    -22 2 19 -0.03049 3.23687
    22 2 -19 1.04044 4.4623
    -22 -2 18 7.5138 4.7229
    -22 -2 18 9.41319 4.8319
    -22 2 18 7.24343 4.799
    -22 2 18 8.87909 4.0971
    22 2 -18 6.18007 5.0295
    -22 -2 17 -1.39222 3.6633
    -22 -2 17 1.26769 3.9495
    -22 2 17 2.44488 4.131
    -22 2 17 1.00898 3.1642
    22 2 -17 2.00992 4.3156
    -22 -2 16 4.69584 3.8737
    -22 -2 16 3.8373 4.1293
    -22 2 16 6.53501 4.606
    -22 2 16 7.51317 3.695
    22 2 -16 1.72702 4.3699
    -22 -2 15 12.245 4.524
    -22 -2 15 9.15373 4.3899
    -22 2 15 8.46248 4.5611
    -22 2 15 8.79534 3.9174
    22 2 -15 10.99 4.943
    -22 -2 14 4.74278 3.6974
    -22 -2 14 3.53875 3.9105
    -22 2 14 7.74483 4.3948
    -22 2 14 5.51087 3.5415
    22 2 -14 1.87393 4.2776
    -22 -2 13 27.05 5.389
    -22 -2 13 18.314 5.316
    -22 2 13 18.493 5.264
    -22 2 13 20.872 4.587
    22 2 -13 21.55 5.387
    -22 -2 12 2.56255 3.3905
    -22 -2 12 0.27036 3.751
    -22 2 12 2.76079 4.1182
    -22 2 12 -0.34969 2.9065
    22 2 -12 1.37873 4.1387
    -22 -2 11 0.56982 3.059
    -22 -2 11 2.59269 3.8382
    -22 2 11 1.11223 3.417
    -22 2 11 3.76502 3.1777
    22 2 -11 2.85713 4.1274
    -22 -2 10 56.522 6.066
    -22 -2 10 59.013 6.938
    -22 2 10 60.262 7.696
    -22 2 10 54.819 4.063
    -22 2 10 51.475 6.361
    22 2 -10 51.815 6.709
    -22 -2 9 32.139 4.815
    -22 -2 9 36.558 6.149
    -22 2 9 24.572 5.215
    -22 2 9 32.608 3.843
    -22 2 9 40.386 5.465
    22 2 -9 29.521 5.62
    -22 -2 8 -0.21282 2.3949
    -22 -2 8 -0.42652 3.363
    -22 2 8 -0.63293 3.4231
    -22 2 8 0.48878 2.3293
    -22 2 8 0.73394 2.9022
    22 2 -8 0.59142 3.9165
    -22 -2 7 9.824 3.1731
    -22 -2 7 4.97414 3.9965
    -22 2 7 9.5785 4.4571
    -22 2 7 7.93142 3.1491
    -22 2 7 8.9972 3.4237
    22 2 -7 12.846 4.84
    -22 -2 6 43.301 4.781
    -22 -2 6 39.001 6.155
    -22 2 6 32.323 5.596
    -22 2 6 38.936 5.111
    -22 2 6 35.636 5.061
    22 2 -6 45.302 6.436
    -22 -2 5 1.63881 2.3244
    -22 -2 5 3.99819 3.8924
    -22 2 5 1.11831 3.8416
    -22 2 5 2.50954 3.1147
    -22 2 5 1.77079 2.921
    22 2 -5 5.39277 4.0627
    -22 -2 4 2.4842 2.3195
    -22 -2 4 0.41362 3.5134
    -22 2 4 1.36662 3.828
    -22 2 4 3.21065 3.3315
    -22 2 4 0.93769 2.8683
    22 2 -4 5.98762 4.1412
    -22 -2 3 0.98909 2.251
    -22 -2 3 1.67299 3.7744
    -22 2 3 2.20722 3.9997
    -22 2 3 -1.88428 3.2776
    -22 2 3 0.41169 2.7923
    22 2 -3 4.05411 4.095
    -22 -2 2 3.09019 2.3857
    -22 -2 2 1.92517 3.8955
    -22 2 2 3.13708 4.2575
    -22 2 2 6.37977 4.1043
    -22 2 2 0.6496 3.0059
    22 2 -2 6.20529 4.257
    -22 -2 1 1.49582 2.0924
    -22 -2 1 -0.21066 3.8454
    -22 2 1 0.50367 4.0418
    -22 2 1 1.66621 3.9432
    -22 2 1 -1.29614 2.8314
    22 2 -1 0.77988 3.7256
    -22 -2 0 3.24243 2.1935
    -22 -2 0 4.76785 4.6
    -22 2 0 1.87585 3.9308
    -22 2 0 0.46212 4.0978
    -22 2 0 2.52227 3.2117
    22 2 0 2.13871 3.6154
    -22 -2 -1 1.15689 4.3627
    -22 2 -1 -2.22553 3.8522
    -22 2 -1 0.81077 4.1013
    -22 2 -1 -0.63103 3.0724
    22 2 1 2.02612 3.3845
    -22 -2 -2 10.763 5.099
    -22 2 -2 3.7969 4.4951
    -22 2 -2 4.62352 4.733
    -22 2 -2 4.73826 3.6795
    -22 -2 -3 5.60734 4.8713
    -22 2 -3 5.71613 5.1624
    -22 2 -3 -1.41035 3.3036
    -22 -2 -4 12.965 5.476
    -22 2 -4 9.35955 5.7066
    -22 2 -4 3.44489 3.6794
    -22 -2 -5 2.67389 4.62
    -22 2 -5 -0.72041 4.9509
    -22 2 -5 2.85867 3.8842
    -22 -2 -6 5.49115 5.1265
    -22 2 -6 2.81438 5.2546
    -22 2 -6 2.0904 3.7489
    -22 -2 -7 4.47094 4.827
    -22 2 -7 5.21619 5.5879
    -22 2 -7 4.98509 4.1117
    -22 -4 17 3.81739 4.1907
    -22 -4 17 1.92441 4.8543
    -22 4 17 -1.06739 4.0888
    -22 4 17 7.27722 4.2107
    22 4 -17 -5.98453 4.0715
    -22 -4 16 -2.92202 3.3478
    -22 -4 16 -1.4163 4.2527
    -22 4 16 -0.96144 4.4853
    -22 4 16 -0.08745 3.40853
    22 4 -16 -2.68639 4.2003
    -22 -4 15 0.53213 3.4236
    -22 -4 15 -0.22854 4.4305
    -22 4 15 1.06921 4.6533
    -22 4 15 1.20721 3.3658
    22 4 -15 -4.15431 4.0052
    -22 -4 14 1.15327 3.1128
    -22 -4 14 4.07101 4.4156
    -22 4 14 5.34656 4.7539
    -22 4 14 5.46927 3.7593
    22 4 -14 1.99305 4.4906
    -22 -4 13 3.87749 3.3197
    -22 -4 13 5.44428 4.7676
    -22 4 13 9.34647 5.2328
    -22 4 13 6.52222 3.7534
    22 4 -13 4.91483 4.5026
    -22 -4 12 3.782 4.9075
    -22 4 12 2.53378 4.103
    -22 4 12 -1.28072 2.7933
    22 4 -12 0.4552 4.2347
    -22 -4 11 0.24936 3.8895
    -22 4 11 0.70201 3.8084
    -22 4 11 0.30055 2.9177
    22 4 -11 1.2337 4.3398
    -22 -4 10 -0.30591 4.3534
    -22 4 10 6.85838 4.5044
    -22 4 10 2.85946 3.1445
    22 4 -10 7.26536 4.5907
    -22 -4 9 4.84912 4.6886
    -22 4 9 7.89977 4.7696
    -22 4 9 5.4376 3.289
    22 4 -9 0.6259 4.3308
    -22 -4 8 -1.03235 4.363
    -22 4 8 1.55674 4.264
    -22 4 8 1.85175 2.913
    22 4 -8 -5.8004 3.7683
    -22 -4 7 12.932 5.531
    -22 4 7 13.696 5.017
    -22 4 7 12.006 3.765
    22 4 -7 6.81051 4.7466
    -22 -4 6 4.29255 4.5714
    -22 4 6 -1.50359 3.7727
    -22 4 6 1.02461 2.8626
    22 4 -6 4.75042 4.4941
    -22 -4 5 -3.17285 3.6058
    -22 4 5 -0.74709 4.1801
    -22 4 5 0.37741 2.702
    22 4 -5 3.75131 4.4379
    -22 -4 4 1.20837 4.0503
    -22 4 4 3.41063 4.668
    -22 4 4 2.33337 2.8668
    22 4 -4 3.82011 4.5215
    -22 -4 3 -4.42763 3.5238
    -22 4 3 -0.90344 4.3912
    -22 4 3 -0.04285 2.71156
    22 4 -3 1.97258 4.4097
    -22 -4 2 2.26808 4.0611
    -22 4 2 -1.80659 4.4909
    -22 4 2 5.76094 4.0368
    -22 4 2 0.23842 2.8367
    22 4 -2 1.20658 4.4939
    -22 -4 1 2.25631 4.192
    -22 4 1 0.05819 5.06506
    -22 4 1 4.38599 3.7435
    -22 4 1 0.61302 2.789
    22 4 -1 0.93232 4.4995
    -22 -4 0 1.53638 4.0369
    -22 4 0 0.49909 4.7035
    -22 4 0 0.52807 3.8833
    -22 4 0 1.19916 2.8676
    22 4 0 9.37078 5.1648
    -22 -4 -1 -2.22924 3.6435
    -22 4 -1 -3.95001 4.442
    -22 4 -1 3.81494 4.3136
    -22 4 -1 0.01077 3.04336
    22 4 1 0.02672 4.49756
    -22 -4 -2 6.93583 4.7709
    -22 4 -2 6.26906 5.5282
    -22 4 -2 2.69139 4.4843
    -22 4 -2 2.56377 3.2843
    22 4 2 3.89616 4.7145
    -23 -1 23 12.4 5.53
    -23 1 23 12.238 5.699
    23 1 -23 9.28676 5.0771
    -23 -1 22 -0.91464 3.9848
    -23 -1 22 0.86308 3.8636
    -23 1 22 3.61678 4.6088
    23 1 -22 1.64398 4.2479
    -23 -1 21 3.97195 4.4008
    -23 -1 21 -3.53472 3.4031
    -23 1 21 7.9574 5.1741
    23 1 -21 -2.92484 4.0353
    -23 -1 20 1.45968 3.9846
    -23 -1 20 3.14076 3.803
    -23 1 20 6.33895 4.8815
    23 1 -20 0.52753 4.3037
    -23 -1 19 1.46835 3.908
    -23 -1 19 0.29225 3.6092
    -23 1 19 2.68268 4.3877
    -23 1 19 -1.53305 2.3456
    23 1 -19 -3.14567 4.1699
    -23 -1 18 3.5103 4.1227
    -23 -1 18 1.68518 3.469
    -23 1 18 -3.85887 4.0053
    -23 1 18 0.15008 2.7846
    23 1 -18 1.94163 4.4754
    -23 -1 17 12.047 4.928
    -23 -1 17 18.722 4.83
    -23 1 17 11.556 4.557
    -23 1 17 15.839 4.417
    23 1 -17 15.151 5.149
    -23 -1 16 6.37185 4.4758
    -23 -1 16 4.23262 3.6439
    -23 1 16 0.55397 3.7417
    -23 1 16 1.58918 3.0466
    23 1 -16 -0.18043 4.088
    -23 -1 15 0.07018 3.81689
    -23 -1 15 2.02943 3.3137
    -23 1 15 0.34838 3.7683
    -23 1 15 -0.87265 2.2481
    -23 1 15 0.48173 2.9717
    23 1 -15 -1.08158 3.9051
    -23 -1 14 7.35873 4.3466
    -23 -1 14 1.90607 3.4881
    -23 1 14 1.1126 3.7882
    -23 1 14 5.67666 2.7405
    -23 1 14 0.81872 3.1451
    23 1 -14 1.65589 4.0702
    -23 -1 13 37.928 6.219
    -23 -1 13 39.724 6.039
    -23 1 13 34.898 6.277
    -23 1 13 40.652 4.338
    -23 1 13 39.039 5.84
    23 1 -13 30.741 5.773
    -23 -1 12 2.79424 3.5482
    -23 -1 12 3.25151 3.3806
    -23 -1 12 0.09572 2.45474
    -23 1 12 2.11204 4.04
    -23 1 12 0.3065 2.4398
    -23 1 12 -1.83042 2.9139
    23 1 -12 1.86457 4.0611
    -23 -1 11 9.01885 4.0054
    -23 -1 11 14.116 4.315
    -23 -1 11 9.76148 3.5118
    -23 1 11 12.782 4.655
    -23 1 11 14.621 3.439
    -23 1 11 11.155 3.984
    23 1 -11 13.859 4.673
    -23 -1 10 6.04807 3.8029
    -23 -1 10 8.47418 3.9415
    -23 -1 10 9.32188 3.4853
    -23 1 10 8.0082 4.1706
    -23 1 10 10.638 3.418
    -23 1 10 11.487 4.016
    23 1 -10 17.351 4.868
    -23 -1 9 27.026 5.116
    -23 -1 9 25.329 5.122
    -23 -1 9 23.71 4.454
    -23 1 9 30.307 6.048
    -23 1 9 25.272 4.328
    -23 1 9 25.99 4.988
    23 1 -9 19.581 4.848
    -23 -1 8 12.398 3.963
    -23 -1 8 10.796 4.051
    -23 -1 8 17.752 4.142
    -23 1 8 9.65103 4.4633
    -23 1 8 15.69 3.769
    -23 1 8 13.931 4.106
    23 1 -8 18.102 4.777
    -23 -1 7 3.33306 3.2612
    -23 -1 7 3.29366 3.6671
    -23 -1 7 5.76417 3.2919
    -23 1 7 5.13673 3.7539
    -23 1 7 7.59114 3.408
    -23 1 7 9.06623 3.6126
    23 1 -7 6.69144 3.9806
    -23 -1 6 10.863 3.674
    -23 -1 6 9.89273 4.0159
    -23 -1 6 9.51143 3.65
    -23 1 6 5.55812 3.7979
    -23 1 6 11.761 3.893
    -23 1 6 8.25895 3.7777
    23 1 -6 10.018 4.251
    -23 -1 5 -1.48248 2.7207
    -23 -1 5 -1.06222 3.2122
    -23 -1 5 -1.80615 2.9362
    -23 1 5 2.49729 3.7627
    -23 1 5 -0.43195 2.9687
    -23 1 5 -0.37879 2.9797
    23 1 -5 2.76683 3.6823
    -23 -1 4 -1.08694 2.8222
    -23 -1 4 -1.15866 3.599
    -23 -1 4 1.57074 3.1597
    -23 1 4 0.95782 3.5304
    -23 1 4 1.35534 3.3979
    -23 1 4 0.94611 3.0716
    23 1 -4 0.0619 3.45003
    -23 -1 3 0.61716 2.889
    -23 -1 3 -1.2867 3.7226
    -23 -1 3 -0.23005 2.9085
    -23 1 3 -1.28997 3.545
    -23 1 3 1.98938 3.7046
    -23 1 3 1.16989 3.1321
    23 1 -3 -1.52949 3.0738
    -23 -1 2 1.02017 2.8486
    -23 -1 2 1.37158 3.8791
    -23 -1 2 -0.79379 3.0098
    -23 1 2 2.5652 3.8751
    -23 1 2 -2.10524 3.6553
    -23 1 2 1.01345 3.2287
    -23 -1 1 8.5183 3.4618
    -23 -1 1 0.35762 3.6256
    -23 -1 1 1.69122 3.3784
    -23 1 1 7.62029 4.6849
    -23 1 1 6.61838 4.4945
    -23 1 1 2.99325 3.5209
    -23 -1 0 0.89214 2.8977
    -23 -1 0 0.6171 3.7609
    -23 -1 0 1.55454 3.1862
    -23 1 0 1.29241 3.8679
    -23 1 0 3.20405 4.361
    -23 1 0 1.54417 3.2947
    -23 -1 -1 6.8993 3.5656
    -23 -1 -1 0.35117 4.2852
    -23 -1 -1 4.91141 3.8791
    -23 1 -1 2.05513 4.0603
    -23 1 -1 5.60693 4.847
    -23 1 -1 4.48552 3.8136
    -23 -1 -2 1.50218 3.0158
    -23 -1 -2 3.12335 4.5001
    -23 -1 -2 0.24831 3.4474
    -23 1 -2 2.70645 4.274
    -23 1 -2 6.16092 5.0637
    -23 1 -2 -0.73393 3.3355
    -23 -1 -3 18.599 4.494
    -23 -1 -3 15.304 5.948
    -23 -1 -3 14.824 4.753
    -23 1 -3 23.558 6.12
    -23 1 -3 5.57553 5.1542
    -23 1 -3 12.859 4.587
    -23 -1 -4 5.18079 3.5478
    -23 -1 -4 -0.59818 4.3344
    -23 -1 -4 1.7648 3.8488
    -23 1 -4 4.32123 4.6857
    -23 1 -4 -1.01756 4.5501
    -23 1 -4 2.00601 3.8521
    -23 -1 -5 -2.75815 2.8499
    -23 -1 -5 -0.43386 4.4748
    -23 -1 -5 1.78667 3.8443
    -23 1 -5 -0.11762 5.4097
    -23 1 -5 1.56893 3.7485
    -23 -1 -6 -2.18062 2.9067
    -23 -1 -6 8.13829 5.1643
    -23 -1 -6 -4.75986 2.9579
    -23 1 -6 3.18771 5.4774
    -23 1 -6 -0.0441 3.80968
    -23 -1 -7 9.92065 5.9177
    -23 1 -7 15.916 7.272
    -23 1 -7 8.31981 4.6648
    -23 -3 20 -3.01248 4.0536
    -23 -3 20 -1.28211 4.49
    -23 3 20 4.87206 5.3759
    -23 3 20 1.5135 3.9574
    23 3 -20 1.49549 4.9514
    -23 -3 19 3.14005 4.5283
    -23 -3 19 0.08041 4.4363
    -23 3 19 5.73935 4.888
    -23 3 19 3.97056 4.069
    23 3 -19 -1.50647 4.5792
    -23 -3 18 -1.63961 3.9623
    -23 -3 18 3.71067 4.6179
    -23 3 18 6.00304 4.9831
    -23 3 18 -0.74802 3.6046
    23 3 -18 0.73426 4.5273
    -23 -3 17 5.61161 4.1296
    -23 -3 17 4.65356 4.8395
    -23 3 17 5.07606 4.9155
    -23 3 17 5.41661 3.9192
    23 3 -17 7.4728 5.0128
    -23 -3 16 14.41 4.687
    -23 -3 16 4.19544 4.6021
    -23 3 16 11.483 5.325
    -23 3 16 10.051 4.221
    23 3 -16 7.52801 4.9979
    -23 -3 15 3.33235 3.6008
    -23 -3 15 0.52878 4.0051
    -23 3 15 5.49224 4.5859
    -23 3 15 -0.08793 3.19855
    23 3 -15 4.70311 4.678
    -23 -3 14 21.143 4.89
    -23 -3 14 16.056 5.383
    -23 3 14 19.99 5.765
    -23 3 14 20.908 5.055
    23 3 -14 17.197 5.504
    -23 -3 13 6.18352 3.6121
    -23 -3 13 13.655 5.324
    -23 3 13 12.863 5.184
    -23 3 13 13.034 4.21
    23 3 -13 12.974 5.045
    -23 -3 12 5.30017 3.3173
    -23 -3 12 8.59056 4.6232
    -23 3 12 7.78633 4.5068
    -23 3 12 2.49681 3.3209
    23 3 -12 6.22255 4.6261
    -23 -3 11 0.00893 2.63992
    -23 -3 11 -2.73196 3.9375
    -23 3 11 1.50907 3.9157
    -23 3 11 0.84049 2.9075
    23 3 -11 -4.29446 3.8661
    -23 -3 10 32.515 4.637
    -23 -3 10 26.089 5.972
    -23 3 10 28.081 6.217
    -23 3 10 29.25 5.105
    23 3 -10 32.818 6.215
    -23 -3 9 4.79385 2.6977
    -23 -3 9 7.06052 4.7319
    -23 3 9 4.09789 4.1872
    -23 3 9 6.00042 3.3294
    23 3 -9 3.33856 4.4511
    -23 -3 8 1.29626 2.1256
    -23 -3 8 1.04303 4.0368
    -23 3 8 -0.81308 4.0582
    -23 3 8 -1.45178 2.7026
    23 3 -8 2.1667 4.2669
    -23 -3 7 0.2212 2.2856
    -23 -3 7 1.97481 3.9451
    -23 3 7 1.80101 4.0209
    -23 3 7 3.58547 3.2232
    23 3 -7 1.26444 4.0354
    -23 -3 6 1.61589 4.0666
    -23 3 6 4.05354 4.126
    -23 3 6 2.02947 2.8089
    -23 3 6 -0.92785 2.8431
    23 3 -6 3.97087 4.3445
    -23 -3 5 8.14857 4.4893
    -23 3 5 9.15199 4.8929
    -23 3 5 7.74505 3.4768
    -23 3 5 6.76298 3.4063
    23 3 -5 1.42681 4.3273
    -23 -3 4 -0.63995 3.563
    -23 3 4 -1.61552 3.6626
    -23 3 4 3.28209 3.2825
    -23 3 4 -0.29462 2.7511
    23 3 -4 5.60977 4.4715
    -23 -3 3 0.9517 3.6893
    -23 3 3 1.22246 4.1134
    -23 3 3 2.77387 3.4389
    -23 3 3 1.12408 2.8738
    23 3 -3 0.81685 3.9559
    -23 -3 2 4.28863 4.248
    -23 3 2 9.05642 5.2953
    -23 3 2 3.22556 3.6963
    -23 3 2 2.67296 3.0908
    23 3 -2 5.75079 4.5464
    -23 -3 1 -0.62442 3.7411
    -23 3 1 3.66616 4.72
    -23 3 1 4.02348 4.205
    -23 3 1 1.51315 3.0284
    23 3 -1 3.09313 4.4919
    -23 -3 0 6.26894 4.6743
    -23 3 0 5.4432 5.2952
    -23 3 0 7.0741 4.5579
    -23 3 0 5.92895 3.6377
    23 3 0 14.746 5.285
    -23 -3 -1 -1.2748 3.9792
    -23 3 -1 1.10278 4.9989
    -23 3 -1 -1.58852 4.032
    -23 3 -1 1.15331 3.1933
    23 3 1 3.78525 3.9285
    -23 -3 -2 2.29241 4.4666
    -23 3 -2 0.79895 4.7219
    -23 3 -2 1.86315 4.2948
    -23 3 -2 0.60151 3.2477
    -23 -3 -3 8.61921 5.2349
    -23 3 -3 3.45731 4.9006
    -23 3 -3 9.96791 5.2118
    -23 3 -3 3.44776 3.5925
    -23 -3 -4 4.35762 4.7104
    -23 3 -4 3.21608 5.2989
    -23 3 -4 8.3604 5.2914
    -23 3 -4 4.3743 3.8639
    -24 0 23 -1.54115 4.3851
    -24 0 22 -1.84995 3.9393
    -24 0 21 -1.57481 4.0473
    -24 0 20 3.43847 4.8467
    -24 0 19 2.91434 4.6866
    -24 0 19 0.10776 3.0557
    -24 0 18 19.433 5.637
    -24 0 18 19.355 4.528
    -24 0 17 0.096 4.09898
    -24 0 17 -1.78559 2.7
    -24 0 16 62.693 8.094
    -24 0 16 58.227 5.737
    -24 0 16 48.751 5.877
    -24 0 15 0.89944 3.5876
    -24 0 15 0.38005 2.9527
    -24 0 15 0.7878 2.9072
    24 0 -15 0.31019 3.2322
    -24 0 14 73.743 7.922
    -24 0 14 74.801 6.264
    -24 0 14 67.705 6.761
    24 0 -14 54.49 6.484
    -24 0 13 -2.63977 3.4329
    -24 0 13 1.09961 3.0489
    -24 0 13 1.63442 3.0642
    24 0 -13 -0.36758 3.169
    -24 0 12 2.70206 3.807
    -24 0 12 2.84928 3.171
    -24 0 12 4.99857 3.1956
    24 0 -12 5.46783 3.4873
    -24 0 11 -0.85713 3.4079
    -24 0 11 -0.81853 2.9177
    -24 0 11 -1.17236 2.9939
    24 0 -11 -0.03866 3.0588
    -24 0 10 48.774 6.613
    -24 0 10 61.163 5.985
    -24 0 10 74.656 6.953
    24 0 -10 45.804 5.658
    -24 0 9 -3.1896 3.1472
    -24 0 9 -0.80695 2.8544
    -24 0 9 -0.12529 2.9525
    -24 0 8 3.11423 3.5519
    -24 0 8 1.16396 3.1885
    -24 0 8 0.82221 3.0625
    -24 0 7 0.82538 3.4734
    -24 0 7 -1.99376 2.8181
    -24 0 7 0.3779 3.077
    -24 0 6 1.17885 3.4262
    -24 0 6 2.13303 3.448
    -24 0 6 5.14214 3.7048
    -24 0 5 1.21152 3.432
    -24 0 5 -1.98832 3.2089
    -24 0 5 1.32332 3.2693
    -24 0 4 48.796 6.653
    -24 0 4 51.557 6.903
    -24 0 4 55.733 6.582
    -24 0 3 2.78603 3.5115
    -24 0 3 -0.60633 3.4681
    -24 0 3 -0.23504 3.0977
    -24 0 2 0.95077 3.5237
    -24 0 2 -0.39742 3.8303
    -24 0 2 0.17987 3.1699
    -24 0 1 3.16556 3.6708
    -24 0 1 1.36828 4.1231
    -24 0 1 -2.06352 3.0888
    -24 0 0 26.933 5.485
    -24 0 0 20.504 5.88
    -24 0 0 26.466 5.514
    -24 0 -1 -0.27682 3.5056
    -24 0 -1 0.02081 4.25714
    -24 0 -1 0.36253 3.6594
    -24 0 -2 19.482 5.411
    -24 0 -2 17.017 5.987
    -24 0 -2 14.365 4.773
    -24 0 -3 2.54597 3.9442
    -24 0 -3 3.18316 4.8188
    -24 0 -3 1.29677 3.9803
    -24 0 -4 13.281 4.978
    -24 0 -4 12.354 5.979
    -24 0 -4 15.188 4.954
    -24 0 -5 -0.01099 3.875
    -24 0 -5 1.06506 5.016
    -24 0 -5 0.40802 4.1968
    -24 0 -6 2.71802 4.4633
    -24 0 -6 5.09486 5.8462
    -24 0 -6 1.85497 4.1689
    -24 0 -7 -0.92388 3.9803
    -24 0 -7 -2.07683 4.9685
    -24 0 -7 -1.54255 3.9523
    -24 -2 22 0.2113 4.2741
    -24 -2 22 -3.14074 3.883
    -24 2 22 4.04973 4.8017
    24 2 -22 1.98528 5.2009
    -24 -2 21 -2.24404 3.9167
    -24 -2 21 -1.63968 4.055
    -24 2 21 -0.10028 4.7851
    -24 2 21 -1.55559 2.6794
    24 2 -21 -0.05216 4.83171
    -24 -2 20 4.22266 4.5109
    -24 -2 20 6.15171 4.5652
    -24 2 20 3.97045 4.8723
    -24 2 20 5.97808 3.9583
    24 2 -20 4.28577 4.9305
    -24 -2 19 0.97174 4.1534
    -24 -2 19 -0.77622 4.0078
    -24 2 19 -0.04984 4.42429
    -24 2 19 -0.03754 3.39269
    24 2 -19 -1.02123 4.5225
    -24 -2 18 12.652 5.006
    -24 -2 18 13.016 5.178
    -24 2 18 9.80017 5.1725
    -24 2 18 17.421 5.062
    24 2 -18 12.283 5.374
    -24 -2 17 16.94 5.216
    -24 -2 17 7.5618 4.5238
    -24 2 17 13.506 5.453
    -24 2 17 20.207 4.929
    24 2 -17 15.266 5.72
    -24 -2 16 14.41 4.74
    -24 -2 16 6.86149 4.5146
    -24 2 16 10.332 4.878
    -24 2 16 12.741 4.476
    24 2 -16 10.5 5.109
    -24 -2 15 -2.83912 3.3221
    -24 -2 15 2.25999 3.6698
    -24 2 15 0.60102 3.9567
    -24 2 15 3.68454 3.4818
    24 2 -15 1.74097 4.3818
    -24 -2 14 16.754 4.911
    -24 -2 14 16.503 5.296
    -24 2 14 20.806 5.706
    -24 2 14 18.664 4.839
    24 2 -14 13.442 5.255
    -24 -2 13 17.759 4.863
    -24 -2 13 14.911 4.905
    -24 2 13 13.881 5.229
    -24 2 13 13.146 4.394
    24 2 -13 7.34766 4.7215
    -24 -2 12 1.61926 3.3031
    -24 -2 12 2.32617 4.1502
    -24 2 12 5.43955 4.0313
    -24 2 12 -0.24753 3.0558
    24 2 -12 -1.12853 4.1817
    -24 -2 11 15.328 4.306
    -24 -2 11 17.737 5.33
    -24 2 11 18.982 5.216
    -24 2 11 15.595 4.361
    24 2 -11 16.301 5.115
    -24 -2 10 26.184 4.922
    -24 -2 10 29.082 5.981
    -24 2 10 20.403 5.376
    -24 2 10 26.677 3.826
    -24 2 10 15.908 4.226
    24 2 -10 21.664 5.43
    -24 -2 9 -0.30603 2.6234
    -24 -2 9 1.25192 3.6839
    -24 2 9 1.87111 3.6062
    -24 2 9 0.4697 2.32
    -24 2 9 -0.17442 3.0594
    24 2 -9 -0.531 3.9044
    -24 -2 8 1.47274 2.6594
    -24 -2 8 1.38145 3.6693
    -24 2 8 -0.43177 3.9363
    -24 2 8 1.96358 2.6364
    -24 2 8 -0.39987 3.1266
    24 2 -8 2.03331 4.0561
    -24 -2 7 1.71454 2.6283
    -24 -2 7 -2.43881 3.0762
    -24 2 7 1.1439 3.6396
    -24 2 7 -0.74422 2.5749
    -24 2 7 2.99867 3.1938
    24 2 -7 2.45714 4.112
    -24 -2 6 3.99483 2.6708
    -24 -2 6 2.24215 3.7013
    -24 2 6 -0.61282 3.4279
    -24 2 6 4.12228 3.1297
    -24 2 6 3.61684 3.2781
    24 2 -6 -2.60504 3.8481
    -24 -2 5 1.72376 2.4936
    -24 -2 5 3.72389 4.1063
    -24 2 5 0.37423 3.8383
    -24 2 5 6.13543 3.5769
    -24 2 5 5.27636 3.36
    24 2 -5 8.41508 4.3938
    -24 -2 4 5.76055 2.8722
    -24 -2 4 4.76024 4.5004
    -24 2 4 -2.86275 3.7056
    -24 2 4 6.78732 3.8202
    -24 2 4 4.27001 3.335
    24 2 -4 3.84587 4.2448
    -24 -2 3 3.35391 2.5177
    -24 -2 3 6.1654 4.7524
    -24 2 3 5.56161 4.7385
    -24 2 3 2.74671 3.8067
    -24 2 3 6.59049 3.4491
    24 2 -3 5.54588 4.2146
    -24 -2 2 0.6498 2.0574
    -24 -2 2 1.9454 4.2004
    -24 2 2 1.03934 4.319
    -24 2 2 2.79334 3.7984
    -24 2 2 3.73571 3.4343
    24 2 -2 0.89021 3.4963
    -24 -2 1 -1.73019 3.6173
    -24 2 1 -1.20635 4.2877
    -24 2 1 3.99899 4.1881
    -24 2 1 1.89947 3.3345
    24 2 -1 2.91562 3.8239
    -24 -2 0 16.297 5.583
    -24 2 0 14.441 5.524
    -24 2 0 12.656 5.159
    -24 2 0 10.531 4.164
    -24 -2 -1 3.67807 4.8116
    -24 2 -1 2.29759 4.6213
    -24 2 -1 3.95801 4.5067
    -24 2 -1 0.34466 3.3005
    -24 -2 -2 4.82414 4.9223
    -24 2 -2 9.06211 5.2153
    -24 2 -2 7.31032 4.9853
    -24 2 -2 5.63526 3.9496
    -24 -2 -3 11.635 5.464
    -24 2 -3 4.28261 5.0072
    -24 2 -3 9.87546 5.4672
    -24 2 -3 8.11816 4.2516
    -24 -2 -4 5.97769 5.1382
    -24 2 -4 8.76953 5.4125
    -24 2 -4 5.28142 5.2413
    -24 2 -4 4.62119 4.1798
    -24 -2 -5 3.0372 4.7816
    -24 2 -5 1.66166 5.0323
    -24 2 -5 0.29857 3.5704
    -24 -4 16 -0.02008 3.43647
    -24 -4 16 1.50794 4.5606
    -24 4 16 2.78746 5.0157
    -24 4 16 0.20623 3.3095
    24 4 -16 4.65369 4.8595
    -24 -4 15 0.10272 3.0647
    -24 -4 15 -0.13471 4.5165
    -24 4 15 -0.89529 4.5629
    -24 4 15 0.83699 3.5107
    24 4 -15 2.6308 4.7537
    -24 -4 14 1.43652 4.6408
    -24 4 14 3.90969 4.7578
    -24 4 14 4.07926 3.5722
    24 4 -14 -0.30708 4.4826
    -24 -4 13 7.14878 5.0218
    -24 4 13 0.6686 4.3232
    -24 4 13 0.08754 3.38914
    24 4 -13 5.16889 4.8427
    -24 -4 12 0.62547 4.3123
    -24 4 12 0.82955 4.0797
    -24 4 12 -0.79924 2.9897
    24 4 -12 2.82082 4.5366
    -24 -4 11 13.606 5.886
    -24 4 11 5.25858 4.4655
    -24 4 11 6.95967 3.7615
    24 4 -11 8.36596 5.1072
    -24 -4 10 0.89118 4.4589
    -24 4 10 5.12172 4.7297
    -24 4 10 0.23162 3.0398
    24 4 -10 -0.23644 4.3316
    -24 -4 9 7.0424 5.0209
    -24 4 9 3.04466 4.5027
    -24 4 9 1.8423 3.0899
    24 4 -9 -0.8202 4.3719
    -24 -4 8 14.993 5.854
    -24 4 8 7.41156 4.9855
    -24 4 8 10.787 3.741
    24 4 -8 8.50279 5.2055
    -24 -4 7 4.57512 4.8213
    -24 4 7 8.10116 5.1615
    -24 4 7 6.92582 3.4358
    24 4 -7 4.95396 4.7842
    -24 -4 6 4.30923 4.9756
    -24 4 6 2.02422 4.4919
    -24 4 6 1.56556 3.098
    24 4 -6 2.60482 4.6309
    -24 -4 5 -0.22725 4.0077
    -24 4 5 1.0274 4.3046
    -24 4 5 -0.6476 2.769
    24 4 -5 4.55412 4.6938
    -24 -4 4 2.74974 4.6921
    -24 4 4 3.3924 4.5555
    -24 4 4 4.15137 3.2364
    24 4 -4 5.24871 4.7339
    -24 -4 3 -0.82578 4.2102
    -24 4 3 3.94574 4.8402
    -24 4 3 -0.25726 2.8106
    24 4 -3 -1.10763 4.3395
    -24 -4 2 -1.24916 3.8545
    -24 4 2 2.24176 4.7863
    -24 4 2 0.86007 3.0208
    24 4 -2 3.96145 4.8612
    -24 -4 1 2.75493 4.366
    -24 4 1 2.50053 5.2005
    -24 4 1 10.953 7.81
    -24 4 1 0.06604 3.07979
    24 4 -1 0.9626 4.6115
    -25 -1 23 -1.94918 4.1763
    -25 -1 23 2.54118 4.1735
    -25 1 23 3.66937 4.5218
    -25 -1 22 1.23935 4.4774
    -25 -1 22 2.60805 4.1109
    -25 1 22 -0.6932 4.7
    -25 -1 21 9.91492 5.0295
    -25 -1 21 7.42096 4.4385
    -25 1 21 8.98759 5.3891
    25 1 -21 6.33438 4.6664
    -25 -1 20 -1.36799 3.8851
    -25 -1 20 1.21711 3.6132
    -25 1 20 0.94572 4.2964
    25 1 -20 1.50382 4.0201
    -25 -1 19 0.88517 4.0669
    -25 -1 19 -1.47885 3.2208
    -25 1 19 0.51604 4.1679
    -25 1 19 0.01748 2.39894
    25 1 -19 -5.13322 3.6199
    -25 -1 18 4.33377 4.6191
    -25 -1 18 -0.75002 3.2236
    -25 1 18 -2.18009 3.8662
    -25 1 18 4.87515 3.4332
    25 1 -18 -0.81696 4.1911
    -25 -1 17 36.574 6.692
    -25 -1 17 41.289 6.383
    -25 1 17 41.289 7.163
    -25 1 17 48.744 6.842
    25 1 -17 32.422 6.394
    -25 -1 16 4.35788 4.382
    -25 -1 16 0.52386 3.3208
    -25 1 16 2.58195 4.1325
    -25 1 16 2.85513 3.2053
    25 1 -16 0.63395 4.0998
    -25 -1 15 8.04396 4.675
    -25 -1 15 7.96852 4.0618
    -25 1 15 7.67428 4.7348
    -25 1 15 10.853 4.264
    25 1 -15 6.17767 4.5956
    -25 -1 14 3.22502 4.0943
    -25 -1 14 5.69013 4.0493
    -25 1 14 9.11691 4.7793
    -25 1 14 8.28992 3.0641
    -25 1 14 4.98874 3.8864
    25 1 -14 1.27795 4.2555
    -25 -1 13 35.315 6.066
    -25 -1 13 28.977 5.681
    -25 1 13 41.378 7.075
    -25 1 13 39.553 4.883
    -25 1 13 32.339 5.777
    25 1 -13 31.962 5.936
    -25 -1 12 3.16429 3.7214
    -25 -1 12 0.63771 3.476
    -25 1 12 4.0646 4.3422
    -25 1 12 4.13922 2.8114
    -25 1 12 2.39211 3.3936
    25 1 -12 2.50706 4.016
    -25 -1 11 20.573 4.976
    -25 -1 11 21.088 5.011
    -25 -1 11 13.631 3.637
    -25 1 11 15.13 4.849
    -25 1 11 29.836 4.787
    -25 1 11 20.466 4.845
    25 1 -11 21.906 5.434
    -25 -1 10 7.93254 3.8728
    -25 -1 10 0.27202 3.3662
    -25 -1 10 2.67992 2.8452
    -25 1 10 2.1153 3.5651
    -25 1 10 5.79116 3.0417
    -25 1 10 1.67072 3.4489
    25 1 -10 2.61114 4.1503
    -25 -1 9 2.91245 3.3851
    -25 -1 9 6.50354 3.8755
    -25 -1 9 5.30254 3.3667
    -25 1 9 2.94995 3.9474
    -25 1 9 4.82728 3.0167
    -25 1 9 1.41741 3.3982
    25 1 -9 6.84157 4.2019
    -25 -1 8 4.36587 3.4385
    -25 -1 8 2.90232 3.5829
    -25 -1 8 -0.54382 2.7193
    -25 1 8 2.17813 3.8684
    -25 1 8 -0.06664 2.70883
    -25 1 8 0.17316 3.103
    25 1 -8 -0.75819 3.6665
    -25 -1 7 2.6887 3.4342
    -25 -1 7 3.53411 3.8228
    -25 -1 7 3.90395 3.3262
    -25 1 7 1.44993 3.8744
    -25 1 7 2.91156 3.2625
    -25 1 7 2.76705 3.305
    25 1 -7 2.33177 3.588
    -25 -1 6 0.80454 2.9099
    -25 -1 6 -0.17235 3.4201
    -25 -1 6 -1.22132 3.075
    -25 1 6 0.28508 3.6614
    -25 1 6 1.00776 3.2437
    -25 1 6 -2.06582 2.9708
    25 1 -6 0.272 3.2595
    -25 -1 5 9.02458 3.7515
    -25 -1 5 9.26883 4.3653
    -25 -1 5 7.66719 3.7256
    -25 1 5 10.217 4.424
    -25 1 5 12.597 4.381
    -25 1 5 10.639 4.144
    -25 -1 4 5.51551 3.2405
    -25 -1 4 9.51665 4.5204
    -25 -1 4 7.57254 3.5936
    -25 1 4 2.65585 4.136
    -25 1 4 9.29907 4.1875
    -25 1 4 6.9809 3.6584
    -25 -1 3 4.59316 3.4714
    -25 -1 3 0.04507 3.84325
    -25 -1 3 4.99089 3.6723
    -25 1 3 2.5687 4.1155
    -25 1 3 5.19958 4.0522
    -25 1 3 4.95742 3.6548
    -25 -1 2 1.18624 2.9887
    -25 -1 2 1.12728 4.0008
    -25 -1 2 1.39639 3.3224
    -25 1 2 -1.12629 3.6575
    -25 1 2 1.03145 3.7794
    -25 1 2 -2.23009 3.1083
    -25 -1 1 19.596 4.439
    -25 -1 1 21.688 6
    -25 -1 1 21.358 5.208
    -25 1 1 18.532 5.441
    -25 1 1 22.767 5.745
    -25 1 1 19.997 5.041
    -25 -1 0 3.70513 3.4012
    -25 -1 0 2.00979 4.5877
    -25 -1 0 1.55984 3.5898
    -25 1 0 2.50756 4.3907
    -25 1 0 1.00035 4.4873
    -25 1 0 1.89948 3.6794
    -25 -1 -1 -0.83749 3.0574
    -25 -1 -1 2.5731 4.6393
    -25 -1 -1 1.4498 3.4923
    -25 1 -1 -2.95194 3.8925
    -25 1 -1 -1.9527 4.1887
    -25 1 -1 1.48877 3.644
    -25 -1 -2 1.4519 3.2155
    -25 -1 -2 2.35866 4.4809
    -25 -1 -2 0.81525 3.3824
    -25 1 -2 1.50922 4.3951
    -25 1 -2 2.07616 4.4997
    -25 1 -2 -0.38877 3.6791
    -25 -1 -3 16.721 4.494
    -25 -1 -3 12.464 5.833
    -25 -1 -3 14.776 4.773
    -25 1 -3 9.87685 5.2926
    -25 1 -3 19.028 6.724
    -25 1 -3 18.297 5.28
    -25 -1 -4 -2.1334 2.6276
    -25 -1 -4 6.06447 5.3181
    -25 -1 -4 -2.34648 5.802
    -25 1 -4 3.33877 4.6795
    -25 1 -4 8.93126 5.6953
    -25 1 -4 -1.57607 3.6664
    -25 -1 -5 1.73993 5.0266
    -25 1 -5 -1.13975 4.5831
    -25 1 -5 3.72441 5.4256
    -25 1 -5 0.34558 3.8571
    -25 -3 19 0.43091 3.9062
    -25 -3 19 -0.1953 4.2906
    -25 3 19 1.48194 4.8517
    -25 3 19 3.55054 3.9126
    25 3 -19 1.49126 4.874
    -25 -3 18 -0.07696 3.57467
    -25 -3 18 12.841 5.637
    -25 3 18 9.69891 5.4399
    -25 3 18 9.41883 4.5147
    25 3 -18 1.88254 4.8606
    -25 -3 17 5.20501 4.2933
    -25 -3 17 7.0598 4.9171
    -25 3 17 9.37215 5.1646
    -25 3 17 5.5059 3.8399
    25 3 -17 4.31088 4.9518
    -25 -3 16 5.36372 4.0029
    -25 -3 16 2.8892 4.5621
    -25 3 16 4.97537 4.9243
    -25 3 16 0.75234 3.6356
    25 3 -16 9.25595 5.3437
    -25 -3 15 1.7489 3.7068
    -25 -3 15 -1.69236 3.8898
    -25 3 15 4.41815 4.6925
    -25 3 15 1.23064 3.3937
    25 3 -15 -3.15668 4.336
    -25 -3 14 22.018 5.013
    -25 -3 14 18.559 5.734
    -25 3 14 13.587 5.219
    -25 3 14 12.474 4.36
    25 3 -14 22.652 6.005
    -25 -3 13 2.2023 3.1796
    -25 -3 13 7.12543 4.8809
    -25 3 13 1.47614 4.1539
    -25 3 13 2.43648 3.5264
    25 3 -13 3.14874 4.5401
    -25 -3 12 -1.34092 2.5206
    -25 -3 12 -1.83171 3.9393
    -25 3 12 2.37607 3.9609
    -25 3 12 1.48794 3.2647
    25 3 -12 1.4271 4.3186
    -25 -3 11 -0.51959 2.4653
    -25 -3 11 1.58709 4.1073
    -25 3 11 -0.47615 3.7947
    -25 3 11 -2.63342 2.9075
    25 3 -11 0.73667 4.3997
    -25 -3 10 2.49841 2.4267
    -25 -3 10 -2.73972 3.7432
    -25 3 10 2.91465 4.1957
    -25 3 10 -2.40536 2.9684
    25 3 -10 -2.44576 4.1407
    -25 -3 9 5.97687 2.6741
    -25 -3 9 8.30519 4.827
    -25 3 9 1.86596 4.5283
    -25 3 9 7.24077 3.5571
    25 3 -9 4.92247 4.5826
    -25 -3 8 -2.15063 3.8826
    -25 3 8 -1.10479 3.9849
    -25 3 8 0.65509 3.0523
    25 3 -8 -0.47352 4.3889
    -25 -3 7 -2.17222 3.756
    -25 3 7 0.36132 3.6586
    -25 3 7 1.56694 3.0882
    25 3 -7 7.09729 4.5617
    -25 -3 6 1.38962 3.8025
    -25 3 6 4.35769 4.5528
    -25 3 6 0.983 3.0567
    25 3 -6 2.27492 4.5532
    -25 -3 5 8.12556 4.4464
    -25 3 5 -0.66575 4.1444
    -25 3 5 7.27143 3.6543
    -25 3 5 2.13083 3.1495
    25 3 -5 7.78162 4.7186
    -25 -3 4 7.09442 4.8423
    -25 3 4 7.07731 5.2852
    -25 3 4 10.192 4.044
    -25 3 4 8.24541 3.7422
    25 3 -4 10.266 5.078
    -25 -3 3 -0.46641 3.5261
    -25 3 3 -1.71179 3.8398
    -25 3 3 2.65052 3.7506
    -25 3 3 -0.65546 3.0545
    25 3 -3 2.49868 4.4502
    -25 -3 2 3.79546 4.3334
    -25 3 2 -2.38643 4.4801
    -25 3 2 1.33243 3.8289
    -25 3 2 -1.06684 2.9752
    25 3 -2 -0.56921 3.7428
    -25 -3 1 7.05348 5.1947
    -25 3 1 1.5273 4.4694
    -25 3 1 3.62356 4.1501
    -25 3 1 3.59914 3.4858
    25 3 -1 1.2039 3.8258
    -25 -3 0 5.16488 4.7567
    -25 3 0 6.45085 5.3401
    -25 3 0 5.27076 4.6227
    -25 3 0 3.70881 3.5469
    -25 -3 -1 0.78092 4.1286
    -25 3 -1 0.42772 4.7327
    -25 3 -1 1.98193 4.1998
    -25 3 -1 -2.33275 3.0679
    -25 -3 -2 9.58464 5.8259
    -25 3 -2 4.61125 5.4757
    -25 3 -2 6.07361 4.9244
    -25 3 -2 6.32017 3.9607
    -26 0 23 -0.1498 4.2827
    -26 0 22 7.74197 5.2033
    -26 0 21 0.0657 4.46422
    -26 0 20 9.90327 5.3877
    -26 0 19 -1.23196 4.1783
    -26 0 19 2.26485 3.7245
    -26 0 18 42.317 7.463
    -26 0 18 45.877 5.719
    -26 0 17 1.65828 4.6718
    -26 0 17 2.61578 3.1513
    -26 0 16 8.78692 4.6188
    -26 0 16 6.17618 3.3534
    -26 0 16 3.41194 2.8981
    -26 0 15 1.71469 3.7033
    -26 0 15 0.34163 2.8708
    -26 0 15 -2.52464 2.6166
    -26 0 14 19.059 5.324
    -26 0 14 17.94 4.372
    -26 0 14 15.24 4.501
    -26 0 13 2.2208 3.8275
    -26 0 13 1.95849 3.1742
    -26 0 13 -0.96918 2.7977
    -26 0 12 6.95751 4.237
    -26 0 12 11.346 4.077
    -26 0 12 9.40634 4.0418
    -26 0 11 -0.91343 3.5308
    -26 0 11 -0.05917 2.92589
    -26 0 11 -0.90787 2.9222
    -26 0 10 0.52942 3.7339
    -26 0 10 -2.32648 2.8698
    -26 0 10 1.36481 3.2746
    -26 0 9 0.88582 3.457
    -26 0 9 -1.5727 3.0037
    -26 0 9 -0.34125 3.1668
    -26 0 8 7.85267 4.1158
    -26 0 8 10.086 4.074
    -26 0 8 9.79791 3.9781
    -26 0 7 0.04681 3.56869
    -26 0 7 -0.28745 3.1948
    -26 0 7 -1.77612 3.1519
    -26 0 6 15.347 4.742
    -26 0 6 16.295 4.871
    -26 0 6 17.825 4.934
    -26 0 5 -0.08753 3.43638
    -26 0 5 -3.97362 3.1809
    -26 0 5 2.09919 3.4435
    -26 0 4 18.38 5.211
    -26 0 4 17.233 5.095
    -26 0 4 23.565 5.23
    -26 0 3 -0.75376 3.5286
    -26 0 3 1.20455 3.8818
    -26 0 3 1.16737 3.3724
    -26 0 2 2.93869 3.801
    -26 0 2 6.58921 4.4748
    -26 0 2 -0.26235 3.4422
    -26 0 1 1.62921 3.8455
    -26 0 1 -3.87401 3.523
    -26 0 1 -1.50186 3.4475
    -26 0 0 3.93473 4.0557
    -26 0 0 6.26886 4.8312
    -26 0 0 3.82304 3.8964
    -26 0 -1 -2.50499 3.6042
    -26 0 -1 4.03908 4.6657
    -26 0 -1 4.1963 4.0348
    -26 0 -2 6.23893 4.4459
    -26 0 -2 8.60344 5.2824
    -26 0 -2 4.95997 4.5471
    -26 0 -3 -1.78096 3.8834
    -26 0 -3 3.39295 4.9495
    -26 0 -3 -0.90996 3.8471
    -26 0 -4 -2.72437 3.9863
    -26 0 -4 -2.1768 4.692
    -26 0 -4 -0.5844 3.9722
    -26 0 -5 3.11616 4.3128
    -26 0 -5 -4.22864 4.8551
    -26 0 -5 3.07349 4.6443
    -26 -2 21 9.16071 5.1612
    -26 -2 21 3.2167 4.4891
    -26 2 21 8.23018 5.4585
    -26 2 21 2.92834 3.5136
    26 2 -21 1.1358 4.8895
    -26 -2 20 2.08806 4.5506
    -26 -2 20 3.25807 4.403
    -26 2 20 2.72407 4.544
    -26 2 20 5.55743 3.908
    26 2 -20 6.34251 5.2263
    -26 -2 19 0.59103 4.1234
    -26 -2 19 3.72369 4.21
    -26 2 19 -0.55621 4.0315
    -26 2 19 -0.16924 3.6041
    26 2 -19 -3.59488 4.2813
    -26 -2 18 16.635 5.429
    -26 -2 18 15.807 5.481
    -26 2 18 14.961 5.732
    -26 2 18 16.236 4.587
    26 2 -18 21.671 6.108
    -26 -2 17 9.8621 4.5608
    -26 -2 17 7.08248 4.6424
    -26 2 17 15.366 5.561
    -26 2 17 14.768 4.739
    26 2 -17 8.12413 5.2508
    -26 -2 16 0.76952 3.8037
    -26 -2 16 0.77691 3.8998
    -26 2 16 5.47697 4.5167
    -26 2 16 0.23689 3.4491
    26 2 -16 5.26325 4.763
    -26 -2 15 3.06161 3.8054
    -26 -2 15 3.08344 4.131
    -26 2 15 0.59714 4.3654
    -26 2 15 3.85718 3.6863
    26 2 -15 5.9821 4.7689
    -26 -2 14 3.61885 3.8941
    -26 -2 14 5.20086 4.4091
    -26 2 14 8.31607 4.5947
    -26 2 14 8.66265 4.2644
    26 2 -14 9.66828 5.0179
    -26 -2 13 -1.74944 3.1841
    -26 -2 13 5.71049 4.4339
    -26 2 13 4.79835 4.348
    -26 2 13 -1.86629 3.1094
    26 2 -13 4.5935 4.5154
    -26 -2 12 2.08464 3.3878
    -26 -2 12 -1.75696 3.6057
    -26 2 12 -1.21831 3.5562
    -26 2 12 -0.73075 3.2771
    26 2 -12 -1.53282 4.082
    -26 -2 11 1.28272 3.2316
    -26 -2 11 -2.05542 3.6475
    -26 2 11 1.88524 3.9615
    -26 2 11 0.79671 3.4508
    26 2 -11 0.21082 4.0894
    -26 -2 10 1.10924 2.8944
    -26 -2 10 4.30793 4.3028
    -26 2 10 5.33861 4.387
    -26 2 10 7.02114 4.6811
    -26 2 10 3.98275 3.4879
    26 2 -10 4.47982 4.4672
    -26 -2 9 3.84966 3.0474
    -26 -2 9 3.07387 4.0986
    -26 2 9 2.81247 4.2374
    -26 2 9 1.03432 2.5899
    -26 2 9 1.0813 3.3259
    26 2 -9 3.00415 4.2902
    -26 -2 8 8.47309 3.5018
    -26 -2 8 7.79759 4.4957
    -26 2 8 3.91444 4.3223
    -26 2 8 8.96469 3.5207
    -26 2 8 11.468 4.125
    26 2 -8 8.4982 4.8453
    -26 -2 7 3.75927 2.8218
    -26 -2 7 1.4181 3.8222
    -26 2 7 6.79973 4.548
    -26 2 7 8.1488 3.4999
    -26 2 7 5.27077 3.6624
    26 2 -7 1.26504 4.3534
    -26 -2 6 1.29719 2.4391
    -26 -2 6 8.56272 4.5333
    -26 2 6 5.2262 4.6838
    -26 2 6 2.62558 3.5297
    -26 2 6 1.43147 3.293
    26 2 -6 5.3595 4.2046
    -26 -2 5 4.43886 2.6631
    -26 -2 5 7.46059 4.5435
    -26 2 5 2.51988 4.456
    -26 2 5 4.24545 3.5714
    -26 2 5 6.03773 3.6147
    26 2 -5 6.72785 4.1318
    -26 -2 4 17.601 3.632
    -26 -2 4 7.02487 4.7908
    -26 2 4 15.004 5.502
    -26 2 4 16.789 4.793
    -26 2 4 10.739 4.06
    26 2 -4 15.815 4.844
    -26 -2 3 4.79469 2.6505
    -26 -2 3 6.97328 4.5941
    -26 2 3 4.10918 4.3911
    -26 2 3 4.31157 3.9078
    -26 2 3 6.9272 3.6939
    -26 -2 2 2.99558 4.2661
    -26 2 2 3.66867 4.7771
    -26 2 2 0.80562 3.9075
    -26 2 2 3.3789 3.6552
    -26 -2 1 3.19003 4.678
    -26 2 1 11.649 5.67
    -26 2 1 8.0449 4.7267
    -26 2 1 1.9138 3.6959
    -26 -2 0 11.5 5.333
    -26 2 0 7.80326 5.0807
    -26 2 0 4.96084 4.6741
    -26 2 0 9.10942 4.2118
    -26 -2 -1 -1.24429 4.552
    -26 2 -1 0.51479 4.4764
    -26 2 -1 3.25532 4.3923
    -26 2 -1 -1.00441 3.4897
    -26 -2 -2 3.45948 4.8168
    -26 2 -2 -0.74834 4.6773
    -26 2 -2 10.25 5.486
    -26 2 -2 4.41921 4.1816
    -26 -2 -3 7.34196 5.1882
    -26 2 -3 2.52229 4.8824
    -26 2 -3 0.74952 4.5917
    -26 2 -3 1.9263 3.9005
    -26 -4 14 2.21025 4.6757
    -26 4 14 3.5766 4.9427
    -26 4 14 -2.21509 3.2581
    26 4 -14 0.50436 4.4578
    -26 -4 13 2.08074 4.6437
    -26 4 13 1.5914 4.6209
    -26 4 13 0.23272 3.4539
    26 4 -13 1.04009 4.754
    -26 -4 12 -2.4423 4.445
    -26 4 12 6.46104 4.7688
    -26 4 12 6.12784 3.7845
    26 4 -12 3.02243 4.7056
    -26 -4 11 6.89195 5.429
    -26 4 11 10.643 5.436
    -26 4 11 2.51726 3.5852
    26 4 -11 9.5929 5.2434
    -26 -4 10 1.34848 4.9665
    -26 4 10 2.50815 4.6569
    -26 4 10 1.19908 3.3319
    26 4 -10 -1.17417 4.5946
    -26 -4 9 3.31437 5.0759
    -26 4 9 1.47675 4.691
    -26 4 9 3.16872 3.5553
    26 4 -9 6.69744 5.3305
    -26 -4 8 2.74988 4.6048
    -26 4 8 3.01901 4.7377
    -26 4 8 0.55975 3.1125
    26 4 -8 4.00597 5.0638
    -26 -4 7 3.64381 4.7628
    -26 4 7 3.76959 4.837
    -26 4 7 2.58676 3.2517
    26 4 -7 5.92115 5.1207
    -26 -4 6 4.23799 4.7301
    -26 4 6 2.46485 4.7179
    -26 4 6 -4.487 2.6327
    26 4 -6 -0.5706 4.623
    -26 -4 5 2.55631 4.7319
    -26 4 5 2.59354 4.6978
    -26 4 5 -3.19459 2.8134
    26 4 -5 7.75344 5.2079
    -26 -4 4 1.80591 4.6439
    -26 4 4 -3.73597 4.2664
    -26 4 4 1.27408 3.1591
    26 4 -4 2.71597 4.8565
    -27 -1 22 -0.26418 4.3695
    -27 -1 22 0.6425 3.7007
    -27 1 22 0.27032 5.0272
    -27 -1 21 18.706 5.991
    -27 -1 21 19.07 5.511
    -27 1 21 11.408 5.897
    -27 -1 20 -0.10427 4.3197
    -27 -1 20 -0.75393 3.6216
    -27 1 20 -2.33757 4.4653
    -27 -1 19 4.00599 4.6973
    -27 -1 19 3.84642 3.9907
    -27 1 19 1.04531 4.5517
    -27 1 19 1.98545 2.9026
    -27 -1 18 2.37544 4.5353
    -27 -1 18 3.7586 3.7591
    -27 1 18 0.28549 4.3412
    -27 1 18 3.3621 3.0968
    27 1 -18 1.03501 3.7527
    -27 -1 17 26.852 6.502
    -27 -1 17 29.994 5.767
    -27 1 17 24.404 6.666
    -27 1 17 22.189 5.265
    27 1 -17 17.252 5.047
    -27 -1 16 -3.40838 3.9448
    -27 -1 16 -3.22021 3.1065
    -27 1 16 1.33637 4.0001
    -27 1 16 -3.71197 2.7584
    27 1 -16 1.84581 3.7069
    -27 -1 15 2.59446 4.4109
    -27 -1 15 4.10567 3.8695
    -27 1 15 0.4716 3.9451
    -27 1 15 2.63836 3.5671
    27 1 -15 4.57679 3.9893
    -27 -1 14 3.81641 3.9406
    -27 -1 14 -0.34125 3.2878
    -27 1 14 2.86966 4.1843
    -27 1 14 1.67947 2.8339
    -27 1 14 0.00443 3.53578
    27 1 -14 -0.58284 3.6541
    -27 -1 13 8.85745 4.2791
    -27 -1 13 6.30931 4.0199
    -27 1 13 9.25738 4.4195
    -27 1 13 12.515 3.676
    -27 1 13 3.93661 3.706
    27 1 -13 0.39587 3.545
    -27 -1 12 4.47968 3.8236
    -27 -1 12 -0.08919 3.38471
    -27 1 12 0.42082 3.8727
    -27 1 12 0.00566 2.61768
    -27 1 12 2.76979 3.5889
    27 1 -12 3.57577 3.7641
    -27 -1 11 1.09116 3.5615
    -27 -1 11 2.17217 3.77
    -27 1 11 -1.93118 3.8102
    -27 1 11 0.78031 2.7465
    -27 1 11 -3.08697 3.1807
    27 1 -11 1.10735 3.567
    -27 -1 10 -0.49505 3.201
    -27 -1 10 1.61426 3.6987
    -27 1 10 0.78894 3.7654
    -27 1 10 0.15636 2.857
    -27 1 10 1.54453 3.3481
    27 1 -10 -0.76279 3.2691
    -27 -1 9 6.10733 3.6644
    -27 -1 9 5.15561 4.0445
    -27 -1 9 2.40292 2.9059
    -27 1 9 5.6429 4.3663
    -27 1 9 4.93513 3.2277
    -27 1 9 5.23055 3.8904
    -27 -1 8 -0.31925 3.0786
    -27 -1 8 3.13199 3.6697
    -27 -1 8 1.50111 2.8235
    -27 1 8 0.22078 3.7197
    -27 1 8 0.50395 3.0209
    -27 1 8 -0.39894 3.3367
    -27 -1 7 12.8 4.317
    -27 -1 7 13.695 5.051
    -27 -1 7 4.99855 3.4945
    -27 1 7 7.15188 4.4062
    -27 1 7 11.673 4.11
    -27 1 7 5.25558 3.8551
    -27 -1 6 -1.60106 2.9581
    -27 -1 6 -1.29533 3.5973
    -27 -1 6 -2.09693 2.8353
    -27 1 6 0.65265 3.997
    -27 1 6 2.67897 3.4205
    -27 1 6 3.44654 3.5744
    -27 -1 5 30.808 5.373
    -27 -1 5 32.445 6.211
    -27 -1 5 30.409 5.772
    -27 1 5 40.324 6.826
    -27 1 5 28.214 5.697
    -27 1 5 26.838 5.233
    -27 -1 4 4.78761 3.5291
    -27 -1 4 3.1876 4.3638
    -27 -1 4 6.17654 3.6399
    -27 1 4 3.99994 4.2223
    -27 1 4 2.00565 3.7932
    -27 1 4 -2.42578 3.3557
    -27 -1 3 15.504 4.286
    -27 -1 3 17.435 5.571
    -27 -1 3 10.298 4.233
    -27 1 3 14.566 5.28
    -27 1 3 10.187 4.678
    -27 1 3 12.832 4.459
    -27 -1 2 3.26799 3.278
    -27 -1 2 0.1853 4.0453
    -27 -1 2 -0.23154 2.8725
    -27 1 2 3.54314 4.2869
    -27 1 2 2.67417 4.186
    -27 1 2 3.52018 3.7653
    -27 -1 1 19.326 4.537
    -27 -1 1 16.572 5.755
    -27 -1 1 9.61113 4.0077
    -27 1 1 16.561 5.507
    -27 1 1 17.037 5.518
    -27 1 1 12.334 4.483
    -27 -1 0 1.84994 3.1375
    -27 -1 0 5.7499 4.8048
    -27 -1 0 -2.05112 3.0528
    -27 1 0 3.08672 4.2477
    -27 1 0 -1.21632 4.2765
    -27 1 0 0.24351 3.6537
    -27 -1 -1 0.00766 3.06854
    -27 -1 -1 -0.78559 4.4072
    -27 1 -1 -2.46223 4.2133
    -27 1 -1 4.563 4.6334
    -27 1 -1 -0.50149 3.7039
    -27 -1 -2 1.05969 2.9255
    -27 -1 -2 0.17576 4.4542
    -27 1 -2 0.50101 4.6015
    -27 1 -2 -0.14659 4.4225
    -27 1 -2 2.17926 3.9722
    -27 -1 -3 9.41018 4.2781
    -27 -1 -3 5.69826 5.3294
    -27 1 -3 -1.04493 4.8268
    -27 1 -3 6.00285 5.4588
    -27 1 -3 5.19008 4.3314
    -27 -3 18 17.195 5.505
    -27 -3 18 22.616 6.526
    -27 3 18 26.87 7.075
    -27 3 18 10.087 4.789
    27 3 -18 15.687 6.115
    -27 -3 17 5.03032 4.1208
    -27 -3 17 9.147 5.3711
    -27 3 17 10.184 5.363
    -27 3 17 5.25549 4.1548
    27 3 -17 8.40975 5.6271
    -27 -3 16 -1.80827 3.2229
    -27 -3 16 -1.99961 3.9904
    -27 3 16 -1.22744 4.2104
    -27 3 16 0.36297 3.4607
    27 3 -16 2.88658 4.7551
    -27 -3 15 1.8441 3.3823
    -27 -3 15 1.92559 4.0556
    -27 3 15 -0.50982 4.1531
    -27 3 15 -0.01328 3.35464
    27 3 -15 2.63251 4.9453
    -27 -3 14 -1.60946 2.8776
    -27 -3 14 4.16394 4.879
    -27 3 14 0.76753 4.5593
    -27 3 14 0.2509 3.4425
    27 3 -14 1.31922 4.8068
    -27 -3 13 4.84246 3.4059
    -27 -3 13 6.75997 4.9959
    -27 3 13 6.20634 4.7738
    -27 3 13 4.08156 3.7576
    27 3 -13 7.13869 5.0866
    -27 -3 12 0.93106 2.5349
    -27 -3 12 2.86415 4.56
    -27 3 12 -2.43208 4.0618
    -27 3 12 -0.43376 3.2701
    27 3 -12 4.21622 4.7189
    -27 -3 11 -0.84301 2.012
    -27 -3 11 1.95358 4.5845
    -27 3 11 3.0961 4.6798
    -27 3 11 -1.37316 3.0765
    27 3 -11 3.60603 4.6072
    -27 -3 10 -0.28051 4.0809
    -27 3 10 11.508 5.47
    -27 3 10 7.45839 3.827
    27 3 -10 7.83063 4.9613
    -27 -3 9 13.197 5.506
    -27 3 9 8.16509 4.8958
    -27 3 9 7.08004 3.8919
    27 3 -9 6.24281 4.9685
    -27 -3 8 9.89038 5.1138
    -27 3 8 9.02741 5.3126
    -27 3 8 5.79753 3.7537
    27 3 -8 9.5841 5.1586
    -27 -3 7 4.19177 4.4403
    -27 3 7 3.57674 4.4969
    -27 3 7 1.28039 3.2595
    27 3 -7 4.31084 4.5594
    -27 -3 6 -1.42488 3.7819
    -27 3 6 -1.85435 4.3907
    -27 3 6 -1.6338 2.9711
    27 3 -6 2.26444 4.5796
    -27 -3 5 1.44129 4.0541
    -27 3 5 3.10797 4.8214
    -27 3 5 7.11563 3.8619
    27 3 -5 -0.94884 4.3769
    -27 -3 4 8.9816 4.9487
    -27 3 4 9.76445 5.4024
    -27 3 4 16.178 4.815
    -27 3 4 8.90975 4.0616
    27 3 -4 7.7939 4.628
    -27 -3 3 1.75644 4.0038
    -27 3 3 0.77741 4.2466
    -27 3 3 4.05736 3.7272
    -27 3 3 0.30292 3.2194
    27 3 -3 -2.28939 4.3977
    -27 -3 2 4.62577 4.4399
    -27 3 2 2.08112 4.5809
    -27 3 2 2.72259 4.0042
    -27 3 2 1.54581 3.4212
    -27 -3 1 4.44444 4.7638
    -27 3 1 4.22217 5.4293
    -27 3 1 2.70306 4.1913
    -27 3 1 0.96387 3.5259
    -28 0 22 29.607 7.447
    -28 0 21 3.22781 4.3882
    -28 0 20 0.27691 4.6644
    -28 0 19 0.80757 4.2936
    -28 0 18 15.087 5.633
    -28 0 18 20.922 4.8
    -28 0 17 3.08996 4.4779
    -28 0 17 -3.88577 2.959
    -28 0 16 -2.13693 3.8333
    -28 0 16 -1.99415 2.9673
    -28 0 15 0.28224 3.9386
    -28 0 15 3.25575 3.272
    -28 0 15 0.56389 2.8766
    -28 0 14 -2.29921 3.5917
    -28 0 14 0.18165 3.2432
    -28 0 14 3.18678 3.1425
    -28 0 13 0.91789 3.8557
    -28 0 13 -1.76543 2.9577
    -28 0 13 -1.11868 3.0693
    -28 0 12 2.07472 4.0377
    -28 0 12 6.03335 3.6986
    -28 0 12 5.32506 3.8807
    -28 0 11 -1.23904 3.5579
    -28 0 11 0.73316 3.368
    -28 0 11 0.07823 3.32935
    -28 0 10 2.89162 4.1539
    -28 0 10 0.26782 3.1912
    -28 0 10 -2.73779 3.0075
    -28 0 9 1.61737 3.769
    -28 0 9 1.28391 3.3686
    -28 0 9 -0.36138 3.2026
    -28 0 8 28.822 5.844
    -28 0 8 23.298 5.289
    -28 0 8 40.891 6.687
    -28 0 7 -0.94302 3.6366
    -28 0 7 -0.53255 3.3861
    -28 0 7 0.56355 3.4963
    -28 0 6 10.75 4.629
    -28 0 6 12.003 4.86
    -28 0 6 9.883 4.5258
    -28 0 5 -0.15757 3.6111
    -28 0 5 -0.25873 3.617
    -28 0 5 0.37736 3.3632
    -28 0 4 9.45883 4.5743
    -28 0 4 14.471 5.022
    -28 0 4 8.8068 4.4754
    -28 0 3 -0.29433 3.5727
    -28 0 3 -1.81188 3.6686
    -28 0 3 0.64868 3.5401
    -28 0 2 29.632 6.133
    -28 0 2 32.829 6.797
    -28 0 2 40.452 7.035
    -28 0 1 1.29887 3.8321
    -28 0 1 -2.70045 3.8135
    -28 0 1 -0.80231 3.5767
    -28 0 0 0.68886 3.9145
    -28 0 0 3.20283 4.4922
    -28 0 0 -1.71714 3.6052
    -28 0 -1 2.20867 4.0816
    -28 0 -1 -1.51171 4.3229
    -28 0 -1 -1.64419 3.7589
    -28 0 -2 -1.86982 3.8852
    -28 0 -2 4.74381 5.3991
    -28 0 -2 4.40594 4.2829
    -28 0 -3 -1.14197 3.997
    -28 0 -3 -1.72037 4.6045
    -28 0 -3 1.03931 4.4532
    -28 -2 20 2.87749 4.7122
    -28 -2 20 3.48326 4.4558
    -28 2 20 9.58123 5.4124
    -28 2 20 4.86801 3.9617
    28 2 -20 5.71498 5.2955
    -28 -2 19 4.1587 4.2361
    -28 -2 19 3.10534 4.4242
    -28 2 19 3.48401 4.8684
    -28 2 19 3.31197 3.7729
    28 2 -19 -0.8896 4.7109
    -28 -2 18 8.02345 4.8375
    -28 -2 18 12.722 5.228
    -28 2 18 11.004 5.123
    -28 2 18 9.05935 4.3699
    28 2 -18 2.45116 4.7795
    -28 -2 17 -2.64747 3.4683
    -28 -2 17 -0.42058 3.8513
    -28 2 17 -2.07603 4.2406
    -28 2 17 3.11866 3.7252
    28 2 -17 -0.86502 4.3399
    -28 -2 16 5.73129 4.5987
    -28 -2 16 3.42526 3.9893
    -28 2 16 -0.15949 4.0934
    -28 2 16 3.28315 3.6236
    28 2 -16 4.25129 4.6599
    -28 -2 15 1.60902 3.9716
    -28 -2 15 2.3916 4.0117
    -28 2 15 2.80172 4.5263
    -28 2 15 -0.15127 3.4652
    28 2 -15 2.52428 4.4267
    -28 -2 14 4.93915 3.9646
    -28 -2 14 0.11051 4.1012
    -28 2 14 -0.19414 3.7468
    -28 2 14 -0.60377 3.2673
    28 2 -14 -2.7564 4.1788
    -28 -2 13 1.98159 3.6388
    -28 -2 13 -1.68326 3.8957
    -28 2 13 0.58348 4.244
    -28 2 13 1.9342 3.669
    28 2 -13 -2.68284 4.1044
    -28 -2 12 2.5407 3.5119
    -28 -2 12 4.75493 4.4364
    -28 2 12 0.56273 4.1574
    -28 2 12 0.74875 3.6245
    28 2 -12 1.20806 4.4426
    -28 -2 11 1.03066 3.3153
    -28 -2 11 -0.64339 3.6748
    -28 2 11 3.72455 4.4667
    -28 2 11 -1.04002 3.3197
    28 2 -11 2.47343 4.435
    -28 -2 10 2.65917 2.9581
    -28 -2 10 0.59717 3.8803
    -28 2 10 -1.33471 3.6798
    -28 2 10 1.45267 3.5172
    28 2 -10 5.24263 4.3466
    -28 -2 9 0.11506 2.7713
    -28 -2 9 -1.28691 3.5882
    -28 2 9 -0.19098 4.0358
    -28 2 9 1.13201 2.715
    -28 2 9 1.18424 3.4862
    28 2 -9 3.10566 4.0077
    -28 -2 8 17.236 4.128
    -28 -2 8 16.746 5.382
    -28 2 8 8.68202 4.9508
    -28 2 8 19.57 4.566
    -28 2 8 8.85781 4.281
    28 2 -8 17.862 5.162
    -28 -2 7 4.05514 2.9583
    -28 -2 7 6.62855 4.4942
    -28 2 7 1.94273 4.4011
    -28 2 7 5.84642 3.5393
    -28 2 7 3.03216 3.5796
    28 2 -7 2.09249 3.9074
    -28 -2 6 4.69824 3.0011
    -28 -2 6 4.3959 4.3731
    -28 2 6 1.68257 4.4957
    -28 2 6 4.43501 3.6896
    -28 2 6 1.71654 3.5497
    -28 -2 5 3.8289 2.5876
    -28 -2 5 8.22254 4.8956
    -28 2 5 11.586 5.264
    -28 2 5 10.29 4.392
    -28 2 5 9.95416 4.2889
    -28 -2 4 4.2911 4.6416
    -28 2 4 7.07859 4.8175
    -28 2 4 7.26425 4.2972
    -28 2 4 4.33559 4.0411
    -28 -2 3 1.59424 4.2768
    -28 2 3 0.22275 4.0715
    -28 2 3 0.7439 3.7497
    -28 2 3 -1.70949 3.3563
    -28 -2 2 3.65699 4.7611
    -28 2 2 3.77338 4.8145
    -28 2 2 3.39177 4.2177
    -28 2 2 2.02473 3.7816
    -28 -2 1 -1.90744 3.9827
    -28 2 1 0.06504 4.46553
    -28 2 1 4.5305 4.4413
    -28 2 1 -1.35151 3.4898
    -28 -2 0 4.0876 4.9548
    -28 2 0 7.65833 5.7583
    -28 2 0 3.65128 4.4982
    -28 2 0 0.59829 3.7757
    -28 -2 -1 3.08212 4.752
    -28 2 -1 1.03667 5.2011
    -28 2 -1 -0.93721 4.0524
    -28 2 -1 -0.30095 3.9278
    -29 -1 21 10.348 5.34
    -29 -1 21 14.579 5.293
    -29 1 21 7.40417 5.8505
    -29 -1 20 1.29262 4.6048
    -29 -1 20 4.0322 4.0942
    -29 1 20 1.46334 4.5942
    -29 -1 19 6.85938 4.9836
    -29 -1 19 9.16172 4.5323
    -29 1 19 8.28479 5.1828
    -29 -1 18 0.86778 4.5126
    -29 -1 18 -0.41943 3.3713
    -29 1 18 2.18325 4.5377
    -29 1 18 -0.82493 2.9649
    -29 -1 17 11.24 5.253
    -29 -1 17 4.53127 4.0375
    -29 1 17 4.05922 4.4369
    -29 1 17 8.44361 4.1023
    -29 -1 16 1.86513 4.3032
    -29 -1 16 4.60906 3.94
    -29 1 16 -2.85178 3.7482
    -29 1 16 0.38419 3.286
    -29 -1 15 1.34496 4.096
    -29 -1 15 -0.71569 3.5447
    -29 1 15 2.25377 4.4201
    -29 1 15 3.15595 4.0732
    -29 -1 14 2.38301 3.9757
    -29 -1 14 -1.20336 3.3801
    -29 1 14 1.73396 4.5587
    -29 1 14 -1.95736 3.3776
    -29 -1 13 3.36391 4.0055
    -29 -1 13 -1.69364 3.4408
    -29 1 13 2.45559 4.3966
    -29 1 13 1.04746 2.9936
    -29 1 13 -0.27403 3.5164
    -29 -1 12 2.86978 3.9786
    -29 -1 12 4.68021 4.0831
    -29 1 12 7.85672 4.8301
    -29 1 12 -1.41079 2.7627
    -29 1 12 3.33062 4.006
    -29 -1 11 4.36432 3.8499
    -29 -1 11 8.21442 4.427
    -29 1 11 4.22067 4.2606
    -29 1 11 10.479 3.834
    -29 1 11 3.63341 3.7329
    -29 -1 10 0.46025 3.5183
    -29 -1 10 1.68695 3.6822
    -29 1 10 1.76688 3.9168
    -29 1 10 4.4066 3.1648
    -29 1 10 2.26032 3.806
    -29 -1 9 9.37457 4.2498
    -29 -1 9 12.66 4.778
    -29 1 9 14.79 5.443
    -29 1 9 15.095 4.32
    -29 1 9 14.074 4.864
    -29 -1 8 2.45197 3.4386
    -29 -1 8 4.46881 4.2071
    -29 1 8 6.26226 4.3528
    -29 1 8 6.9036 3.9013
    -29 1 8 11.843 4.662
    -29 -1 7 6.85817 3.8914
    -29 -1 7 7.8186 4.415
    -29 1 7 5.87042 4.4934
    -29 1 7 3.82056 3.7597
    -29 1 7 4.12883 4.15
    -29 -1 6 -1.90109 2.948
    -29 -1 6 1.53695 3.8867
    -29 1 6 5.47685 4.5531
    -29 1 6 2.00203 3.6096
    -29 1 6 2.68195 3.8979
    -29 -1 5 11.437 4.152
    -29 -1 5 16.218 5.376
    -29 1 5 13.617 5.242
    -29 1 5 19.752 5.29
    -29 1 5 17.492 4.799
    -29 -1 4 9.83072 4.0022
    -29 -1 4 4.62438 4.6444
    -29 1 4 3.4122 4.3093
    -29 1 4 6.00415 4.3175
    -29 1 4 5.65759 4.1223
    -29 -1 3 3.04353 3.287
    -29 -1 3 3.8258 4.4919
    -29 1 3 0.48509 4.1052
    -29 1 3 4.18329 4.344
    -29 1 3 0.76541 3.726
    -29 -1 2 -1.26315 2.9256
    -29 -1 2 0.5612 4.184
    -29 1 2 1.62723 4.2206
    -29 1 2 2.18243 4.2075
    -29 1 2 2.24984 3.8225
    -29 -1 1 2.24557 3.3093
    -29 -1 1 2.03307 4.6359
    -29 1 1 -0.01999 4.25733
    -29 1 1 0.32473 4.3192
    -29 1 1 0.85001 3.9398
    -29 -1 0 3.4633 2.9732
    -29 -1 0 -0.15228 4.4309
    -29 1 0 2.67902 4.6683
    -29 1 0 2.07111 4.2882
    -29 1 0 -4.78486 3.4841
    -29 -1 -1 1.13691 2.7086
    -29 -1 -1 2.73646 4.7457
    -29 1 -1 4.713 4.9871
    -29 1 -1 -2.03055 4.4316
    -29 1 -1 -2.57951 3.8337
    -29 -3 16 2.59398 3.6336
    -29 -3 16 0.41411 4.3722
    -29 3 16 -0.67761 4.2836
    -29 3 16 1.9395 3.807
    29 3 -16 0.04233 4.63739
    -29 -3 15 1.48018 3.3949
    -29 -3 15 0.20154 4.1194
    -29 3 15 0.322 4.6064
    -29 3 15 -0.71014 3.4923
    29 3 -15 3.79418 4.8752
    -29 -3 14 3.85078 3.4217
    -29 -3 14 5.91846 5.0304
    -29 3 14 8.83711 5.6587
    -29 3 14 1.17213 3.7518
    29 3 -14 5.57184 5.0438
    -29 -3 13 0.39127 2.5377
    -29 -3 13 1.7894 4.8382
    -29 3 13 -0.7155 4.2445
    -29 3 13 2.23104 3.7306
    29 3 -13 6.92707 5.1899
    -29 -3 12 3.39645 3.0956
    -29 -3 12 -2.71848 4.0723
    -29 3 12 -0.9913 3.9794
    -29 3 12 1.43498 3.6707
    29 3 -12 4.04791 4.9889
    -29 -3 11 2.87215 4.8357
    -29 3 11 -1.12473 4.2594
    -29 3 11 2.18798 3.5569
    29 3 -11 0.31807 4.5221
    -29 -3 10 2.74825 4.6079
    -29 3 10 3.91772 4.7287
    -29 3 10 0.90646 3.5577
    29 3 -10 3.32009 4.8417
    -29 -3 9 4.95056 4.8574
    -29 3 9 1.15541 4.4359
    -29 3 9 5.05211 3.898
    29 3 -9 0.38161 4.6252
    -29 -3 8 8.94059 5.3034
    -29 3 8 8.17155 5.1087
    -29 3 8 10.045 4.417
    29 3 -8 7.64159 5.0607
    -29 -3 7 5.14586 4.6878
    -29 3 7 -1.22269 4.2329
    -29 3 7 0.82803 3.4851
    29 3 -7 0.8815 3.9004
    -29 -3 6 8.09549 5.322
    -29 3 6 6.76271 5.3512
    -29 3 6 1.02981 3.7082
    29 3 -6 8.7077 6.7494
    -29 -3 5 1.97178 4.4478
    -29 3 5 2.10778 4.6989
    -29 3 5 1.6373 3.4039
    -29 -3 4 -4.44828 3.7462
    -29 3 4 2.45894 4.7243
    -29 3 4 -1.30169 3.4385
    -30 0 21 2.31928 4.8805
    -30 0 20 -0.42734 4.5296
    -30 0 19 -3.63318 4.2843
    -30 0 18 0.77126 4.5178
    -30 0 17 0.73257 4.4063
    -30 0 17 4.20252 3.5646
    -30 0 16 17.562 5.685
    -30 0 16 14.708 4.46
    -30 0 15 0.69587 4.0884
    -30 0 15 1.49431 3.3076
    -30 0 14 -2.69654 3.8178
    -30 0 14 -1.82252 3.1941
    -30 0 14 -1.26821 2.9855
    -30 0 13 3.18045 4.0818
    -30 0 13 0.665 3.2004
    -30 0 13 0.73211 3.2031
    -30 0 12 36.115 6.714
    -30 0 12 31.453 5.738
    -30 0 12 21.202 5.002
    -30 0 11 -0.72919 3.7447
    -30 0 11 3.94955 3.5068
    -30 0 11 -1.69926 3.2701
    -30 0 10 5.20932 4.3116
    -30 0 10 2.82253 3.54
    -30 0 10 7.05624 4.3161
    -30 0 9 2.162 3.816
    -30 0 9 2.24638 3.644
    -30 0 9 1.31418 3.6978
    -30 0 8 18.391 5.335
    -30 0 8 15.834 5.035
    -30 0 8 10.371 4.646
    -30 0 7 2.95827 3.8615
    -30 0 7 0.13698 3.5763
    -30 0 7 -1.61832 3.2771
    -30 0 6 11.564 4.851
    -30 0 6 12.457 4.869
    -30 0 6 12.099 4.914
    -30 0 5 0.1102 3.836
    -30 0 5 -0.58847 3.5189
    -30 0 5 0.60444 3.5998
    -30 0 4 8.72725 4.6084
    -30 0 4 7.28119 4.754
    -30 0 4 1.54236 3.8551
    -30 0 3 0.73555 3.7692
    -30 0 3 4.14953 4.5368
    -30 0 3 1.53325 3.5328
    -30 0 2 0.63918 3.7242
    -30 0 2 -0.89234 4.0356
    -30 0 2 1.33775 3.8839
    -30 0 1 0.86472 3.9017
    -30 0 1 -0.25239 4.0687
    -30 0 1 4.25385 4.1348
    -30 0 0 -1.30395 3.8392
    -30 0 0 8.53798 5.1438
    -30 0 0 -1.56039 3.9002
    -30 -2 19 -1.23248 3.7674
    -30 -2 19 -1.11497 3.9656
    -30 2 19 -1.69534 4.3417
    -30 2 19 0.10623 3.4799
    30 2 -19 -1.48212 4.8614
    -30 -2 18 1.79224 4.0332
    -30 -2 18 -3.11842 3.4068
    -30 2 18 -1.39487 4.203
    -30 2 18 1.46893 3.7086
    30 2 -18 -4.4663 3.6007
    -30 -2 17 -2.32521 3.9541
    -30 -2 17 0.58409 4.0198
    -30 2 17 3.47701 4.5836
    -30 2 17 -0.85714 3.6312
    30 2 -17 -2.06924 3.7344
    -30 -2 16 2.72638 4.2687
    -30 -2 16 4.84772 4.5056
    -30 2 16 1.9351 4.4593
    -30 2 16 -1.45052 3.5429
    30 2 -16 0.45751 4.1334
    -30 -2 15 6.12988 4.5418
    -30 -2 15 6.99156 4.7045
    -30 2 15 4.89213 4.7847
    -30 2 15 0.55844 3.4346
    30 2 -15 8.64235 4.6085
    -30 -2 14 -2.99049 3.0838
    -30 -2 14 -0.41843 4.1066
    -30 2 14 -1.32911 4.1665
    -30 2 14 0.1069 3.5992
    30 2 -14 2.14409 3.9214
    -30 -2 13 4.1189 3.8997
    -30 -2 13 0.60388 3.9865
    -30 2 13 3.19186 4.7382
    -30 2 13 4.14116 3.9467
    30 2 -13 1.15687 3.8653
    -30 -2 12 11.297 4.533
    -30 -2 12 14.052 5.479
    -30 2 12 7.93389 5.0925
    -30 2 12 12.597 4.733
    30 2 -12 18.173 6.646
    -30 -2 11 3.46621 3.417
    -30 -2 11 0.15945 4.005
    -30 2 11 2.40667 4.1733
    -30 2 11 2.61911 3.8639
    -30 -2 10 1.37232 3.0939
    -30 -2 10 5.23623 4.4479
    -30 2 10 5.75029 4.9703
    -30 2 10 5.59123 3.8901
    -30 -2 9 6.81998 3.5976
    -30 -2 9 8.14865 4.6604
    -30 2 9 8.0201 5.1623
    -30 2 9 7.34038 4.2097
    -30 -2 8 20.192 4.516
    -30 -2 8 13.365 5.45
    -30 2 8 12.149 5.58
    -30 2 8 20.283 4.997
    -30 2 8 25.914 5.717
    -30 -2 7 0.47308 2.4011
    -30 -2 7 1.33729 3.9023
    -30 2 7 3.98948 4.603
    -30 2 7 1.37677 3.2257
    -30 2 7 -2.21084 3.4637
    -30 -2 6 5.01498 4.5664
    -30 2 6 0.98378 4.3754
    -30 2 6 6.25478 3.8451
    -30 2 6 -1.58183 3.467
    -30 -2 5 0.40189 4.3543
    -30 2 5 5.95028 4.9651
    -30 2 5 7.65815 4.1062
    -30 2 5 0.54563 3.582
    -30 -2 4 5.25553 4.9678
    -30 2 4 3.86549 4.987
    -30 2 4 5.17479 4.1811
    -30 2 4 2.72015 3.8972
    -30 -2 3 0.87457 4.4499
    -30 2 3 1.78965 4.6657
    -30 2 3 3.60337 4.2295
    -30 2 3 0.39211 3.6638
    -30 -2 2 0.11989 4.4078
    -30 2 2 2.83548 4.8728
    -30 2 2 3.08995 4.1504
    -30 2 2 -1.7955 3.6497
    -31 -1 20 -2.1502 4.4442
    -31 -1 20 -0.56652 3.6986
    -31 1 20 -3.70052 3.9461
    -31 -1 19 -0.64319 4.7933
    -31 -1 19 1.83051 3.8026
    -31 1 19 -3.04766 3.995
    -31 -1 18 2.1759 4.8567
    -31 -1 18 -3.86853 3.2797
    -31 1 18 0.73904 4.7317
    -31 1 18 2.80573 3.3175
    -31 -1 17 0.05795 4.53177
    -31 -1 17 6.00953 4.318
    -31 1 17 5.74901 4.5173
    -31 1 17 -0.39277 3.0981
    -31 -1 16 1.97963 4.6364
    -31 -1 16 2.76608 3.9713
    -31 1 16 1.82626 4.6026
    -31 1 16 1.20724 3.8348
    -31 -1 15 6.67148 4.7946
    -31 -1 15 17.201 5.297
    -31 1 15 8.665 5.1745
    -31 1 15 5.10209 3.9665
    -31 -1 14 3.7619 4.078
    -31 -1 14 0.08818 3.84985
    -31 1 14 4.9768 4.5002
    -31 1 14 -3.86676 3.2519
    -31 -1 13 7.61552 4.4855
    -31 -1 13 8.32595 4.6414
    -31 1 13 2.58595 4.8016
    -31 1 13 2.64867 3.7227
    -31 -1 12 2.28093 3.81
    -31 -1 12 -0.57945 3.6465
    -31 1 12 1.29505 4.0015
    -31 1 12 5.45298 3.5547
    -31 1 12 -0.61845 3.8277
    -31 -1 11 2.15141 3.788
    -31 -1 11 2.45686 3.8688
    -31 1 11 7.76997 4.8566
    -31 1 11 4.80171 3.7022
    -31 1 11 2.72298 3.9945
    -31 -1 10 -0.75001 3.4632
    -31 -1 10 3.65198 4.0219
    -31 1 10 2.68593 4.1374
    -31 1 10 2.67669 3.085
    -31 1 10 1.5436 3.8385
    -31 -1 9 23.867 5.448
    -31 -1 9 23.071 5.965
    -31 1 9 15.375 5.54
    -31 1 9 18.019 4.77
    -31 1 9 22.142 5.681
    -31 -1 8 -4.46731 2.9571
    -31 -1 8 0.14225 3.9251
    -31 1 8 1.39846 4.5848
    -31 1 8 1.10294 3.3217
    -31 1 8 1.92267 3.7673
    -31 -1 7 2.6518 3.698
    -31 -1 7 4.21862 4.1987
    -31 1 7 1.00217 4.376
    -31 1 7 3.9416 3.9169
    -31 1 7 3.35301 4.1244
    -31 -1 6 3.34047 3.6324
    -31 -1 6 -2.0115 3.7809
    -31 1 6 0.2487 4.1909
    -31 1 6 3.06953 3.8085
    -31 1 6 -3.11936 3.4225
    -31 -1 5 7.66727 3.91
    -31 -1 5 5.95874 4.6589
    -31 1 5 8.45509 4.9671
    -31 1 5 2.34412 3.8755
    -31 1 5 4.36128 4.3085
    -31 -1 4 2.15372 3.1782
    -31 -1 4 -0.76782 4.0669
    -31 1 4 -2.85932 4.0926
    -31 1 4 4.85648 4.3333
    -31 1 4 -1.97636 3.4809
    -31 -1 3 -0.15613 3.1505
    -31 -1 3 3.45394 4.7445
    -31 1 3 -0.15006 4.1701
    -31 1 3 2.15251 3.9636
    -31 1 3 0.86418 3.9847
    -31 -1 2 3.16488 3.2403
    -31 -1 2 0.04471 4.26689
    -31 1 2 3.0078 4.582
    -31 1 2 3.47853 4.3701
    -31 1 2 -4.55104 3.6049
    -31 -3 12 6.74087 5.4105
    -31 3 12 6.9909 4.354
    31 3 -12 13.31 5.472
    -31 -3 11 -0.95097 4.2196
    -31 3 11 -0.78883 4.6152
    -31 3 11 -1.41828 3.7358
    31 3 -11 1.86718 4.3448
    -31 -3 10 4.29319 4.9003
    -31 3 10 2.44409 4.7627
    -31 3 10 4.50794 4.025
    31 3 -10 -2.18617 5.4399
    -32 0 19 -5.19108 4.118
    -32 0 18 2.82508 4.6427
    -32 0 17 3.93268 4.6402
    -32 0 16 22.476 6.036
    -32 0 16 27.491 5.585
    -32 0 15 -0.99461 4.068
    -32 0 15 0.61268 3.5182
    -32 0 14 0.83489 4.1023
    -32 0 14 2.47564 3.4754
    -32 0 13 2.16809 4.311
    -32 0 13 0.0985 3.55932
    -32 0 13 -0.95553 3.0866
    -32 0 12 15.963 5.52
    -32 0 12 17.654 5.111
    -32 0 12 13.181 4.817
    -32 0 11 -0.84441 3.9353
    -32 0 11 0.13475 3.5638
    -32 0 11 1.71905 3.527
    -32 0 10 6.23627 4.5927
    -32 0 10 5.79519 4.2875
    -32 0 10 6.60952 4.05
    -32 0 9 0.52337 3.899
    -32 0 9 -2.09968 3.2148
    -32 0 9 2.4945 3.66
    -32 0 8 1.90015 4.0564
    -32 0 8 1.5102 3.7804
    -32 0 8 2.94187 4.0653
    -32 0 7 0.00626 3.84243
    -32 0 7 1.0074 3.7703
    -32 0 7 -2.27181 3.5614
    -32 0 6 -0.94872 3.8752
    -32 0 6 4.76833 4.3351
    -32 0 6 1.19146 3.919
    -32 0 5 2.51634 4.0533
    -32 0 5 1.58496 3.7715
    -32 0 5 -0.68112 3.6329
    -32 0 4 3.08499 4.479
    -32 0 4 7.01674 4.7132
    -32 0 4 0.76747 4.0027
    -32 0 3 0.68715 4.1739
    -32 0 3 2.38631 4.2527
    -32 0 3 -6.29159 3.2853
    -32 -2 16 3.81291 4.2296
    -32 -2 16 11.544 5.401
    -32 2 16 5.19888 5.2695
    -32 2 16 8.76021 4.7149
    -32 -2 15 4.06188 4.2879
    -32 -2 15 5.10447 4.7069
    -32 2 15 10.611 5.664
    -32 2 15 3.51035 4.4219
    -32 -2 14 -0.81133 3.6963
    -32 -2 14 1.89409 4.3892
    -32 2 14 3.36415 4.7008
    -32 2 14 -2.92552 3.4811
    -32 -2 13 8.17506 4.3898
    -32 -2 13 9.53593 5.227
    -32 2 13 6.74642 5.1574
    -32 2 13 4.08255 4.2883
    -32 -2 12 3.57848 3.7342
    -32 -2 12 8.33063 5.0431
    -32 2 12 8.38029 5.2789
    -32 2 12 10.133 4.956
    -32 -2 11 5.89744 3.5641
    -32 -2 11 2.36287 4.4954
    -32 2 11 -1.2516 4.1893
    -32 2 11 -1.52454 3.4578
    -32 -2 10 -0.5588 2.9192
    -32 -2 10 -3.48831 3.5998
    -32 2 10 5.58414 5.0279
    -32 2 10 -0.26499 3.6786
    -32 -2 9 0.90906 2.5829
    -32 -2 9 3.36284 4.5382
    -32 2 9 2.60287 5.1906
    -32 2 9 -0.82903 3.9088
    -32 -2 8 -0.70996 2.9679
    -32 -2 8 3.20618 4.4874
    -32 2 8 8.81288 5.2232
    -32 2 8 -1.13638 3.8341
    -32 -2 7 1.72235 4.074
    -32 2 7 -0.34607 4.538
    -32 2 7 4.32447 3.7334
    -32 2 7 -0.40891 3.7649
    -32 -2 6 0.4977 4.1889
    -32 2 6 -1.40121 4.2428
    -32 2 6 4.91982 3.8947
    -32 2 6 0.76755 4.0005
    -33 -1 18 2.03581 4.7168
    -33 -1 18 -1.08504 3.66
    -33 1 18 -4.25142 3.9516
    -33 -1 17 3.6945 4.9288
    -33 -1 17 9.88656 4.9519
    -33 1 17 6.44271 4.9898
    -33 1 17 6.04171 4.1992
    -33 -1 16 -1.21853 4.1897
    -33 -1 16 -1.30554 3.6279
    -33 1 16 1.21874 4.4409
    -33 1 16 0.13475 3.5642
    -33 -1 15 14.82 5.401
    -33 -1 15 11.597 5.132
    -33 1 15 1.57161 4.6671
    -33 1 15 9.65496 4.9144
    -33 -1 14 0.57933 4.0052
    -33 -1 14 6.4476 4.4285
    -33 1 14 0.42351 4.3168
    -33 1 14 2.89006 4.1623
    -33 -1 13 17.231 5.483
    -33 -1 13 7.38916 4.9372
    -33 1 13 16.626 5.926
    -33 1 13 12.291 5.149
    -33 -1 12 0.3522 3.6916
    -33 -1 12 2.03726 4.1482
    -33 1 12 -2.63774 4.0828
    -33 1 12 -2.87534 3.6805
    -33 -1 11 -1.45073 3.6471
    -33 -1 11 2.30272 4.1111
    -33 1 11 3.25694 4.5725
    -33 1 11 0.74631 3.4282
    -33 1 11 0.79447 3.942
    -33 -1 10 -0.41611 3.5577
    -33 -1 10 3.32069 4.2509
    -33 1 10 3.47981 4.3896
    -33 1 10 3.8745 3.6944
    -33 1 10 -0.51135 3.881
    -33 -1 9 7.61799 4.4052
    -33 -1 9 8.14499 4.7436
    -33 1 9 7.14335 4.916
    -33 1 9 11.397 4.331
    -33 1 9 4.41892 4.4243
    -33 -1 8 2.84298 3.7473
    -33 -1 8 3.43917 4.3497
    -33 1 8 3.80572 4.7584
    -33 1 8 0.76489 3.4984
    -33 1 8 -2.43312 3.6772
    -33 -1 7 -0.12977 3.4279
    -33 -1 7 3.79411 4.4259
    -33 1 7 0.83498 4.3662
    -33 1 7 2.2355 3.7214
    -33 1 7 4.6536 4.4598
    -33 -1 6 0.24225 3.0378
    -33 -1 6 2.07675 4.1734
    -33 1 6 0.5703 4.3311
    -33 1 6 4.24332 4.1692
    -33 1 6 -1.01362 4.0595
    -33 -1 5 2.67854 3.4587
    -33 -1 5 2.07928 4.4682
    -33 1 5 5.58541 4.8084
    -33 1 5 2.11552 4.0958
    -33 1 5 7.24446 4.6959
    -34 0 17 0.65153 4.5655
    -34 0 16 29.776 7.164
    -34 0 15 -3.49804 4.1078
    -34 0 15 -2.05083 3.3869
    -34 0 14 12.244 5.602
    -34 0 14 6.78321 4.3678
    -34 0 13 4.21271 4.5611
    -34 0 13 2.95416 3.9025
    -34 0 12 0.89077 4.2439
    -34 0 12 8.1771 4.5309
    -34 0 11 4.26296 4.4451
    -34 0 11 3.81209 4.0005
    -34 0 10 0.26321 3.9081
    -34 0 10 0.67591 3.7579
    -34 0 10 0.24544 3.892
    -34 0 9 0.11307 3.7986
    -34 0 9 2.49003 3.893
    -34 0 9 -4.55231 2.7602
    -34 0 8 3.75918 4.2359
    -34 0 8 5.92617 4.375
    -34 0 8 -6.05939 2.9861
    -34 0 7 2.62719 4.2555
    -34 0 7 1.14072 3.9976
    -34 0 7 4.01989 3.9834
_refine_special_details     ?
_reflns_number_total     2498
_reflns_number_gt     1396
_reflns_threshold_expression     'I > 2\s(I)'
_refine_ls_structure_factor_coef     Fsqd
_refine_ls_matrix_type     full
_refine_ls_R_factor_all     0.0988
_refine_ls_R_factor_gt     0.0445
_refine_ls_wR_factor_gt     0.0805
_refine_ls_wR_factor_ref     0.0911
_refine_ls_goodness_of_fit_ref     0.843
_refine_ls_restrained_S_all     0.843
_refine_ls_number_reflns     2498
_refine_ls_number_parameters     137
_refine_ls_number_restraints     0
_refine_ls_hydrogen_treatment     constr
_refine_ls_weighting_scheme     calc
_refine_ls_weighting_details
                      'w=1/[\s^2^(Fo^2^)+(0.0339P)^2^] where P=(Fo^2^+2Fc^2^)/3'
_atom_sites_solution_hydrogens     geom
_atom_sites_solution_primary     dual
_atom_sites_solution_secondary     ?
_refine_ls_shift/su_max     0.001
_refine_ls_shift/su_mean     0.000
_refine_diff_density_max     1.718
_refine_diff_density_min     -0.729
_refine_ls_extinction_method     none
_refine_ls_extinction_coef     .
loop_
    _atom_type_symbol
    _atom_type_description
    _atom_type_scat_dispersion_real
    _atom_type_scat_dispersion_imag
    _atom_type_scat_source
    'C' 'C' 0.0033 0.0016
                         'International Tables Vol C Tables 4.2.6.8 and 6.1.1.4'
    'H' 'H' 0.0000 0.0000
                         'International Tables Vol C Tables 4.2.6.8 and 6.1.1.4'
    'Cu' 'Cu' 0.3201 1.2651
                         'International Tables Vol C Tables 4.2.6.8 and 6.1.1.4'
    'N' 'N' 0.0061 0.0033
                         'International Tables Vol C Tables 4.2.6.8 and 6.1.1.4'
    'O' 'O' 0.0106 0.0060
                         'International Tables Vol C Tables 4.2.6.8 and 6.1.1.4'
_computing_data_collection
;
SAINT (Bruker, 2013)
;
_computing_cell_refinement
;
APEX2 (Bruker, 2013)
;
_computing_data_reduction
;
SAINT (Bruker, 2013)
;
_computing_structure_solution
;
SHELXT (Sheldrick, 2015a)
;
_computing_structure_refinement
;
SHELXL2017 (Sheldrick, 2015b)
;
_computing_molecular_graphics
;
OLEX2 (Dolomanov <i>et al.</i>,  2009)
;
_computing_publication_material
;
OLEX2 (Dolomanov <i>et al.</i>,  2009)
;
loop_
    _atom_site_type_symbol
    _atom_site_label
    _atom_site_fract_x
    _atom_site_fract_y
    _atom_site_fract_z
    _atom_site_U_iso_or_equiv
    _atom_site_adp_type
    _atom_site_calc_flag
    _atom_site_occupancy
    _atom_site_disorder_assembly
    _atom_site_disorder_group
    Cu Cu1 0.48390(3) 0.21483(12) 0.37001(4) 0.02665(19) Uani d 1 . .
    Cu Cu2 0.60202(3) 0.16869(12) 0.43005(4) 0.0350(2) Uani d 1 . .
    O O1 0.31627(15) 0.7706(7) 0.3834(2) 0.0307(8) Uani d 1 . .
    N N5 0.42154(19) 0.5236(7) 0.3357(2) 0.0242(10) Uani d 1 . .
    N N6 0.3369(2) 0.9360(8) 0.2842(3) 0.0303(11) Uani d 1 . .
    C C4 0.6090(2) 0.7890(9) 0.4339(3) 0.0284(11) Uani d 0.5 A -2
    C C5 0.3898(2) 0.5558(10) 0.3714(3) 0.0230(12) Uani d 1 . .
    H H5 0.395884 0.440570 0.415076 0.028 Uiso calc 1 . .
    C C3 0.6081(2) 0.5524(10) 0.4335(3) 0.0313(12) Uani d 0.5 B -1
    C C8 0.4114(2) 0.7025(10) 0.2737(3) 0.0256(11) Uani d 1 . .
    H H8 0.432622 0.687906 0.246866 0.031 Uiso calc 1 . .
    C C6 0.3472(2) 0.7606(10) 0.3445(3) 0.0269(12) Uani d 1 . .
    C C7 0.3710(3) 0.9009(10) 0.2504(3) 0.0320(14) Uani d 1 . .
    H H7 0.366143 1.021425 0.208471 0.038 Uiso calc 1 . .
    C C9 0.2705(2) 0.9697(11) 0.3541(4) 0.0355(14) Uani d 1 . .
    H H9A 0.242718 0.935695 0.296265 0.043 Uiso calc 1 . .
    H H9B 0.285567 1.155698 0.359242 0.043 Uiso calc 1 . .
    C C10 0.2431(3) 0.9374(13) 0.4063(4) 0.0437(16) Uani d 1 . .
    H H10A 0.210384 1.058036 0.386082 0.066 Uiso calc 1 . .
    H H10B 0.270287 0.984284 0.462610 0.066 Uiso calc 1 . .
    H H10C 0.230857 0.749007 0.403666 0.066 Uiso calc 1 . .
    N N3 0.6081(2) 0.5524(10) 0.4335(3) 0.0313(12) Uani d 0.5 A -2
    N N4 0.6090(2) 0.7890(9) 0.4339(3) 0.0284(11) Uani d 0.5 B -1
    C C2 0.4969(2) 0.0527(9) 0.4702(3) 0.0274(12) Uani d 0.5 C 5
    C C1 0.4978(2) 0.2054(8) 0.2793(3) 0.0254(11) Uani d 0.5 C 3
    N N1 0.4978(2) 0.2054(8) 0.2793(3) 0.0254(11) Uani d 0.5 C 4
    N N2 0.4969(2) 0.0527(9) 0.4702(3) 0.0274(12) Uani d 0.5 C 6
loop_
    _atom_site_aniso_label
    _atom_site_aniso_U_11
    _atom_site_aniso_U_22
    _atom_site_aniso_U_33
    _atom_site_aniso_U_12
    _atom_site_aniso_U_13
    _atom_site_aniso_U_23
    Cu1 0.0346(4) 0.0309(4) 0.0197(3) 0.0007(3) 0.0175(3) 0.0022(3)
    Cu2 0.0518(5) 0.0196(3) 0.0408(5) 0.0005(3) 0.0285(4) -0.0002(3)
    O1 0.030(2) 0.041(2) 0.0252(19) 0.0082(18) 0.0169(17) 0.0077(17)
    N5 0.035(3) 0.017(2) 0.022(2) -0.0055(19) 0.016(2) -0.0010(18)
    N6 0.035(3) 0.022(2) 0.031(3) -0.002(2) 0.015(3) 0.003(2)
    C4 0.035(3) 0.026(2) 0.024(3) 0.000(2) 0.015(2) -0.001(2)
    C5 0.033(3) 0.022(3) 0.017(3) 0.000(2) 0.015(3) 0.002(2)
    C3 0.038(3) 0.032(3) 0.021(3) 0.001(3) 0.013(3) -0.003(2)
    C8 0.036(3) 0.026(3) 0.020(3) -0.004(3) 0.018(3) 0.000(2)
    C6 0.036(3) 0.020(2) 0.024(3) -0.006(2) 0.015(3) -0.002(2)
    C7 0.043(4) 0.026(3) 0.030(3) -0.006(3) 0.020(3) 0.007(2)
    C9 0.030(4) 0.043(3) 0.031(3) 0.007(3) 0.013(3) 0.004(3)
    C10 0.030(4) 0.063(4) 0.045(4) 0.013(3) 0.024(3) 0.009(3)
    N3 0.038(3) 0.032(3) 0.021(3) 0.001(3) 0.013(3) -0.003(2)
    N4 0.035(3) 0.026(2) 0.024(3) 0.000(2) 0.015(2) -0.001(2)
    C2 0.033(3) 0.029(3) 0.021(3) 0.000(2) 0.014(3) 0.000(2)
    C1 0.023(3) 0.025(2) 0.030(3) 0.002(2) 0.015(2) 0.003(2)
    N1 0.023(3) 0.025(2) 0.030(3) 0.002(2) 0.015(2) 0.003(2)
    N2 0.033(3) 0.029(3) 0.021(3) 0.000(2) 0.014(3) 0.000(2)
_geom_special_details
;
 All esds (except the esd in the dihedral angle between two l.s. planes)
 are estimated using the full covariance matrix.  The cell esds are taken
 into account individually in the estimation of esds in distances, angles
 and torsion angles; correlations between esds in cell parameters are only
 used when they are defined by crystal symmetry.  An approximate (isotropic)
 treatment of cell esds is used for estimating esds involving l.s. planes.
;
loop_
    _geom_bond_atom_site_label_1
    _geom_bond_atom_site_label_2
    _geom_bond_site_symmetry_2
    _geom_bond_distance
    _geom_bond_publ_flag
    Cu1 Cu2 . 2.7958(13) ?
    Cu1 N5 . 2.090(4) ?
    Cu1 C2 . 1.888(4) ?
    Cu1 C1 . 1.905(4) ?
    Cu1 N1 . 1.905(4) ?
    Cu1 N2 . 1.888(4) ?
    Cu2 C3 . 1.859(5) ?
    Cu2 N3 . 1.859(5) ?
    O1 C6 . 1.347(5) ?
    O1 C9 . 1.436(6) ?
    N5 C5 . 1.325(6) ?
    N5 C8 . 1.357(6) ?
    N6 C6 . 1.322(6) ?
    N6 C7 . 1.354(6) ?
    C4 N3 . 1.143(6) ?
    C5 H5 . 0.9300 ?
    C5 C6 . 1.402(7) ?
    C3 N4 . 1.143(6) ?
    C8 H8 . 0.9300 ?
    C8 C7 . 1.347(7) ?
    C7 H7 . 0.9300 ?
    C9 H9A . 0.9700 ?
    C9 H9B . 0.9700 ?
    C9 C10 . 1.492(7) ?
    C10 H10A . 0.9600 ?
    C10 H10B . 0.9600 ?
    C10 H10C . 0.9600 ?
    C2 C2 5_656 1.155(8) ?
    C1 C1 2_655 1.152(8) ?
loop_
    _geom_angle_atom_site_label_1
    _geom_angle_atom_site_label_2
    _geom_angle_atom_site_label_3
    _geom_angle_site_symmetry_1
    _geom_angle_site_symmetry_3
    _geom_angle
    _geom_angle_publ_flag
    N5 Cu1 Cu2 . . 139.01(11) ?
    C2 Cu1 Cu2 . . 87.55(16) ?
    C2 Cu1 N5 . . 108.86(18) ?
    C1 Cu1 Cu2 . . 70.59(14) ?
    C1 Cu1 N5 . . 103.17(17) ?
    N1 Cu1 Cu2 . . 70.59(14) ?
    N1 Cu1 N5 . . 103.17(17) ?
    N2 Cu1 Cu2 . . 87.55(16) ?
    N2 Cu1 N5 . . 108.86(18) ?
    C3 Cu2 Cu1 . . 89.85(17) ?
    N3 Cu2 Cu1 . . 89.85(17) ?
    C6 O1 C9 . . 117.2(4) ?
    C5 N5 Cu1 . . 123.2(3) ?
    C5 N5 C8 . . 116.4(4) ?
    C8 N5 Cu1 . . 120.3(3) ?
    C6 N6 C7 . . 114.3(4) ?
    N5 C5 H5 . . 119.4 ?
    N5 C5 C6 . . 121.2(4) ?
    C6 C5 H5 . . 119.4 ?
    N4 C3 Cu2 . . 176.6(5) ?
    N5 C8 H8 . . 119.5 ?
    C7 C8 N5 . . 121.0(5) ?
    C7 C8 H8 . . 119.5 ?
    O1 C6 C5 . . 116.4(4) ?
    N6 C6 O1 . . 120.7(5) ?
    N6 C6 C5 . . 122.9(5) ?
    N6 C7 H7 . . 117.9 ?
    C8 C7 N6 . . 124.2(5) ?
    C8 C7 H7 . . 117.9 ?
    O1 C9 H9A . . 110.4 ?
    O1 C9 H9B . . 110.4 ?
    O1 C9 C10 . . 106.7(4) ?
    H9A C9 H9B . . 108.6 ?
    C10 C9 H9A . . 110.4 ?
    C10 C9 H9B . . 110.4 ?
    C9 C10 H10A . . 109.5 ?
    C9 C10 H10B . . 109.5 ?
    C9 C10 H10C . . 109.5 ?
    H10A C10 H10B . . 109.5 ?
    H10A C10 H10C . . 109.5 ?
    H10B C10 H10C . . 109.5 ?
    C4 N3 Cu2 . . 176.6(5) ?
    C2 C2 Cu1 5_656 . 177.4(7) ?
    C1 C1 Cu1 2_655 . 175.0(6) ?
loop_
    _geom_hbond_atom_site_label_D
    _geom_hbond_atom_site_label_H
    _geom_hbond_atom_site_label_A
    _geom_hbond_site_symmetry_A
    _geom_hbond_distance_DH
    _geom_hbond_distance_HA
    _geom_hbond_distance_DA
    _geom_hbond_angle_DHA
    C8 H8 Cg . 0.93 2.93 3.558(6) 126
_shelx_space_group_comment
;
The symmetry employed for this shelxl refinement is uniquely defined
by the following loop, which should always be used as a source of
symmetry information in preference to the above space-group names.
They are only intended as comments.
;
_shelx_estimated_absorpt_T_min     ?
_shelx_estimated_absorpt_T_max     ?
_iucr_refine_instructions_details
;
TITL ig_a_a.res in C2/c
    ig_a.res
    created by SHELXL-2017/1 at 17:42:42 on 30-Aug-2019
REM Old TITL ig_a_b.res in Cc
REM SHELXT solution in C2/c
REM R1 0.157, Rweak 0.006, Alpha 0.046, Orientation as input
REM Formula found by SHELXT: C9 Cu2 N3 O
CELL 0.71073 26.84 4.83 18.62 90 119.91 90
ZERR 8 0.0054 0.001 0.0037 0 0.03 0
LATT 7
SYMM -X,+Y,0.5-Z
SFAC C H Cu N O
UNIT 64 64 16 32 8
EADP C4 N4
EADP C3 N3
EADP C1 N1
EADP C2 N2
EXYZ C4 N4
EXYZ C3 N3
EXYZ C1 N1
EXYZ C2 N2
L.S. 10
PLAN  20
BOND $H
list 4
fmap 2
acta
REM <olex2.extras>
REM <HklSrc "%.\\IG_779_0m.raw">
REM </olex2.extras>
WGHT    0.033900
FVAR       0.06371
CU1   3    0.483896    0.214830    0.370011    11.00000    0.03459    0.03086 =
         0.01974    0.00215    0.01749    0.00066
CU2   3    0.602019    0.168686    0.430052    11.00000    0.05181    0.01955 =
         0.04081   -0.00025    0.02849    0.00046
O1    5    0.316267    0.770562    0.383432    11.00000    0.03029    0.04081 =
         0.02515    0.00766    0.01694    0.00817
N5    4    0.421542    0.523553    0.335748    11.00000    0.03521    0.01720 =
         0.02199   -0.00099    0.01570   -0.00550
N6    4    0.336901    0.936049    0.284178    11.00000    0.03528    0.02218 =
         0.03112    0.00314    0.01477   -0.00237
PART -2
C4    1    0.608986    0.789019    0.433883    10.50000    0.03494    0.02564 =
         0.02449   -0.00134    0.01483    0.00014
PART 0
C5    1    0.389791    0.555821    0.371417    11.00000    0.03293    0.02231 =
         0.01721    0.00163    0.01507   -0.00010
AFIX  43
H5    2    0.395884    0.440570    0.415076    11.00000   -1.20000
AFIX   0
PART -1
C3    1    0.608147    0.552379    0.433546    10.50000    0.03848    0.03230 =
         0.02078   -0.00302    0.01310    0.00136
PART 0
C8    1    0.411362    0.702503    0.273713    11.00000    0.03649    0.02617 =
         0.01978    0.00045    0.01835   -0.00407
AFIX  43
H8    2    0.432622    0.687906    0.246866    11.00000   -1.20000
AFIX   0
C6    1    0.347171    0.760605    0.344519    11.00000    0.03632    0.02020 =
         0.02409   -0.00245    0.01509   -0.00586
C7    1    0.370957    0.900904    0.250416    11.00000    0.04262    0.02551 =
         0.02993    0.00686    0.01961   -0.00618
AFIX  43
H7    2    0.366143    1.021425    0.208471    11.00000   -1.20000
AFIX   0
C9    1    0.270526    0.969652    0.354055    11.00000    0.03029    0.04280 =
         0.03113    0.00360    0.01348    0.00689
AFIX  23
H9A   2    0.242718    0.935695    0.296265    11.00000   -1.20000
H9B   2    0.285567    1.155698    0.359242    11.00000   -1.20000
AFIX   0
C10   1    0.243065    0.937366    0.406258    11.00000    0.02990    0.06302 =
         0.04470    0.00945    0.02352    0.01298
AFIX 137
H10A  2    0.210384    1.058036    0.386082    11.00000   -1.50000
H10B  2    0.270287    0.984284    0.462610    11.00000   -1.50000
H10C  2    0.230857    0.749007    0.403666    11.00000   -1.50000
AFIX   0
PART -2
N3    4    0.608147    0.552379    0.433546    10.50000    0.03848    0.03230 =
         0.02078   -0.00302    0.01310    0.00136
PART 0
PART -1
N4    4    0.608986    0.789019    0.433883    10.50000    0.03494    0.02564 =
         0.02449   -0.00134    0.01483    0.00014
PART 0
PART 5
C2    1    0.496938    0.052718    0.470215    10.50000    0.03283    0.02876 =
         0.02103    0.00015    0.01385    0.00038
PART 0
PART 3
C1    1    0.497830    0.205414    0.279264    10.50000    0.02272    0.02536 =
         0.03002    0.00257    0.01463    0.00174
PART 0
PART 4
N1    4    0.497830    0.205414    0.279264    10.50000    0.02272    0.02536 =
         0.03002    0.00257    0.01463    0.00174
PART 0
PART 6
N2    4    0.496938    0.052718    0.470215    10.50000    0.03283    0.02876 =
         0.02103    0.00015    0.01385    0.00038
HKLF 4
REM  ig_a_a.res in C2/c
REM R1 =  0.0445 for    1396 Fo > 4sig(Fo)  and  0.0988 for all    2498 data
REM    137 parameters refined using      0 restraints
END
WGHT      0.0339      0.0000
REM Highest difference peak  1.718,  deepest hole -0.729,  1-sigma level  0.123
Q1    1   0.5272  0.1833  0.3991  11.00000  0.05    1.72
Q2    1   0.5774  0.9672  0.3938  11.00000  0.05    0.47
Q3    1   0.4458  0.3924  0.3520  11.00000  0.05    0.44
Q4    1   0.6446  0.1938  0.4649  11.00000  0.05    0.43
Q5    1   0.4608  0.4955  0.3735  11.00000  0.05    0.42
Q6    1   0.5579  0.2184  0.4177  11.00000  0.05    0.39
Q7    1   0.5727  0.8439  0.4172  11.00000  0.05    0.39
Q8    1   0.5654  0.0132  0.4795  11.00000  0.05    0.38
Q9    1   0.4415  0.3482  0.3115  11.00000  0.05    0.37
Q10   1   0.4818  0.3496  0.2452  11.00000  0.05    0.37
Q11   1   0.3304  0.7892  0.3655  11.00000  0.05    0.37
Q12   1   0.5690  0.6201  0.3974  11.00000  0.05    0.36
Q13   1   0.3358  0.7784  0.3104  11.00000  0.05    0.34
Q14   1   0.2856  0.7866  0.4660  11.00000  0.05    0.34
Q15   1   0.4142  0.4170  0.3515  11.00000  0.05    0.34
Q16   1   0.6522  0.7061  0.4395  11.00000  0.05    0.33
Q17   1   0.3619  0.6238  0.3454  11.00000  0.05    0.33
Q18   1   0.3126  0.6195  0.4549  11.00000  0.05    0.32
Q19   1   0.5651  0.4662  0.4088  11.00000  0.05    0.32
Q20   1   0.3807  0.7412  0.3716  11.00000  0.05    0.31
  REM The information below was added by Olex2.
  REM
  REM R1 = 0.0445 for 1396 Fo > 4sig(Fo) and 0.0988 for all 13392 data
  REM n/a parameters refined using n/a restraints
  REM Highest difference peak 1.72, deepest hole -0.73
  REM Mean Shift 0, Max Shift 0.001.
  REM +++ Tabular Listing of Refinement Information +++
  REM R1_all = 0.0988
  REM R1_gt = 0.0445
  REM wR_ref = 0.0911
  REM GOOF = 0.843
  REM Shift_max = 0.001
  REM Shift_mean = 0
  REM Reflections_all = 13392
  REM Reflections_gt = 1396
  REM Parameters = n/a
  REM Hole = -0.73
  REM Peak = 1.72
  REM Flack = n/a
;
