# Supplementary material for: Crystal structure of catena-poly[[[(2-eth­oxy­pyrazine-κN)copper(I)]-di-μ2-cyanido] [copper(I)-μ2-cyanido]]
Source: Acta Crystallogr E Crystallogr Commun. 2019 Oct 31;75(Pt 11):1797–800. doi: 10.1107/S205698901901452X (PMC6829724; doi:10.1107/S205698901901452X)
Supplement: Supplementary file 2 [file e-75-01797-Isup2.hkl]

#
# h,k,l, Fc-squared, Fo-squared, sigma(Fo-squared), status flag
#
data_I
_shelx_title ' ig_a_a.res in C2/c'
_shelx_refln_list_code          4
_shelx_F_calc_maximum      452.50
_exptl_crystal_F_000      1200.00
_reflns_d_resolution_high  0.7588

loop_
 _space_group_symop_operation_xyz
 'x, y, z'
 '-x, y, -z+1/2'
 'x+1/2, y+1/2, z'
 '-x+1/2, y+1/2, -z+1/2'
 '-x, -y, -z'
 'x, -y, z-1/2'
 '-x+1/2, -y+1/2, -z'
 'x+1/2, -y+1/2, z-1/2'

_cell_length_a    26.8400
_cell_length_b     4.8300
_cell_length_c    18.6200
_cell_angle_alpha  90.000
_cell_angle_beta  119.910
_cell_angle_gamma  90.000

_shelx_F_squared_multiplier     1.000

loop_
 _refln_index_h
 _refln_index_k
 _refln_index_l
 _refln_F_squared_calc
 _refln_F_squared_meas
 _refln_F_squared_sigma
 _refln_observed_status
   2   0   0      70300.07      61861.24      2767.61 o
   4   0   0       5325.99       4285.58       345.68 o
   6   0   0         84.43         13.73       208.90 o
   8   0   0     105997.37      95029.94      1740.87 o
  10   0   0     106539.98      94688.62      1190.15 o
  12   0   0      30179.87      29262.30       739.55 o
  14   0   0       9219.49       8964.47       548.08 o
  16   0   0       1612.66       1878.45       380.90 o
  18   0   0       3203.25       3105.59       462.58 o
  20   0   0       1581.87       1233.80       534.33 o
  22   0   0        789.45       1242.13       557.61 o
  24   0   0       4835.94       6194.27       799.04 o
  26   0   0        502.51       1126.96       598.35 o
  28   0   0         37.69        134.57       562.58 o
  30   0   0        130.84        318.69       737.19 o
   1   1   0      16681.85      17899.12       273.73 o
   3   1   0          2.34         -8.73        71.88 o
   5   1   0      10938.02      13398.16       187.71 o
   7   1   0      13634.82      15248.27       276.82 o
   9   1   0       6038.23       5811.65       280.51 o
  11   1   0       1407.48       1245.83       237.18 o
  13   1   0        440.79        670.50       222.76 o
  15   1   0        846.30       1060.78       271.44 o
  17   1   0        209.66        124.98       258.13 o
  19   1   0       1112.04        801.22       314.13 o
  21   1   0        219.50        341.46       315.59 o
  23   1   0         41.54        358.48       348.44 o
  25   1   0        488.60        532.81       396.02 o
  27   1   0        137.64        250.36       372.57 o
  29   1   0          3.63        154.67       418.38 o
   0   2   0      42707.42      39979.87      3742.29 o
   2   2   0      33989.64      32956.08       745.61 o
   4   2   0       2116.68       2594.19       271.62 o
   6   2   0      14681.45      15168.84       556.77 o
   8   2   0       5707.71       5668.05       234.25 o
  10   2   0      21960.09      21435.09       365.32 o
  12   2   0       1780.20       1827.47       205.72 o
  14   2   0       1179.78       1334.80       227.68 o
  16   2   0        781.49       1284.59       261.09 o
  18   2   0        102.24        315.67       269.87 o
  20   2   0        276.00        613.69       323.16 o
  22   2   0        166.56        627.41       331.33 o
  24   2   0       3029.59       3262.04       615.68 o
  26   2   0       1424.24       2038.82       587.14 o
  28   2   0        300.41        892.45       564.48 o
   1   3   0      49069.63      47963.09      1550.67 o
   3   3   0        254.67        327.68       197.11 o
   5   3   0       8402.07       7974.47       459.92 o
   7   3   0        923.12        869.17       335.01 o
   9   3   0      20866.60      19723.05       844.44 o
  11   3   0      12756.67      11975.61       416.81 o
  13   3   0       2026.49       2197.62       314.73 o
  15   3   0       3453.54       4192.88       406.31 o
  17   3   0          1.15        152.68       366.00 o
  19   3   0       1474.95        834.89       411.28 o
  21   3   0          5.24        666.48       419.19 o
  23   3   0       1844.53       1891.60       501.88 o
  25   3   0       1318.82       1231.99       543.37 o
   0   4   0       4293.25       3935.52       349.73 o
   2   4   0       1703.91       1650.13       183.65 o
   4   4   0       6553.51       6479.42       394.73 o
   6   4   0       5182.91       5166.45       703.06 o
   8   4   0        140.80        -59.82       526.03 o
  10   4   0         17.88        344.10       481.89 o
  12   4   0       1186.53       1214.44       262.97 o
  14   4   0       1031.55       1119.34       291.69 o
  16   4   0        133.97          7.65       349.39 o
  18   4   0        135.66        431.86       376.09 o
  20   4   0        362.34         85.99       408.47 o
  22   4   0         97.67        558.16       427.56 o
   1   5   0       6526.56       6926.98       416.53 o
   3   5   0       1371.27       1512.88       246.82 o
   5   5   0        658.47        780.63       217.23 o
   7   5   0       1410.03        936.66       505.78 o
   9   5   0       4789.02       4889.57       603.63 o
  11   5   0       1702.70       1581.18       257.11 o
  13   5   0         83.71       -122.03       300.89 o
  15   5   0        748.62        732.31       388.98 o
  17   5   0        147.48        125.73       409.25 o
   0   6   0        508.83        782.60       494.64 o
   2   6   0        180.64        225.57       374.03 o
   4   6   0       1261.94       1887.79       438.17 o
   6   6   0       3429.80       3909.87       485.41 o
   8   6   0          2.80        178.27       334.25 o
  10   6   0       1552.46       1777.45       406.09 o
 -29   1   1        100.65        279.23       441.71 o
 -27   1   1       2826.48       3760.50       486.31 o
 -25   1   1       3917.84       5073.68       526.63 o
 -23   1   1        643.37       1092.40       378.84 o
 -21   1   1        754.56        990.05       330.26 o
 -19   1   1       4385.02       4952.40       408.76 o
 -17   1   1      13055.12      12662.61       501.34 o
 -15   1   1       9669.09       8821.72       406.10 o
 -13   1   1       1033.58        870.74       211.20 o
 -11   1   1        330.81        376.46       217.26 o
  -9   1   1        122.22        617.54       180.95 o
  -7   1   1       3699.80       3018.42       168.30 o
  -5   1   1       1854.32       2500.84       121.10 o
  -3   1   1     106264.30     116079.83      1356.15 o
  -1   1   1      74683.01      80289.91      1206.55 o
   1   1   1         58.90         56.88        78.61 o
   3   1   1      39070.64      42689.02       948.09 o
   5   1   1      40784.66      42617.86       921.65 o
   7   1   1      63372.71      57952.52       837.70 o
   9   1   1      88954.28      83137.09       996.35 o
  11   1   1      13997.89      12924.74       396.43 o
  13   1   1        225.52        206.57       208.16 o
  15   1   1       6561.99       5865.77       411.88 o
  17   1   1      10958.24       9784.20       527.88 o
  19   1   1       7773.15       6984.37       474.89 o
  21   1   1        167.78        200.01       354.72 o
  23   1   1        786.95       1014.64       404.15 o
  25   1   1         12.01        -18.51       374.06 o
  27   1   1          4.66         17.23       426.59 o
  29   1   1         51.79        157.57       422.57 o
 -28   2   1        130.46         42.05       496.69 o
 -26   2   1       1410.53       1399.76       558.20 o
 -24   2   1        381.20        287.25       418.71 o
 -22   2   1        150.34        126.95       313.28 o
 -20   2   1        229.86        367.51       305.63 o
 -18   2   1       4134.26       4472.38       375.83 o
 -16   2   1      10241.68      10387.36       415.10 o
 -14   2   1        157.53        207.62       183.14 o
 -12   2   1       6771.62       6577.91       297.04 o
 -10   2   1       7954.09       8061.95       283.41 o
  -8   2   1       5658.50       5713.80       270.84 o
  -6   2   1      17632.20      16380.26       425.81 o
  -4   2   1       2094.59       2723.83       220.99 o
  -2   2   1      63935.84      66324.30       638.84 o
   0   2   1      10557.38      11139.09       297.40 o
   2   2   1        214.29        653.44       164.08 o
   4   2   1        317.69        295.43       260.84 o
   6   2   1       4622.05       4247.53       413.87 o
   8   2   1      24492.25      23012.39       422.86 o
  10   2   1      19355.49      18992.34       398.37 o
  12   2   1        419.17        837.48       185.03 o
  14   2   1        107.31        335.69       210.45 o
  16   2   1       2224.33       1972.62       313.60 o
  18   2   1       4695.10       4341.82       412.17 o
  20   2   1        710.55        261.72       314.73 o
  22   2   1        290.35         50.67       403.57 o
  24   2   1        499.82        582.53       512.50 o
  26   2   1        220.23         75.91       511.33 o
  28   2   1        294.83        147.15       541.51 o
 -27   3   1        540.49        706.78       530.86 o
 -25   3   1        356.57        801.06       452.95 o
 -23   3   1        193.32        534.47       427.88 o
 -21   3   1       2744.51       2896.51       499.48 o
 -19   3   1       1213.44       1472.14       422.30 o
 -17   3   1        512.66        743.66       366.68 o
 -15   3   1       1005.87       1092.54       297.50 o
 -13   3   1        665.60        768.10       269.25 o
 -11   3   1        464.43        491.60       215.52 o
  -9   3   1          1.05         21.54       291.30 o
  -7   3   1       3496.56       3541.89       276.57 o
  -5   3   1         20.43        210.52       193.38 o
  -3   3   1       2676.33       2977.04       238.90 o
  -1   3   1       8274.85       8332.97       210.27 o
   1   3   1       9620.48       9355.14       348.03 o
   3   3   1       6604.51       6406.59       295.75 o
   5   3   1       9669.99       9397.38       498.09 o
   7   3   1       5780.65       5370.93       459.59 o
   9   3   1      11937.70      12119.88       661.36 o
  11   3   1       2899.13       2944.30       288.94 o
  13   3   1       3322.24       3685.93       365.87 o
  15   3   1       1584.52       1650.26       393.68 o
  17   3   1       1558.15       1603.11       452.93 o
  19   3   1        788.94        463.48       398.79 o
  21   3   1         18.96         11.38       406.38 o
  23   3   1          4.00        161.56       430.44 o
  25   3   1         18.48         -2.16       477.42 o
 -24   4   1        105.86        619.74       484.73 o
 -22   4   1         77.03        412.22       419.29 o
 -20   4   1        132.65        139.63       386.72 o
 -18   4   1       1996.20       2091.17       450.68 o
 -16   4   1       4388.16       4265.21       482.84 o
 -14   4   1         87.57        -33.23       265.73 o
 -12   4   1       3084.06       2894.31       296.95 o
 -10   4   1         28.39        101.51       190.42 o
  -8   4   1        954.67       1049.71       472.90 o
  -6   4   1       1439.47       1418.75       449.50 o
  -4   4   1       2599.92       2577.26       203.50 o
  -2   4   1      13103.47      13334.26       546.54 o
   0   4   1      11009.07      10923.22       272.65 o
   2   4   1         53.69         41.62       214.77 o
   4   4   1         86.46       -278.16       356.37 o
   6   4   1       6856.12       6284.94       943.76 o
   8   4   1      16397.53      15367.17      1085.59 o
  10   4   1       4401.43       4211.59       653.79 o
  12   4   1        273.59         50.56       239.81 o
  14   4   1         64.31       -287.12       293.05 o
  16   4   1        949.58        793.08       410.73 o
  18   4   1       1652.01       1316.06       432.66 o
  20   4   1        421.95        445.96       428.67 o
  22   4   1         49.79       -116.65       424.26 o
 -19   5   1        394.31         -2.90       440.65 o
 -17   5   1        463.21         51.07       506.41 o
 -15   5   1        583.63        680.11       387.54 o
 -13   5   1       1379.61       1349.08       379.04 o
 -11   5   1       4212.57       4424.37       336.93 o
  -9   5   1         62.63        178.94       217.20 o
  -7   5   1       3454.37       3600.30       335.22 o
  -5   5   1       1702.41       1813.26       280.34 o
  -3   5   1         69.34        115.06       233.05 o
  -1   5   1       1785.79       2451.73       370.42 o
   1   5   1         18.97        -27.82       223.55 o
   3   5   1      12516.17      12208.70       685.58 o
   5   5   1       2681.53       3435.69       681.75 o
   7   5   1        470.88        504.87       602.01 o
   9   5   1        152.50         60.78       493.22 o
  11   5   1       1573.80       1831.83       545.89 o
  13   5   1       2092.02       2222.96       386.12 o
  15   5   1        974.80       1104.69       385.85 o
  17   5   1        246.30       -140.22       397.02 o
 -10   6   1        138.18        107.30       351.66 o
  -8   6   1        175.89        115.91       366.92 o
  -6   6   1          4.96        102.50       291.30 o
  -4   6   1          2.34          1.42       372.25 o
  -2   6   1       1564.74       2002.53       458.06 o
   0   6   1       1522.29       1099.52       413.71 o
   2   6   1       2458.41       2840.12       522.80 o
   4   6   1       1236.94       1605.40       394.18 o
   6   6   1        331.71        660.69       333.33 o
   8   6   1       1237.44       1159.74       585.56 o
 -30   0   2          8.92         93.90       551.14 o
 -28   0   2       7150.27       8482.30       941.69 o
 -26   0   2        813.68        687.76       546.02 o
 -24   0   2        232.92         63.80       494.46 o
 -22   0   2         20.51        -47.28       465.44 o
 -20   0   2      13743.93      13596.15       732.20 o
 -18   0   2      48528.43      46570.16      1003.88 o
 -16   0   2      28448.70      26304.41       751.95 o
 -14   0   2          1.55       -195.71       296.95 o
 -12   0   2         39.15        201.42       313.58 o
 -10   0   2      42344.20      39558.14       666.19 o
  -8   0   2     136477.97     135066.70      2318.70 o
  -6   0   2      16052.67      15102.80       376.06 o
  -4   0   2      17726.77      17750.14      2657.49 o
  -2   0   2       1509.23       1961.60       150.60 o
   0   0   2        436.20        510.07        84.00 o
   2   0   2        107.31        141.85       145.92 o
   4   0   2         44.21        328.51       184.48 o
   6   0   2     132710.53     124579.49      2512.71 o
   8   0   2      35235.74      31208.84       661.91 o
  10   0   2       4019.34       3853.93       406.84 o
  12   0   2       2617.79       2913.39       381.76 o
  14   0   2      41079.17      38883.50      1022.42 o
  16   0   2      28980.29      28308.75      1217.39 o
  18   0   2       9133.00       8620.15       788.08 o
  20   0   2         24.01       -137.14       495.06 o
  22   0   2        260.05        592.17       561.35 o
  24   0   2       3710.32       4187.74       756.84 o
  26   0   2       1288.71       1601.58       670.99 o
  28   0   2        240.06        519.63       625.59 o
 -31   1   2         39.80        228.80       430.73 o
 -29   1   2          1.85        223.56       413.45 o
 -27   1   2        755.37        505.65       364.26 o
 -25   1   2         19.52         48.91       343.85 o
 -23   1   2         33.95        117.19       336.03 o
 -21   1   2        497.11        684.75       314.42 o
 -19   1   2       2612.41       3015.31       350.92 o
 -17   1   2       1084.53       1577.79       279.79 o
 -15   1   2        237.52        -66.87       207.07 o
 -13   1   2         13.21          8.39       194.07 o
 -11   1   2       2197.87       2476.84       243.01 o
  -9   1   2      30236.02      29868.31       554.57 o
  -7   1   2       1564.45       1444.40       135.09 o
  -5   1   2         16.46         69.64        87.79 o
  -3   1   2      13162.36      13272.65       168.20 o
  -1   1   2       4847.63       5678.11       175.76 o
   1   1   2        331.83        374.43        98.48 o
   3   1   2      59300.17      62794.78      1567.77 o
   5   1   2       7546.82       7043.45       259.90 o
   7   1   2      17532.66      16626.03       608.93 o
   9   1   2       2825.86       2928.73       318.19 o
  11   1   2       5935.47       6123.15       338.36 o
  13   1   2          6.23        191.01       223.34 o
  15   1   2        561.07        626.79       287.65 o
  17   1   2       1908.26       2115.75       372.34 o
  19   1   2        138.64        195.99       329.84 o
  21   1   2        239.26        132.50       359.87 o
  23   1   2         30.34        452.63       376.95 o
  25   1   2        280.90        304.58       385.22 o
  27   1   2          3.25        200.37       429.50 o
 -30   2   2          2.79        224.14       517.39 o
 -28   2   2        201.06        774.85       533.28 o
 -26   2   2        340.74        658.31       503.80 o
 -24   2   2        191.18        424.83       322.80 o
 -22   2   2        582.67        823.25       340.97 o
 -20   2   2        714.87        900.15       293.83 o
 -18   2   2      10171.51      10043.57       485.35 o
 -16   2   2       7713.84       7446.75       359.70 o
 -14   2   2        142.26        -35.17       167.46 o
 -12   2   2       2279.00       2241.71       204.55 o
 -10   2   2       5284.91       4530.89       231.92 o
  -8   2   2      32245.17      31339.38       475.83 o
  -6   2   2       5142.74       4882.62       208.43 o
  -4   2   2      22712.15      24333.88       427.98 o
  -2   2   2       7378.04       7325.20       258.09 o
   0   2   2        608.85        713.42       170.94 o
   2   2   2         38.00        123.98       216.90 o
   4   2   2       3804.67       3221.07       351.58 o
   6   2   2      31539.00      29937.65       872.30 o
   8   2   2      38749.61      38012.09       647.69 o
  10   2   2       3946.39       3736.73       223.24 o
  12   2   2       6985.86       6817.29       313.86 o
  14   2   2       9311.34       8998.12       393.02 o
  16   2   2      14531.16      14165.37       572.53 o
  18   2   2       4576.59       5183.61       441.54 o
  20   2   2       1321.23       1555.47       413.95 o
  22   2   2       1811.13       1426.25       542.17 o
  24   2   2       1565.58       1628.67       576.85 o
  26   2   2        679.37       1018.17       581.90 o
 -27   3   2        404.90        656.87       496.50 o
 -25   3   2         32.72         33.73       413.09 o
 -23   3   2        963.81       1138.40       437.32 o
 -21   3   2         70.16        247.19       390.67 o
 -19   3   2       6898.25       6781.94       570.55 o
 -17   3   2       8772.75       8576.49       593.57 o
 -15   3   2        168.99        372.81       267.53 o
 -13   3   2       3119.07       3665.51       258.77 o
 -11   3   2        931.17        733.84       173.22 o
  -9   3   2      15948.76      14891.04       301.64 o
  -7   3   2      13790.27      12329.35       256.44 o
  -5   3   2       6909.12       7048.14       215.07 o
  -3   3   2      15030.12      14386.45       459.57 o
  -1   3   2          3.28         -2.53       154.92 o
   1   3   2      13259.79      12849.17       363.52 o
   3   3   2        210.89         82.76       217.26 o
   5   3   2      19740.32      18097.74       780.68 o
   7   3   2      31933.93      31341.17      1504.62 o
   9   3   2        456.28        207.16       377.11 o
  11   3   2       1445.70       1799.48       273.63 o
  13   3   2        959.27        965.10       294.87 o
  15   3   2      13697.36      13369.47       761.43 o
  17   3   2       9049.62       8757.44       699.15 o
  19   3   2        286.41        864.70       470.07 o
  21   3   2        153.93        288.13       427.85 o
  23   3   2        109.64        328.36       498.72 o
  25   3   2       1109.41       1617.26       601.39 o
 -24   4   2        414.93        304.88       480.49 o
 -22   4   2        781.25        369.21       419.19 o
 -20   4   2         19.39        608.87       392.52 o
 -18   4   2        373.79        941.86       385.22 o
 -16   4   2       2149.64       1900.69       403.06 o
 -14   4   2       4285.99       4156.26       365.39 o
 -12   4   2       1149.12        905.23       266.40 o
 -10   4   2         15.00       -131.42       210.15 o
  -8   4   2         60.89       -198.89       198.89 o
  -6   4   2       1655.48       1555.41       201.35 o
  -4   4   2       1630.31       1469.74       194.46 o
  -2   4   2       2766.53       2697.44       211.78 o
   0   4   2       1033.51        874.13       240.67 o
   2   4   2       6713.10       6528.55       354.90 o
   4   4   2        221.23        448.57       402.00 o
   6   4   2          0.92        210.41       433.89 o
   8   4   2         74.83         18.31       412.49 o
  10   4   2       1953.59       2362.54       602.26 o
  12   4   2       4132.90       4583.94       403.73 o
  14   4   2       2225.61       1871.94       434.36 o
  16   4   2         50.88         66.66       395.98 o
  18   4   2        488.29        789.32       459.94 o
  20   4   2        563.59        809.08       446.66 o
  22   4   2        706.70       1045.27       479.38 o
 -19   5   2       1216.74       1491.85       496.67 o
 -17   5   2       1435.61       1427.15       459.10 o
 -15   5   2        190.21        102.08       365.30 o
 -13   5   2          4.78         -9.92       342.19 o
 -11   5   2       1086.44        688.31       338.90 o
  -9   5   2       4901.22       4519.09       346.80 o
  -7   5   2       2938.95       2771.83       324.79 o
  -5   5   2       1097.65        941.39       327.42 o
  -3   5   2       3605.30       3948.73       425.05 o
  -1   5   2        233.80        478.99       246.87 o
   1   5   2       1784.11       1946.93       254.06 o
   3   5   2          9.69        243.82       495.61 o
   5   5   2       4646.08       3830.54       731.37 o
   7   5   2       6223.95       6639.76      1398.77 o
   9   5   2       1236.39       1399.21       567.97 o
  11   5   2        123.35        -52.92       532.92 o
  13   5   2        819.35        986.92       369.17 o
  15   5   2       2385.55       2149.12       442.71 o
  17   5   2       1837.86       1749.39       466.98 o
 -10   6   2         52.93        225.29       392.48 o
  -8   6   2        835.13        829.70       424.04 o
  -6   6   2        111.51        687.01       414.55 o
  -4   6   2       2363.32       3163.15       507.31 o
  -2   6   2       1841.87       1943.22       463.15 o
   0   6   2       1193.05       1397.48       430.22 o
   2   6   2       2062.88       2501.50       482.53 o
   4   6   2        457.89        701.75       343.34 o
   6   6   2       1222.53       1541.04       674.29 o
   8   6   2          2.30        -28.56       596.60 o
 -31   1   3          4.44        271.76       429.29 o
 -29   1   3        102.51        594.84       431.15 o
 -27   1   3       2960.28       3305.02       470.34 o
 -25   1   3        406.32        926.58       380.29 o
 -23   1   3          0.43        -18.53       300.87 o
 -21   1   3       3322.43       3377.88       378.42 o
 -19   1   3       7488.93       7392.00       492.60 o
 -17   1   3        195.29         55.45       225.71 o
 -15   1   3          9.84         21.52       208.98 o
 -13   1   3      12466.29      10497.59       406.80 o
 -11   1   3      55670.15      52600.35       975.79 o
  -9   1   3      66708.52      62984.11      1732.49 o
  -7   1   3       4950.64       4827.25       178.55 o
  -5   1   3        258.36        458.10        92.29 o
  -3   1   3      15843.26      16850.76       228.86 o
  -1   1   3      29300.60      27727.60       574.65 o
   1   1   3      74185.34      70793.36      3224.29 o
   3   1   3        438.63        724.17       110.69 o
   5   1   3      31179.25      29778.71       809.92 o
   7   1   3        275.12        203.89       195.18 o
   9   1   3       2460.55       2492.84       246.09 o
  11   1   3       2025.87       2292.59       267.98 o
  13   1   3       4351.18       4536.50       392.83 o
  15   1   3      16292.28      15941.30       577.53 o
  17   1   3       7598.32       9080.63       546.14 o
  19   1   3       1326.80       1444.94       427.09 o
  21   1   3       1749.70       1842.18       468.48 o
  23   1   3       2647.78       3810.67       509.36 o
  25   1   3       2928.63       3764.72       529.46 o
  27   1   3       1514.25       1264.15       525.66 o
 -30   2   3        302.88        399.77       517.24 o
 -28   2   3          0.09         27.49       469.86 o
 -26   2   3        767.61       1322.08       399.44 o
 -24   2   3        814.20       1187.13       364.84 o
 -22   2   3         50.45        263.56       315.15 o
 -20   2   3       3177.35       2714.45       344.46 o
 -18   2   3       2615.12       2130.51       297.66 o
 -16   2   3        957.01       1151.39       231.75 o
 -14   2   3       1006.83        948.22       195.50 o
 -12   2   3       5697.93       5513.22       268.34 o
 -10   2   3      30542.83      29482.26       471.80 o
  -8   2   3       4634.78       4908.34       237.00 o
  -6   2   3       1681.21       1268.33       176.31 o
  -4   2   3       2432.06       2359.41       163.86 o
  -2   2   3      18285.90      18256.45       366.66 o
   0   2   3      37215.25      36857.14       524.00 o
   2   2   3        992.74        919.51       262.09 o
   4   2   3      30771.21      28440.70       700.34 o
   6   2   3        926.12        731.64       143.10 o
   8   2   3       8408.93       8860.97       454.81 o
  10   2   3       3465.98       3540.57       240.40 o
  12   2   3       3206.16       3301.51       269.31 o
  14   2   3       6221.99       6209.49       385.97 o
  16   2   3       3120.56       3481.64       369.42 o
  18   2   3        268.08         55.52       318.07 o
  20   2   3         20.86       -116.99       426.33 o
  22   2   3        971.73        642.98       595.23 o
  24   2   3       1000.99       2061.14       611.76 o
  26   2   3        261.42        731.60       561.83 o
 -27   3   3          4.65        244.88       423.73 o
 -25   3   3         97.09         85.96       401.21 o
 -23   3   3        109.87        343.38       388.49 o
 -21   3   3         74.37        334.64       377.39 o
 -19   3   3       2224.89       1766.99       417.83 o
 -17   3   3        156.58        434.55       341.86 o
 -15   3   3       1200.95       1510.22       242.49 o
 -13   3   3       3590.96       3483.26       272.93 o
 -11   3   3       5497.79       5406.09       283.01 o
  -9   3   3      10960.77      11072.51       310.66 o
  -7   3   3        569.10        383.90       152.11 o
  -5   3   3       3495.21       3475.05       194.36 o
  -3   3   3      11964.37      12424.73       265.16 o
  -1   3   3       2394.83       2670.94       234.35 o
   1   3   3        617.78        718.07       177.84 o
   3   3   3       2027.96       2191.23       326.29 o
   5   3   3       1961.69       2232.09       429.84 o
   7   3   3        186.62        404.48       357.67 o
   9   3   3         52.10        237.57       191.38 o
  11   3   3       1148.49       1126.85       274.27 o
  13   3   3       2615.54       2671.37       354.73 o
  15   3   3       2351.26       2485.62       452.13 o
  17   3   3       2423.10       2784.27       542.14 o
  19   3   3       1730.22       2135.55       532.06 o
  21   3   3       1398.15       1479.62       526.56 o
  23   3   3        740.14       1487.31       561.59 o
 -24   4   3        303.86         65.10       466.56 o
 -22   4   3        151.89       -229.36       435.61 o
 -20   4   3       1760.29       1597.98       441.44 o
 -18   4   3        156.45        265.37       357.87 o
 -16   4   3         81.67         72.88       343.22 o
 -14   4   3        149.45        -86.21       264.27 o
 -12   4   3       2710.62       2788.19       318.05 o
 -10   4   3       9414.39       9221.55       427.30 o
  -8   4   3       4679.82       4771.80       306.85 o
  -6   4   3        268.38        279.13       189.74 o
  -4   4   3        477.26        493.89       182.85 o
  -2   4   3       3601.98       4005.83       228.65 o
   0   4   3       3614.53       4733.52       336.40 o
   2   4   3        492.25        517.87       343.58 o
   4   4   3        214.47         21.39       398.80 o
   6   4   3       3826.43       4058.39       597.31 o
   8   4   3         49.90        490.43       437.90 o
  10   4   3         27.07       -121.91       434.68 o
  12   4   3        747.85        847.86       285.70 o
  14   4   3       5041.54       5343.32       637.44 o
  16   4   3       2422.77       2908.23       524.42 o
  18   4   3        721.89       1071.47       478.09 o
  20   4   3         63.58       -128.89       438.79 o
 -19   5   3        411.46        822.82       447.59 o
 -17   5   3        522.25        523.33       423.24 o
 -15   5   3       2600.63       3242.75       495.80 o
 -13   5   3       1229.33       1463.42       407.87 o
 -11   5   3        324.67        809.94       352.69 o
  -9   5   3        750.60        700.37       339.85 o
  -7   5   3       3559.65       3518.95       427.96 o
  -5   5   3      10347.23      11885.07       667.91 o
  -3   5   3        544.51        742.87       314.79 o
  -1   5   3       5146.76       5454.36       351.14 o
   1   5   3          3.88        154.25       212.18 o
   3   5   3       3746.73       3672.64       581.72 o
   5   5   3       3451.25       3234.86       707.44 o
   7   5   3          2.89        139.19       570.19 o
   9   5   3       3106.21       4148.28       702.96 o
  11   5   3       1090.19       1645.33       634.74 o
  13   5   3       1328.89       1257.24       399.67 o
  15   5   3        499.55        467.36       413.20 o
 -10   6   3        660.68        478.97       425.24 o
  -8   6   3        307.31        290.03       418.46 o
  -6   6   3        825.49        991.50       447.86 o
  -4   6   3       1712.35       1539.06       466.59 o
  -2   6   3        931.93       1058.22       422.23 o
   0   6   3        240.00        282.14       453.15 o
   2   6   3        114.86        590.86       378.49 o
   4   6   3        112.16        849.20       901.98 o
   6   6   3         60.86       -115.74       840.10 o
 -32   0   4        737.70        851.73       621.18 o
 -30   0   4       1377.40       1372.27       618.55 o
 -28   0   4       2094.65       2657.66       664.67 o
 -26   0   4       4278.69       4942.41       736.41 o
 -24   0   4      12553.79      12866.30       954.15 o
 -22   0   4        143.09        -50.66       428.69 o
 -20   0   4         28.69       -327.62       327.62 o
 -18   0   4      12698.01      13353.79       631.09 o
 -16   0   4      16257.13      15940.73       629.78 o
 -14   0   4       4005.65       3673.53       397.30 o
 -12   0   4      42330.16      40179.29      1107.33 o
 -10   0   4      20821.25      20906.52       518.52 o
  -8   0   4      19010.29      21494.03       454.45 o
  -6   0   4      16543.69      17080.42       340.45 o
  -4   0   4      99475.99     111893.43       655.86 o
  -2   0   4     204758.33     214234.09     31393.72 o
   0   0   4      88067.12      98736.95       808.36 o
   2   0   4      75432.05      82855.15       770.40 o
   4   0   4         10.21        100.38       201.23 o
   6   0   4      32523.69      30827.84       692.80 o
   8   0   4      48042.60      43316.90      1031.08 o
  10   0   4       2636.59       2458.01       522.56 o
  12   0   4       5885.96       5551.12       470.10 o
  14   0   4      15316.06      15789.83       726.91 o
  16   0   4       1460.09       1319.97       680.50 o
  18   0   4        487.88        175.16       653.40 o
  20   0   4       2978.56       3054.71      1197.89 o
  22   0   4       6378.14       7287.43       894.90 o
  24   0   4       3122.84       3373.98       745.92 o
  26   0   4        102.04       -445.55       594.46 o
 -31   1   4         14.54         63.90       413.49 o
 -29   1   4       1460.54       1473.54       469.66 o
 -27   1   4        518.17        704.87       378.92 o
 -25   1   4       1640.98       1685.24       383.89 o
 -23   1   4        184.23         90.43       303.29 o
 -21   1   4        589.06        577.72       299.44 o
 -19   1   4        344.40        666.51       268.73 o
 -17   1   4       9748.84       9259.26       418.63 o
 -15   1   4       1009.42       1073.04       235.16 o
 -13   1   4       2122.67       2185.13       265.27 o
 -11   1   4       1816.63       1526.65       215.33 o
  -9   1   4         73.13         37.36       136.36 o
  -7   1   4       3899.09       3698.67       153.27 o
  -5   1   4          1.59         52.17       104.88 o
  -3   1   4       7163.64       7564.77       155.59 o
  -1   1   4         52.04        155.40        87.11 o
   1   1   4       5602.20       5657.53       199.21 o
   3   1   4        146.35        380.72       139.89 o
   5   1   4       5808.27       6120.20       287.78 o
   7   1   4         32.71        -78.17       191.38 o
   9   1   4        184.05         26.58       188.67 o
  11   1   4        953.18        699.85       217.61 o
  13   1   4       1033.37       1049.04       321.97 o
  15   1   4        337.65         59.69       322.89 o
  17   1   4        659.58        606.50       325.29 o
  19   1   4        145.48       -199.85       377.88 o
  21   1   4        133.83         79.45       406.36 o
  23   1   4        506.01        504.43       409.77 o
  25   1   4        336.01        311.81       447.85 o
 -30   2   4        801.43       1034.34       545.73 o
 -28   2   4       1413.47       1406.65       544.24 o
 -26   2   4       3161.77       3546.19       450.35 o
 -24   2   4        874.67        940.89       364.27 o
 -22   2   4        185.02        564.96       316.70 o
 -20   2   4          0.80        188.06       257.95 o
 -18   2   4       3772.73       4090.39       343.87 o
 -16   2   4        249.53        120.11       194.35 o
 -14   2   4        841.27        882.08       189.87 o
 -12   2   4      14972.60      14118.16       356.86 o
 -10   2   4      10724.88      10638.02       340.75 o
  -8   2   4        406.43        645.34       151.93 o
  -6   2   4      21304.43      22949.34       404.74 o
  -4   2   4      23673.97      23968.89       301.95 o
  -2   2   4      34243.63      34384.73       482.50 o
   0   2   4      23110.29      22831.23       426.94 o
   2   2   4       1461.35       1455.23       217.03 o
   4   2   4       1776.58       1782.41       315.32 o
   6   2   4      48711.53      46446.77      1395.27 o
   8   2   4       6863.84       6407.07       332.48 o
  10   2   4        130.00        258.39       183.70 o
  12   2   4        963.61       1203.76       240.41 o
  14   2   4        355.28        362.72       273.70 o
  16   2   4         55.54       -168.88       271.77 o
  18   2   4        140.36        124.61       441.86 o
  20   2   4        787.33       1528.09       609.75 o
  22   2   4       2168.63       1934.38       663.34 o
  24   2   4       1512.80       1490.38       605.27 o
 -29   3   4         38.49       -334.73       549.98 o
 -27   3   4       2018.91       2564.24       518.73 o
 -25   3   4       1547.99       2124.83       492.91 o
 -23   3   4         11.37        260.18       376.44 o
 -21   3   4       1549.31       1266.74       401.56 o
 -19   3   4        369.53        519.83       358.71 o
 -17   3   4       5693.33       6342.53       418.91 o
 -15   3   4        991.52       1160.82       244.66 o
 -13   3   4      10288.62       9930.26       388.30 o
 -11   3   4      25243.15      25176.44       463.69 o
  -9   3   4         51.82        106.59       159.42 o
  -7   3   4       9838.52       9544.79       321.97 o
  -5   3   4        463.36        492.48       145.42 o
  -3   3   4      38576.81      39388.39       462.48 o
  -1   3   4      41728.89      42214.44       655.47 o
   1   3   4        888.85       1124.18       187.71 o
   3   3   4       8578.71       8611.53       515.35 o
   5   3   4        188.60        358.06       372.47 o
   7   3   4      17675.87      17836.59       789.95 o
   9   3   4       5043.89       5177.74       346.89 o
  11   3   4        115.00        156.68       273.50 o
  13   3   4       3494.74       4417.79       497.19 o
  15   3   4         26.00        193.47       392.00 o
  17   3   4        401.34        442.54       451.35 o
  19   3   4          3.91        636.58       481.50 o
  21   3   4       2038.32       2520.65       669.23 o
  23   3   4        869.16       1231.78       575.27 o
 -26   4   4          2.52        120.56       498.81 o
 -24   4   4        922.08        962.31       509.59 o
 -22   4   4        863.72        642.16       467.70 o
 -20   4   4        604.40        613.06       429.21 o
 -18   4   4         13.54         81.29       397.19 o
 -16   4   4        960.89        751.44       358.31 o
 -14   4   4        124.80       -200.38       309.07 o
 -12   4   4        483.48        466.69       266.31 o
 -10   4   4         38.77        -85.71       206.43 o
  -8   4   4       3054.46       3153.75       297.09 o
  -6   4   4       5245.96       5291.99       307.82 o
  -4   4   4        635.57        673.09       185.78 o
  -2   4   4        271.25        326.11       149.16 o
   0   4   4       5620.14       6221.38       398.94 o
   2   4   4       1924.68       2316.49       424.21 o
   4   4   4       1717.00       2330.49       516.17 o
   6   4   4        738.57        848.17       487.04 o
   8   4   4          2.94         90.00       434.85 o
  10   4   4         97.63        116.14       231.21 o
  12   4   4        911.07        814.08       403.23 o
  14   4   4         18.92        149.28       398.02 o
  16   4   4        143.55       -248.01       416.40 o
  18   4   4        454.84        734.71       488.46 o
  20   4   4        366.59        293.00       478.70 o
 -21   5   4        173.85        656.98       478.45 o
 -19   5   4        163.69       -170.49       425.58 o
 -17   5   4       1019.84       1526.11       452.42 o
 -15   5   4        524.27        706.65       404.05 o
 -13   5   4       1023.41       1103.44       401.12 o
 -11   5   4       3296.84       3481.06       470.73 o
  -9   5   4       1070.08       1150.30       372.20 o
  -7   5   4          6.05         50.12       317.97 o
  -5   5   4        554.53       1029.19       396.96 o
  -3   5   4       2860.56       3266.54       358.75 o
  -1   5   4       7144.11       7339.44       373.37 o
   1   5   4       1486.07       1895.73       434.91 o
   3   5   4        104.73        325.14       443.11 o
   5   5   4        771.27        898.57       493.81 o
   7   5   4       3450.88       3646.94       603.31 o
   9   5   4        685.80        695.24       553.01 o
  11   5   4        314.02        283.88       373.53 o
  13   5   4        361.29        381.49       399.28 o
  15   5   4         19.58        -91.73       513.81 o
 -10   6   4         10.87        218.01       439.07 o
  -8   6   4       2492.56       2485.82       532.89 o
  -6   6   4       1417.40       1699.15       498.03 o
  -4   6   4        388.41         67.94       408.88 o
  -2   6   4       1366.25       1585.56       459.11 o
   0   6   4          0.08        709.48       409.79 o
   2   6   4       1628.75       2374.77       423.88 o
   4   6   4       1926.78       2168.34      1014.96 o
 -33   1   5         93.98        932.82       463.99 o
 -31   1   5        824.89       1390.77       471.95 o
 -29   1   5       2632.98       3885.45       539.95 o
 -27   1   5       7701.72       7727.59       581.67 o
 -25   1   5       2121.96       2420.01       412.30 o
 -23   1   5         26.82        -38.48       290.63 o
 -21   1   5      12111.28      12580.22       552.06 o
 -19   1   5      22940.76      22788.30       591.75 o
 -17   1   5      10616.53      10561.36       428.53 o
 -15   1   5       2547.46       2583.19       268.75 o
 -13   1   5        475.72        670.07       207.39 o
 -11   1   5       3847.54       3771.26       251.59 o
  -9   1   5      12175.92      11218.65       373.88 o
  -7   1   5        196.30        106.71       141.96 o
  -5   1   5      11206.50      10819.63       275.28 o
  -3   1   5      29428.96      28330.53       556.07 o
  -1   1   5       9903.96       9909.00       291.42 o
   1   1   5         66.85         17.53       137.05 o
   3   1   5      24205.31      24062.80       514.83 o
   5   1   5      30523.97      28477.00       473.46 o
   7   1   5      25895.63      23249.78       544.08 o
   9   1   5       9077.10       8378.73       369.37 o
  11   1   5          6.98         19.54       237.58 o
  13   1   5       1152.89       1284.38       304.12 o
  15   1   5      10384.43      11012.41       622.77 o
  17   1   5       1181.21       1340.10       455.80 o
  19   1   5         84.35        422.44       403.92 o
  21   1   5        808.66        827.86       445.16 o
  23   1   5        165.02        -38.92       418.77 o
  25   1   5          5.18        250.01       567.60 o
 -30   2   5        706.20        854.44       513.06 o
 -28   2   5       1313.27       1989.00       426.67 o
 -26   2   5       1014.95       1272.57       365.89 o
 -24   2   5        993.87        993.61       346.13 o
 -22   2   5        392.11        631.82       318.11 o
 -20   2   5       8368.71       8581.15       475.40 o
 -18   2   5       9947.53      10204.28       458.82 o
 -16   2   5          1.72         -2.62       183.51 o
 -14   2   5       2951.78       3224.08       245.49 o
 -12   2   5        336.81        430.36       183.97 o
 -10   2   5      13875.07      12453.18       360.70 o
  -8   2   5      12432.55      11584.67       248.69 o
  -6   2   5       2830.84       3197.88       231.05 o
  -4   2   5      18777.33      17330.72       475.35 o
  -2   2   5       4119.92       3720.81       236.41 o
   0   2   5       1925.68       1996.96       245.83 o
   2   2   5       2668.36       2508.51       166.82 o
   4   2   5       1698.98       1243.32       159.06 o
   6   2   5      18052.50      16271.40       392.10 o
   8   2   5       5592.44       5429.80       369.50 o
  10   2   5       1084.84       1212.56       271.35 o
  12   2   5       1791.94       1982.39       310.82 o
  14   2   5       1616.33       1691.38       328.61 o
  16   2   5       1818.76       1789.30       347.34 o
  18   2   5         12.13         -7.98       399.95 o
  20   2   5        601.05        977.94       626.38 o
  22   2   5        464.83        426.16       627.90 o
  24   2   5          5.76        375.65       612.68 o
 -29   3   5        408.35        462.40       577.22 o
 -27   3   5        624.01        687.09       521.54 o
 -25   3   5       1030.72       1161.09       429.22 o
 -23   3   5       1381.90       1635.49       439.84 o
 -21   3   5       2485.63       2332.66       437.18 o
 -19   3   5       1479.27       1575.99       320.80 o
 -17   3   5       1598.24       1819.27       312.23 o
 -15   3   5       2135.76       2079.13       271.65 o
 -13   3   5        264.48        335.12       216.35 o
 -11   3   5         59.76        147.09       178.54 o
  -9   3   5        240.25        475.22       174.35 o
  -7   3   5        449.14        450.07       175.70 o
  -5   3   5         12.89         82.68       138.55 o
  -3   3   5       8369.71       8441.93       249.68 o
  -1   3   5       6404.44       6496.17       320.75 o
   1   3   5       3257.77       3266.35       257.15 o
   3   3   5      13266.49      13283.76       705.37 o
   5   3   5       7132.33       7358.63       917.59 o
   7   3   5        191.56        293.30       208.51 o
   9   3   5       9449.81       9584.81       615.12 o
  11   3   5       4061.89       4159.69       391.73 o
  13   3   5       1542.78       1491.92       426.07 o
  15   3   5        552.54        644.61       414.84 o
  17   3   5        493.02        252.68       436.15 o
  19   3   5          6.16        301.70       469.93 o
  21   3   5         80.17        329.08       575.81 o
 -26   4   5        177.20        366.51       489.59 o
 -24   4   5        205.59        214.23       455.86 o
 -22   4   5        200.94        -16.32       434.21 o
 -20   4   5       2997.26       3489.15       562.57 o
 -18   4   5       3388.47       3656.84       542.22 o
 -16   4   5        737.35        149.68       388.81 o
 -14   4   5       1717.46       1265.41       400.95 o
 -12   4   5          5.28        370.05       302.84 o
 -10   4   5       3644.23       3724.09       307.36 o
  -8   4   5       1303.33       1595.45       274.62 o
  -6   4   5       1544.95       1656.12       226.14 o
  -4   4   5      14081.13      14215.86       388.39 o
  -2   4   5       6779.48       6781.49       281.17 o
   0   4   5        909.64        711.74       356.13 o
   2   4   5        384.95         28.59       398.49 o
   4   4   5      11524.12      11625.77       827.16 o
   6   4   5      11952.15      12041.20       864.66 o
   8   4   5       3773.81       3982.73       591.38 o
  10   4   5        126.34        -25.06       250.47 o
  12   4   5         85.53        209.31       364.47 o
  14   4   5        668.54        570.91       412.32 o
  16   4   5       2591.15       3041.51       569.08 o
  18   4   5        305.38        435.78       501.30 o
 -21   5   5        313.46        620.91       467.33 o
 -19   5   5        365.86         55.94       417.82 o
 -17   5   5        166.69        368.24       412.53 o
 -15   5   5       3081.55       3231.89       507.42 o
 -13   5   5       4099.52       4123.64       521.82 o
 -11   5   5         85.40        270.05       353.04 o
  -9   5   5       2293.37       2716.06       433.18 o
  -7   5   5        506.67        628.87       351.19 o
  -5   5   5       1176.16       1432.76       333.29 o
  -3   5   5       1700.58       2133.97       386.73 o
  -1   5   5        313.04        541.94       210.55 o
   1   5   5       3561.04       4162.74       575.31 o
   3   5   5       1843.75       2057.34       509.38 o
   5   5   5       1020.99       1151.55       516.99 o
   7   5   5        114.64        582.64       469.95 o
   9   5   5        829.49       1377.00       544.61 o
  11   5   5       1415.42       1644.90       423.68 o
  13   5   5         10.50        137.80       398.95 o
 -10   6   5        140.85        -20.83       443.35 o
  -8   6   5        171.76         72.35       347.27 o
  -6   6   5         44.11        777.80       456.60 o
  -4   6   5        256.43        314.68       427.84 o
  -2   6   5        474.64        158.96       408.95 o
   0   6   5        272.68        586.74       421.25 o
   2   6   5        621.57       1056.60       359.58 o
   4   6   5        274.52        154.63       894.03 o
 -32   0   6        103.64        383.86       572.89 o
 -30   0   6       2492.04       2965.86       693.77 o
 -28   0   6       2785.75       2673.65       663.56 o
 -26   0   6       4758.81       4069.74       689.39 o
 -24   0   6        115.94        679.83       500.61 o
 -22   0   6      16190.24      15858.90       772.89 o
 -20   0   6      36925.05      34768.00       918.07 o
 -18   0   6      22039.96      20909.87       820.08 o
 -16   0   6         73.74        157.37       292.24 o
 -14   0   6       5895.81       7844.06       492.37 o
 -12   0   6      69749.88      70240.01       951.21 o
 -10   0   6     134844.12     139841.94      1881.98 o
  -8   0   6      11992.00      12805.90       419.57 o
  -6   0   6      26864.96      29402.54       519.00 o
  -4   0   6      15371.69      16481.13       422.39 o
  -2   0   6      37110.55      41303.85       708.46 o
   0   0   6      35689.44      39954.71       646.90 o
   2   0   6      28566.51      28331.70       640.97 o
   4   0   6      65929.20      64627.98      1406.69 o
   6   0   6      21011.97      19406.13       658.34 o
   8   0   6       2612.39       3022.59       394.59 o
  10   0   6        559.21        666.59       325.58 o
  12   0   6      25144.09      23843.09       822.37 o
  14   0   6      25037.20      24515.47      1108.52 o
  16   0   6       1176.25       1335.85       580.65 o
  18   0   6        396.57        491.76       750.85 o
  20   0   6         52.55         23.59       703.54 o
  22   0   6       2290.39       2532.73       908.51 o
  24   0   6        518.41        747.00       665.58 o
 -33   1   6        116.86        282.99       424.17 o
 -31   1   6         18.56         63.10       412.31 o
 -29   1   6          4.34        400.84       403.87 o
 -27   1   6         10.42         37.11       334.53 o
 -25   1   6         84.38        -44.45       297.34 o
 -23   1   6       1715.55       2314.86       358.62 o
 -21   1   6         19.12         20.41       265.69 o
 -19   1   6        168.82        215.05       243.88 o
 -17   1   6         19.41          4.20       189.15 o
 -15   1   6        294.36        438.19       195.59 o
 -13   1   6          4.12         74.41       183.90 o
 -11   1   6      10024.59       9558.99       330.68 o
  -9   1   6        120.85        103.00       139.80 o
  -7   1   6        916.47       1033.89       182.50 o
  -5   1   6       3356.51       3477.81       157.41 o
  -3   1   6       2766.58       3269.19       188.78 o
  -1   1   6       6008.18       6018.24       285.04 o
   1   1   6       2693.03       3403.33       246.76 o
   3   1   6       1322.13       1456.11       223.87 o
   5   1   6      17653.72      17583.45       480.84 o
   7   1   6          3.51        121.30       187.79 o
   9   1   6         17.72         50.59       234.59 o
  11   1   6         48.11       -159.40       255.97 o
  13   1   6       1081.77       1042.21       321.04 o
  15   1   6        431.09        443.01       376.25 o
  17   1   6        686.39        817.50       449.02 o
  19   1   6         54.95        426.26       493.58 o
  21   1   6          0.24        -24.74       415.72 o
  23   1   6        110.35        -39.75       452.88 o
 -32   2   6          3.64        312.25       501.86 o
 -30   2   6        566.33        616.71       491.69 o
 -28   2   6        651.34        853.17       407.42 o
 -26   2   6        615.48        884.15       351.43 o
 -24   2   6        785.03        496.05       328.91 o
 -22   2   6       9688.50       9712.40       546.04 o
 -20   2   6       7930.96       8541.92       507.25 o
 -18   2   6       9924.96       9469.20       441.90 o
 -16   2   6       3033.94       2905.14       259.15 o
 -14   2   6       6020.51       5437.85       281.63 o
 -12   2   6      30555.43      29610.03       515.22 o
 -10   2   6      30749.64      28812.11       506.55 o
  -8   2   6      11077.74      10993.59       369.41 o
  -6   2   6       1082.16       1121.26       200.03 o
  -4   2   6       2284.45       2708.95       173.84 o
  -2   2   6      11375.84      12234.57       295.55 o
   0   2   6       5787.23       6097.52       242.48 o
   2   2   6       1651.54       1623.00       175.47 o
   4   2   6       3868.76       3806.87       223.55 o
   6   2   6      16994.69      15810.37       459.03 o
   8   2   6       7968.52       7350.14       381.13 o
  10   2   6        213.52         24.64       217.11 o
  12   2   6       5150.96       5187.12       474.79 o
  14   2   6       5509.35       5967.04       442.06 o
  16   2   6       2523.52       3138.45       530.70 o
  18   2   6        618.19        745.47       531.95 o
  20   2   6        911.86       1107.17       623.04 o
  22   2   6        174.28        817.62       646.01 o
 -29   3   6       1356.50       1352.88       606.65 o
 -27   3   6          3.84       -201.04       463.28 o
 -25   3   6        527.68        513.04       471.77 o
 -23   3   6        202.36        464.64       378.93 o
 -21   3   6      10170.07      10030.57       624.56 o
 -19   3   6       9746.04       9041.66       495.17 o
 -17   3   6        616.30        467.58       271.45 o
 -15   3   6       1981.76       2285.28       278.55 o
 -13   3   6       3178.75       2969.21       272.58 o
 -11   3   6      22461.16      21392.27       626.02 o
  -9   3   6      14255.56      13604.91       298.62 o
  -7   3   6        759.64        948.89       186.53 o
  -5   3   6       7155.54       6830.97       265.05 o
  -3   3   6       2532.27       2739.59       189.94 o
  -1   3   6      16597.23      16652.62       444.98 o
   1   3   6         26.57        174.73       200.31 o
   3   3   6      18322.33      18234.92       813.86 o
   5   3   6       7440.00       7057.98       400.56 o
   7   3   6         24.29         55.84       239.16 o
   9   3   6       4017.80       3707.69       371.38 o
  11   3   6       1146.42       1490.16       408.23 o
  13   3   6      10273.10      10925.05       714.54 o
  15   3   6       3555.59       3446.53       541.06 o
  17   3   6        124.34        130.00       445.27 o
  19   3   6        215.91        161.47       558.80 o
  21   3   6         57.92        -62.66       575.09 o
 -26   4   6         43.00        -98.91       464.99 o
 -24   4   6        366.85        610.42       502.05 o
 -22   4   6        433.11        456.32       457.73 o
 -20   4   6        302.04        -42.91       420.43 o
 -18   4   6       2061.71       2341.17       499.35 o
 -16   4   6       3453.48       3782.13       526.18 o
 -14   4   6       1108.11       1801.04       428.19 o
 -12   4   6        269.85        291.43       286.30 o
 -10   4   6        283.52        269.56       287.34 o
  -8   4   6       1013.00       1266.70       313.13 o
  -6   4   6       3904.15       3813.46       288.42 o
  -4   4   6        781.36        833.80       205.29 o
  -2   4   6         57.77         78.15       163.80 o
   0   4   6       3581.58       3598.20       470.67 o
   2   4   6        534.08        604.27       422.75 o
   4   4   6        921.08        390.44       463.17 o
   6   4   6        316.91        302.89       438.43 o
   8   4   6       2509.77       2371.27       297.20 o
  10   4   6       1232.61       1517.79       403.52 o
  12   4   6        752.90        916.68       413.60 o
  14   4   6        567.71        474.10       432.63 o
  16   4   6         78.83         81.21       436.12 o
  18   4   6        635.80       1299.68       519.43 o
 -21   5   6       1658.57       1832.53       535.58 o
 -19   5   6       2364.39       2631.47       543.53 o
 -17   5   6        439.42        664.33       419.22 o
 -15   5   6        120.38        434.81       392.61 o
 -13   5   6       2115.64       1657.62       432.47 o
 -11   5   6       6253.25       5560.80       555.54 o
  -9   5   6       2007.34       1767.61       417.63 o
  -7   5   6        127.97        552.46       408.02 o
  -5   5   6        570.13        517.98       345.45 o
  -3   5   6        770.61       1006.07       352.05 o
  -1   5   6       2331.86       2435.00       280.83 o
   1   5   6         89.66       -282.49       533.10 o
   3   5   6       1800.96       1552.05       504.30 o
   5   5   6       1941.02       1423.32       543.51 o
   7   5   6        615.66        436.69       477.48 o
   9   5   6          1.12        118.48       328.23 o
  11   5   6        205.96        -24.46       368.17 o
  13   5   6       2202.34       1916.69       548.52 o
 -10   6   6        939.95       1113.92       515.60 o
  -8   6   6         31.00        -50.65       509.43 o
  -6   6   6       1379.51       1026.55       483.08 o
  -4   6   6        499.98        503.36       436.06 o
  -2   6   6        732.89        901.25       429.04 o
   0   6   6        979.36       1187.00       432.20 o
   2   6   6          9.82        -32.04       907.07 o
 -33   1   7        134.56        527.58       441.68 o
 -31   1   7         98.19        752.12       445.31 o
 -29   1   7       1334.20       1391.38       453.05 o
 -27   1   7       2067.56       2204.25       414.79 o
 -25   1   7        968.50        694.31       325.33 o
 -23   1   7       1420.92       1432.09       329.95 o
 -21   1   7       3574.38       3382.08       359.98 o
 -19   1   7       1500.07       1400.70       253.41 o
 -17   1   7         73.33        118.83       194.24 o
 -15   1   7      12136.95      12023.14       382.20 o
 -13   1   7      74714.42      74496.52      1100.26 o
 -11   1   7      27025.47      25633.27       543.49 o
  -9   1   7       7577.56       7906.28       239.96 o
  -7   1   7       1724.56       2182.36       162.54 o
  -5   1   7      30459.39      31858.54       369.94 o
  -3   1   7      71694.62      72396.98       851.76 o
  -1   1   7      14491.77      14381.60       427.61 o
   1   1   7         30.33        -80.71       202.14 o
   3   1   7        729.60        627.26       206.21 o
   5   1   7        155.12        346.11       196.81 o
   7   1   7       4940.48       5201.09       333.14 o
   9   1   7         75.28         22.41       245.02 o
  11   1   7       8547.61      10234.76       666.92 o
  13   1   7       5829.87       6890.62       486.20 o
  15   1   7       3548.96       4025.93       493.34 o
  17   1   7        769.90       1244.88       479.69 o
  19   1   7        313.70        601.34       472.50 o
  21   1   7       1904.32       2351.83       525.15 o
  23   1   7       1984.20       2671.57       805.99 o
 -32   2   7        101.86        344.20       491.61 o
 -30   2   7          6.36        197.74       360.96 o
 -28   2   7        807.54        969.93       371.90 o
 -26   2   7        902.97       1100.50       366.69 o
 -24   2   7         17.16        181.89       309.41 o
 -22   2   7       2253.74       2193.50       370.92 o
 -20   2   7       3488.40       3051.15       367.82 o
 -18   2   7       1582.37       1671.47       275.16 o
 -16   2   7       2976.59       3409.65       276.23 o
 -14   2   7       7210.93       7207.92       307.27 o
 -12   2   7      25349.10      24449.40       559.89 o
 -10   2   7       4023.10       4315.56       283.01 o
  -8   2   7       3538.21       3259.96       257.18 o
  -6   2   7       2280.08       2668.06       255.88 o
  -4   2   7      12825.77      12948.88       294.65 o
  -2   2   7      30295.58      30287.66       454.05 o
   0   2   7         50.77        157.93       157.27 o
   2   2   7       9235.21       8851.25       322.37 o
   4   2   7       1422.19       1336.09       197.43 o
   6   2   7       3014.24       3118.52       260.36 o
   8   2   7        945.09        908.84       239.79 o
  10   2   7        413.00        503.62       281.01 o
  12   2   7       6077.07       6453.03       534.50 o
  14   2   7       1293.51       1079.24       451.35 o
  16   2   7         12.35        140.70       499.46 o
  18   2   7        129.52         19.96       511.67 o
  20   2   7        863.16       1171.08       669.97 o
  22   2   7        900.87       1202.57       672.74 o
 -29   3   7         33.19        315.71       493.31 o
 -27   3   7         25.88        778.66       500.36 o
 -25   3   7         12.54        360.37       450.90 o
 -23   3   7        488.41        406.43       357.37 o
 -21   3   7         22.79         21.31       303.25 o
 -19   3   7       3694.75       3572.88       372.39 o
 -17   3   7       2297.19       2721.23       329.03 o
 -15   3   7       5423.20       5600.88       396.36 o
 -13   3   7       5741.07       5849.97       395.94 o
 -11   3   7       8725.82       8132.32       392.59 o
  -9   3   7       7437.85       7118.72       353.69 o
  -7   3   7       7051.61       7014.50       338.65 o
  -5   3   7      10311.30      10300.13       317.80 o
  -3   3   7       9469.57       9402.76       290.56 o
  -1   3   7       3079.18       3363.58       247.40 o
   1   3   7       4151.89       4278.47       249.11 o
   3   3   7         81.66        288.27       212.73 o
   5   3   7        447.37        557.30       246.63 o
   7   3   7       3459.91       3431.87       358.40 o
   9   3   7        181.03        315.64       368.87 o
  11   3   7       2762.47       2857.37       479.79 o
  13   3   7        522.76        771.38       431.39 o
  15   3   7        245.47        407.95       445.63 o
  17   3   7        527.26        244.20       452.34 o
  19   3   7        114.11        674.80       611.27 o
 -26   4   7        331.61        936.67       525.77 o
 -24   4   7       1373.42       1522.48       538.92 o
 -22   4   7       2947.56       2791.12       569.15 o
 -20   4   7        222.23        364.03       432.77 o
 -18   4   7         53.56       -178.37       403.00 o
 -16   4   7        309.32        177.41       391.55 o
 -14   4   7       7141.67       7171.99       510.59 o
 -12   4   7      12042.94      10775.93       759.26 o
 -10   4   7       5724.20       6147.90       468.21 o
  -8   4   7        205.73        325.19       297.93 o
  -6   4   7       1220.02       1111.54       234.33 o
  -4   4   7       7599.91       7553.40       319.75 o
  -2   4   7       5984.88       6330.70       442.00 o
   0   4   7       2523.34       2617.31       348.13 o
   2   4   7        200.52        375.22       430.13 o
   4   4   7         64.73        428.03       245.40 o
   6   4   7         93.90        316.83       236.44 o
   8   4   7       1408.20       1299.22       342.71 o
  10   4   7        731.91        705.45       396.21 o
  12   4   7        515.68        807.83       436.56 o
  14   4   7        181.64        357.49       441.16 o
  16   4   7         56.13        -45.71       433.97 o
 -21   5   7        611.59        654.81       497.03 o
 -19   5   7        304.69        561.95       441.56 o
 -17   5   7       1915.78       2148.65       507.69 o
 -15   5   7        323.17        699.11       422.26 o
 -13   5   7        210.76        258.39       385.74 o
 -11   5   7       1004.59       1055.21       411.68 o
  -9   5   7       2258.72       2087.91       451.22 o
  -7   5   7       6319.75       5546.14       524.09 o
  -5   5   7         87.86         84.51       350.33 o
  -3   5   7       2384.36       2122.84       408.00 o
  -1   5   7        797.50        862.89       258.58 o
   1   5   7       2598.73       2913.61       359.90 o
   3   5   7       3067.40       2957.54       798.03 o
   5   5   7        182.71        -69.87       435.46 o
   7   5   7       3164.26       3264.58       407.47 o
   9   5   7        742.00        854.99       372.39 o
  11   5   7        225.74        115.83       388.79 o
 -10   6   7        739.13       1105.60       569.91 o
  -8   6   7       1444.83       1608.78       538.17 o
  -6   6   7        414.36        698.73       479.05 o
  -4   6   7        377.75        312.08       440.30 o
  -2   6   7        655.99        688.27       466.10 o
   0   6   7        245.03        915.52       424.84 o
 -34   0   8        102.77         65.57       898.76 o
 -32   0   8        314.86        517.92       563.31 o
 -30   0   8       2787.26       3659.63       708.47 o
 -28   0   8       6671.27       7712.14      1165.76 o
 -26   0   8       1864.71       2279.87       576.70 o
 -24   0   8        182.75        403.67       462.06 o
 -22   0   8       1936.98       1524.51       419.89 o
 -20   0   8      14767.40      15865.42       714.03 o
 -18   0   8       6339.21       7209.58       526.34 o
 -16   0   8      11413.81      12331.95       670.84 o
 -14   0   8      48181.44      47839.87      1025.42 o
 -12   0   8       2138.29       1499.48       327.41 o
 -10   0   8       2134.35       3138.93       355.10 o
  -8   0   8       1289.05       1350.87       300.36 o
  -6   0   8      90976.18      97692.88      1020.06 o
  -4   0   8     136001.00     146001.16      3071.77 o
  -2   0   8      25196.72      27590.15       694.24 o
   0   0   8       3181.26       3680.22       391.48 o
   2   0   8        159.90        280.37       297.77 o
   4   0   8      30790.22      30022.91       767.94 o
   6   0   8      39546.47      39300.26       882.72 o
   8   0   8       3724.64       3457.84       438.81 o
  10   0   8       4997.42       5295.52       689.25 o
  12   0   8          5.29          6.70       531.87 o
  14   0   8        446.42         93.64       537.46 o
  16   0   8        924.41        614.56       561.27 o
  18   0   8       1818.46       2378.03       675.51 o
  20   0   8       3064.92       3465.23       997.16 o
  22   0   8        662.22       2273.80      1125.57 o
 -33   1   8          0.88        371.28       432.86 o
 -31   1   8         28.50        -58.49       395.53 o
 -29   1   8       1107.78       1508.04       445.66 o
 -27   1   8        198.89        184.73       324.35 o
 -25   1   8         22.17        258.54       298.95 o
 -23   1   8       3836.40       3547.47       386.33 o
 -21   1   8        583.57        755.36       283.51 o
 -19   1   8       3734.29       4226.46       315.71 o
 -17   1   8        253.12        145.26       188.64 o
 -15   1   8       6005.09       5902.14       303.72 o
 -13   1   8       2283.23       2595.35       235.93 o
 -11   1   8       1093.24       1684.76       183.90 o
  -9   1   8        394.77        156.06       164.48 o
  -7   1   8        186.74        182.39       153.97 o
  -5   1   8      11382.67      11961.18       399.75 o
  -3   1   8       2985.84       3026.76       260.60 o
  -1   1   8        260.23        129.12       212.33 o
   1   1   8        135.77        336.05       204.46 o
   3   1   8       1092.59       1377.30       226.29 o
   5   1   8       3501.01       3665.46       322.88 o
   7   1   8       1374.93       1296.55       287.07 o
   9   1   8        200.18        323.51       284.54 o
  11   1   8       2769.30       2867.53       383.21 o
  13   1   8        396.12        420.50       364.92 o
  15   1   8        267.16        326.43       389.10 o
  17   1   8         92.11        337.49       475.64 o
  19   1   8        654.49       1057.02       511.27 o
  21   1   8         60.91         11.68       417.91 o
 -32   2   8        206.93        454.25       493.02 o
 -30   2   8       3790.39       4742.10       572.04 o
 -28   2   8       3370.15       3768.87       470.57 o
 -26   2   8       1549.37       2031.44       406.87 o
 -24   2   8        199.61        258.41       321.49 o
 -22   2   8          4.10         25.79       291.07 o
 -20   2   8        518.45        617.71       295.01 o
 -18   2   8       9362.14       9485.81       459.66 o
 -16   2   8       1295.06       1213.94       225.02 o
 -14   2   8       6753.93       7175.07       503.60 o
 -12   2   8       9222.10       8972.05       683.89 o
 -10   2   8       1149.35       1307.76       245.17 o
  -8   2   8       4981.08       5577.10       334.89 o
  -6   2   8      18683.97      19470.68       478.58 o
  -4   2   8      25149.65      24307.08       442.71 o
  -2   2   8      11670.78      11544.21       332.12 o
   0   2   8       4834.35       5163.21       278.34 o
   2   2   8       4616.91       4630.49       282.74 o
   4   2   8      18807.38      18954.58       474.87 o
   6   2   8      17497.30      16332.65       465.95 o
   8   2   8        894.43        523.85       281.72 o
  10   2   8         39.40        -18.81       284.49 o
  12   2   8        268.87       -135.42       297.00 o
  14   2   8        283.39        -58.02       403.01 o
  16   2   8        130.85         -6.27       497.11 o
  18   2   8        170.04        -45.79       538.61 o
  20   2   8       1895.96       2355.64       649.30 o
 -29   3   8       1923.21       2154.60       608.00 o
 -27   3   8       1328.79       2053.51       577.10 o
 -25   3   8        213.44       -167.73       458.60 o
 -23   3   8         77.36        100.25       336.72 o
 -21   3   8        870.18        906.93       366.16 o
 -19   3   8       7434.08       7394.42       549.87 o
 -17   3   8         63.58          4.12       315.39 o
 -15   3   8      11766.95      12131.28       690.19 o
 -13   3   8      10265.96      10514.73       562.93 o
 -11   3   8        570.67        426.12       231.67 o
  -9   3   8       7160.94       7192.83       364.63 o
  -7   3   8       2111.59       2332.23       259.60 o
  -5   3   8      32836.02      33363.33       654.36 o
  -3   3   8      25413.71      25520.65       458.53 o
  -1   3   8         92.37        192.16       176.41 o
   1   3   8       3160.04       3241.65       257.55 o
   3   3   8        241.13        276.65       254.39 o
   5   3   8      14222.85      14508.93       534.77 o
   7   3   8       6580.45       6887.60       477.01 o
   9   3   8        316.91        757.47       403.31 o
  11   3   8        750.13        934.33       446.64 o
  13   3   8         64.22       -212.22       399.88 o
  15   3   8        630.43        582.79       444.10 o
  17   3   8          6.77         21.63       515.99 o
  19   3   8        423.16        794.96       578.86 o
 -26   4   8        394.85        573.69       509.34 o
 -24   4   8       2416.13       2539.54       584.28 o
 -22   4   8         80.88       -178.06       452.95 o
 -20   4   8        324.88        219.65       433.10 o
 -18   4   8        208.51        215.32       415.10 o
 -16   4   8          4.67       -120.79       312.23 o
 -14   4   8         62.51        331.41       322.78 o
 -12   4   8         38.41         55.76       308.39 o
 -10   4   8       4015.02       3952.56       422.63 o
  -8   4   8       2512.57       2719.84       381.94 o
  -6   4   8       1209.93       1079.09       273.34 o
  -4   4   8        720.73        774.28       244.11 o
  -2   4   8       2237.81       2163.14       266.92 o
   0   4   8       4763.11       4887.38       342.61 o
   2   4   8       1261.17       1650.90       262.22 o
   4   4   8        710.39        842.22       260.08 o
   6   4   8        133.23        184.82       282.50 o
   8   4   8         28.32        258.96       371.90 o
  10   4   8        896.19        907.51       417.32 o
  12   4   8        776.67        199.13       434.51 o
  14   4   8        365.65        577.38       468.95 o
 -21   5   8        114.28        235.54       471.06 o
 -19   5   8       1009.35       1679.58       514.56 o
 -17   5   8        276.72        723.21       441.71 o
 -15   5   8       1330.72       1511.63       468.21 o
 -13   5   8       3087.02       3047.41       511.58 o
 -11   5   8        374.37        230.84       378.90 o
  -9   5   8          8.85        385.13       440.83 o
  -7   5   8        464.21        493.05       333.10 o
  -5   5   8       6904.92       6115.94       556.17 o
  -3   5   8       4989.37       5197.81       515.65 o
  -1   5   8        735.11        696.33       384.73 o
   1   5   8         14.85       -239.13       239.13 o
   3   5   8       1351.06       1342.12       468.22 o
   5   5   8       4154.14       3218.49       461.21 o
   7   5   8        831.01        579.23       415.91 o
   9   5   8        122.21         55.41       378.52 o
  -6   6   8        236.67        596.00       484.22 o
 -33   1   9       1402.65       1913.48       501.04 o
 -31   1   9       4211.10       5104.16       598.69 o
 -29   1   9       2782.63       3245.02       515.04 o
 -27   1   9       1266.93       1177.34       359.90 o
 -25   1   9        956.97       1065.04       329.38 o
 -23   1   9       5528.91       6231.85       457.30 o
 -21   1   9      28000.49      28827.87       673.48 o
 -19   1   9       7612.50       7889.48       389.14 o
 -17   1   9         12.22        -38.38       189.75 o
 -15   1   9        250.53        164.01       180.77 o
 -13   1   9        736.60        544.31       184.81 o
 -11   1   9       7295.22       6829.95       254.40 o
  -9   1   9       2275.75       2778.22       221.68 o
  -7   1   9      20593.33      20555.38       416.52 o
  -5   1   9      28009.38      27743.37       556.44 o
  -3   1   9      10590.66      10561.14       439.56 o
  -1   1   9       1652.86       2000.00       263.27 o
   1   1   9       2879.33       2903.08       288.51 o
   3   1   9      42419.46      41784.88       955.83 o
   5   1   9      28143.90      26869.64       820.66 o
   7   1   9       4744.19       4585.74       393.76 o
   9   1   9       2830.76       2145.52       364.32 o
  11   1   9       2736.10       2467.23       422.54 o
  13   1   9       3124.26       2875.07       463.16 o
  15   1   9       3982.34       4833.04       551.89 o
  17   1   9         20.30        726.84       494.74 o
  19   1   9         19.61        218.11       480.48 o
  21   1   9          0.51        267.15       708.41 o
 -32   2   9        502.55        322.48       449.01 o
 -30   2   9       1932.89       1851.09       528.52 o
 -28   2   9         51.56        160.44       332.34 o
 -26   2   9        241.60        584.75       342.71 o
 -24   2   9          4.71         95.23       304.60 o
 -22   2   9       8100.66       8145.49       503.69 o
 -20   2   9       3582.67       4195.73       388.13 o
 -18   2   9          1.77        141.56       242.78 o
 -16   2   9       3795.25       4030.47       282.49 o
 -14   2   9         65.61        163.74       272.93 o
 -12   2   9       3587.08       3482.94       370.47 o
 -10   2   9       7692.09       7357.64       390.88 o
  -8   2   9       6290.85       7347.63       382.47 o
  -6   2   9      19457.73      19287.80       349.66 o
  -4   2   9       3536.40       3547.54       222.55 o
  -2   2   9       1013.08        815.95       195.61 o
   0   2   9         61.46          3.11       182.57 o
   2   2   9       7770.52       7155.00       426.05 o
   4   2   9      20400.83      19434.18       495.01 o
   6   2   9       1680.19       1403.71       307.28 o
   8   2   9        968.30       1131.40       319.84 o
  10   2   9        278.67        207.11       296.49 o
  12   2   9       3076.51       2449.01       493.71 o
  14   2   9       1631.98       1761.89       576.05 o
  16   2   9         40.08         30.67       518.99 o
  18   2   9        115.16        120.97       552.86 o
  20   2   9          7.39        113.00       575.49 o
 -29   3   9        452.09        724.35       543.09 o
 -27   3   9       2010.83       2083.90       578.67 o
 -25   3   9       1423.97       1415.56       411.62 o
 -23   3   9       1205.79       1244.71       399.74 o
 -21   3   9       6893.79       6819.76       569.84 o
 -19   3   9       5062.86       5065.08       501.75 o
 -17   3   9         51.70         91.33       322.76 o
 -15   3   9       1658.28       1714.57       378.65 o
 -13   3   9       1409.29       1248.97       344.01 o
 -11   3   9        606.39        556.98       304.50 o
  -9   3   9         76.62        199.09       244.67 o
  -7   3   9        280.36        311.16       238.96 o
  -5   3   9       1267.50       1430.20       205.33 o
  -3   3   9       1747.22       1939.47       236.41 o
  -1   3   9       2165.53       2134.76       255.30 o
   1   3   9       3829.19       4296.89       309.52 o
   3   3   9       3149.27       3574.44       364.08 o
   5   3   9        589.45        383.44       331.39 o
   7   3   9       1686.18       2129.59       445.86 o
   9   3   9       6097.09       5863.25       582.33 o
  11   3   9        114.27        -84.08       414.11 o
  13   3   9        234.62        580.37       461.53 o
  15   3   9        248.91        246.13       516.20 o
  17   3   9          8.95        279.10       549.93 o
 -26   4   9        744.19        873.09       552.84 o
 -24   4   9        911.45        629.38       496.64 o
 -22   4   9       1387.89       1154.30       507.96 o
 -20   4   9       5849.27       6176.74       673.42 o
 -18   4   9        361.17        194.47       410.12 o
 -16   4   9         20.32         10.44       327.93 o
 -14   4   9        342.69        192.89       330.13 o
 -12   4   9       3442.02       2932.67       422.11 o
 -10   4   9        788.35        989.13       353.76 o
  -8   4   9        401.04        473.86       326.74 o
  -6   4   9       5190.97       5148.44       409.54 o
  -4   4   9       1201.12       1482.81       311.49 o
  -2   4   9        464.82        156.62       263.47 o
   0   4   9         16.91        188.26       239.64 o
   2   4   9       4461.57       4313.95       364.61 o
   4   4   9       6958.77       6773.97       555.48 o
   6   4   9       1532.45       1094.50       412.30 o
   8   4   9         41.74        566.93       396.27 o
  10   4   9        123.48        261.20       418.26 o
  12   4   9        184.70        141.57       432.63 o
  14   4   9       2153.89       2006.22       526.58 o
 -21   5   9        464.61        806.04       500.37 o
 -19   5   9        238.49        249.03       448.56 o
 -17   5   9       1994.50       2136.90       510.77 o
 -15   5   9       3151.88       4026.55       575.03 o
 -13   5   9        365.79        159.59       406.20 o
 -11   5   9       4474.85       4251.85       603.98 o
  -9   5   9        261.64        -28.63       377.78 o
  -7   5   9        849.77       1653.67       437.21 o
  -5   5   9        952.00        939.07       413.58 o
  -3   5   9       2126.79       2334.76       455.75 o
  -1   5   9       4850.29       4672.37       554.81 o
   1   5   9        275.03        723.53       414.20 o
   3   5   9         46.81        265.32       407.18 o
   5   5   9         39.07        156.99       402.01 o
   7   5   9       1447.32       1690.85       499.15 o
 -34   0  10        189.03         98.13       547.71 o
 -32   0  10       2081.39       1532.52       610.60 o
 -30   0  10        892.24       1201.98       569.27 o
 -28   0  10         77.27        -36.20       477.02 o
 -26   0  10         47.09        -67.38       460.32 o
 -24   0  10      15049.49      14431.98      1466.43 o
 -22   0  10      34955.44      33006.70      1056.80 o
 -20   0  10      17086.00      17045.86       726.38 o
 -18   0  10        143.71        232.49       312.73 o
 -16   0  10        713.36        506.28       297.61 o
 -14   0  10      36039.09      34690.51       880.08 o
 -12   0  10     120790.75     118080.90      1635.93 o
 -10   0  10       4953.77       5533.57       421.35 o
  -8   0  10      17153.95      17243.14       603.83 o
  -6   0  10          3.56       -176.90       261.48 o
  -4   0  10      22919.16      24556.61       700.24 o
  -2   0  10      21106.68      22497.45       688.11 o
   0   0  10      15279.19      15017.56       618.43 o
   2   0  10      64642.68      64718.13      1081.87 o
   4   0  10       2501.13       2212.84       400.02 o
   6   0  10        592.59        784.16       374.60 o
   8   0  10       1231.93       1400.10       547.08 o
  10   0  10      12762.95      13968.90      1023.71 o
  12   0  10      18003.12      18379.04      1152.07 o
  14   0  10       6203.61       6255.12       846.64 o
  16   0  10        243.83        106.34       558.87 o
  18   0  10        745.27       1040.83       648.83 o
  20   0  10       1428.64       2172.03       950.61 o
 -33   1  10        139.34        459.59       431.53 o
 -31   1  10        129.38        471.55       401.45 o
 -29   1  10        108.99        536.42       395.19 o
 -27   1  10        206.32        105.76       333.23 o
 -25   1  10        535.12        804.17       316.11 o
 -23   1  10       1796.20       2498.25       361.99 o
 -21   1  10         11.60        180.67       269.36 o
 -19   1  10        667.52        572.01       235.07 o
 -17   1  10        695.75        929.37       221.45 o
 -15   1  10       5182.40       5782.95       308.46 o
 -13   1  10       5010.80       5187.71       278.50 o
 -11   1  10       2980.73       2851.97       274.42 o
  -9   1  10       6488.94       7531.64       358.47 o
  -7   1  10          9.48        -48.07       174.15 o
  -5   1  10          7.75         58.82       193.59 o
  -3   1  10       2205.47       2113.29       284.72 o
  -1   1  10        701.77        647.78       253.22 o
   1   1  10       2468.34       2446.78       297.59 o
   3   1  10       1983.65       1905.61       299.51 o
   5   1  10        487.63        302.47       280.95 o
   7   1  10        158.72         61.53       300.04 o
   9   1  10        683.08        489.83       325.19 o
  11   1  10         37.63        175.85       368.51 o
  13   1  10        903.11        550.04       404.08 o
  15   1  10        377.31        281.81       401.04 o
  17   1  10        117.70        -14.71       418.15 o
  19   1  10          5.51       -263.26       544.03 o
 -32   2  10         43.61        -27.51       443.91 o
 -30   2  10        404.35       1031.87       481.67 o
 -28   2  10        405.18        411.67       395.33 o
 -26   2  10        923.77       1005.65       387.92 o
 -24   2  10       5816.88       5908.60       481.23 o
 -22   2  10      12996.95      13649.05       593.41 o
 -20   2  10        306.74          8.97       264.17 o
 -18   2  10       3562.66       4149.19       339.04 o
 -16   2  10      12293.85      12172.87       623.77 o
 -14   2  10      17359.94      16111.75       631.68 o
 -12   2  10      22953.99      21387.83       692.29 o
 -10   2  10       3367.19       3269.94       363.75 o
  -8   2  10       1307.60       1540.45       240.79 o
  -6   2  10        286.56        353.86       141.02 o
  -4   2  10       7225.54       7136.92       320.14 o
  -2   2  10       3076.66       3507.99       254.40 o
   0   2  10       1001.42       1106.29       237.76 o
   2   2  10       8493.31       8552.80       399.94 o
   4   2  10       3949.13       3672.93       364.26 o
   6   2  10       2718.71       2870.74       368.47 o
   8   2  10        722.42        564.24       309.42 o
  10   2  10        800.05       1034.87       376.12 o
  12   2  10       6352.05       6728.01       745.81 o
  14   2  10       1505.57       1559.06       589.06 o
  16   2  10        588.67       1016.19       588.38 o
  18   2  10        513.60       1250.51       619.89 o
 -31   3  10        821.11        613.43       578.65 o
 -29   3  10         32.18        636.08       533.17 o
 -27   3  10        777.77       1538.39       547.61 o
 -25   3  10         69.62        -67.30       359.41 o
 -23   3  10       8232.18       7445.34       607.06 o
 -21   3  10      10941.69      10698.79       684.31 o
 -19   3  10         13.93         80.20       338.32 o
 -17   3  10        475.93        218.93       339.20 o
 -15   3  10        594.77        222.04       327.43 o
 -13   3  10      20189.08      19714.34       722.65 o
 -11   3  10      10492.66      10569.32       655.15 o
  -9   3  10        464.14        465.92       279.33 o
  -7   3  10       4987.69       5191.34       380.30 o
  -5   3  10       2198.29       2354.39       237.38 o
  -3   3  10       7971.43       8327.12       373.59 o
  -1   3  10          6.60          5.20       220.51 o
   1   3  10       9079.86       9123.93       434.99 o
   3   3  10       5176.64       5344.28       501.40 o
   5   3  10        351.47        304.96       382.80 o
   7   3  10        470.36        500.86       406.42 o
   9   3  10        818.27        877.95       444.10 o
  11   3  10       6442.16       6390.23       654.86 o
  13   3  10       1934.90       2445.23       528.77 o
  15   3  10         47.58       -140.37       515.74 o
 -26   4  10         46.00        241.22       520.39 o
 -24   4  10        736.46        322.77       486.40 o
 -22   4  10        631.21        983.92       492.07 o
 -20   4  10        702.11       1049.05       470.43 o
 -18   4  10       3314.19       2462.11       434.36 o
 -16   4  10       2903.91       2572.25       441.80 o
 -14   4  10          9.11       -167.26       323.21 o
 -12   4  10        216.60        262.94       349.16 o
 -10   4  10       2190.77       1843.15       402.56 o
  -8   4  10       2486.83       2691.18       409.79 o
  -6   4  10       1242.10       1114.33       355.38 o
  -4   4  10        536.07        563.97       398.94 o
  -2   4  10        386.84        583.61       434.67 o
   0   4  10        157.59       -102.34       408.09 o
   2   4  10         13.28        -84.95       334.66 o
   4   4  10         50.09         48.02       334.52 o
   6   4  10       1094.40       1198.85       418.03 o
   8   4  10       1025.15       1201.50       443.35 o
  10   4  10        317.18        498.95       441.91 o
  12   4  10        737.14        876.58       482.13 o
 -21   5  10       1996.11       1588.64       532.48 o
 -19   5  10        247.33        395.22       454.63 o
 -17   5  10        374.90        425.35       444.93 o
 -15   5  10       1693.06       1501.43       477.53 o
 -13   5  10       3536.49       4072.96       583.66 o
 -11   5  10       2726.57       2566.14       515.24 o
  -9   5  10          0.14        208.64       345.98 o
  -7   5  10        176.73        168.89       409.09 o
  -5   5  10        177.20        262.35       411.91 o
  -3   5  10        880.97        990.02       470.28 o
  -1   5  10         83.96        674.24       444.29 o
   1   5  10       1043.02       1875.69       490.62 o
   3   5  10       1636.82       1279.70       510.14 o
   5   5  10        417.70        427.27       441.38 o
   7   5  10         21.26       -608.95       620.95 o
 -33   1  11         17.09        248.73       427.79 o
 -31   1  11        267.08        943.23       439.26 o
 -29   1  11        890.06       1515.96       440.07 o
 -27   1  11         50.42         -0.04       339.00 o
 -25   1  11       5538.68       5175.67       436.55 o
 -23   1  11       3097.68       3033.13       372.82 o
 -21   1  11        584.12        521.63       286.87 o
 -19   1  11       1677.62       1419.90       265.40 o
 -17   1  11      10420.10       9879.31       401.58 o
 -15   1  11      38805.28      39484.94       590.54 o
 -13   1  11      38528.83      39140.70       563.66 o
 -11   1  11       2505.91       2542.43       268.44 o
  -9   1  11       9930.15      10876.15       339.79 o
  -7   1  11      28079.16      29440.10       534.36 o
  -5   1  11      35502.41      36623.31       663.69 o
  -3   1  11      14951.65      14731.10       503.86 o
  -1   1  11        143.49         70.11       241.24 o
   1   1  11         56.17        197.42       258.98 o
   3   1  11       2645.32       2731.40       347.66 o
   5   1  11        728.59        793.41       316.24 o
   7   1  11        235.09        245.48       325.40 o
   9   1  11       2936.21       3828.34       492.59 o
  11   1  11       6037.44       6672.35       588.20 o
  13   1  11        183.94        154.55       396.83 o
  15   1  11         97.04        -17.89       397.30 o
  17   1  11       1190.92       1182.63       469.17 o
  19   1  11       1116.27       1286.42       735.46 o
 -32   2  11          1.84        344.25       475.14 o
 -30   2  11        382.84        546.48       472.02 o
 -28   2  11        228.50        225.84       412.46 o
 -26   2  11        389.92        106.38       400.47 o
 -24   2  11       4678.99       4110.65       529.21 o
 -22   2  11        917.78        525.30       380.98 o
 -20   2  11        609.83        793.62       314.76 o
 -18   2  11         97.76        233.64       349.31 o
 -16   2  11      12071.27      11644.42       622.92 o
 -14   2  11      17347.70      17449.53       673.40 o
 -12   2  11       2487.92       2464.37       327.95 o
 -10   2  11        520.69        281.39       262.18 o
  -8   2  11        510.61        685.72       235.95 o
  -6   2  11      10156.56      10429.58       351.69 o
  -4   2  11      17040.71      16870.40       463.34 o
  -2   2  11        962.13       1122.08       226.20 o
   0   2  11       2290.80       2400.26       291.65 o
   2   2  11        162.39        196.72       267.89 o
   4   2  11       1129.56       1111.26       320.70 o
   6   2  11       2037.94       2002.17       353.37 o
   8   2  11         20.12         37.06       334.28 o
  10   2  11       2019.64       2129.99       508.32 o
  12   2  11       1708.25       1772.69       583.86 o
  14   2  11        200.73        183.91       550.35 o
  16   2  11          6.90        504.42       582.24 o
 -31   3  11          6.29        -89.63       516.22 o
 -29   3  11        138.14        265.01       518.40 o
 -27   3  11          0.21        168.33       350.84 o
 -25   3  11         13.82       -114.24       361.96 o
 -23   3  11         25.96       -186.20       363.85 o
 -21   3  11        427.97        445.30       372.43 o
 -19   3  11       8234.38       7292.47       575.58 o
 -17   3  11        202.29        416.48       355.86 o
 -15   3  11       1266.80       1045.21       381.56 o
 -13   3  11       5687.04       5377.84       498.51 o
 -11   3  11       4756.35       4315.09       458.14 o
  -9   3  11       3475.09       3337.62       426.85 o
  -7   3  11       6359.31       5987.64       436.32 o
  -5   3  11       1735.10       2150.33       266.81 o
  -3   3  11       2297.89       2878.00       332.30 o
  -1   3  11        713.44        876.62       305.03 o
   1   3  11        120.31        162.85       324.84 o
   3   3  11          7.76        488.95       377.44 o
   5   3  11         17.20       -249.74       377.45 o
   7   3  11          2.61        197.94       408.00 o
   9   3  11       1037.40       1296.37       484.16 o
  11   3  11       1046.26       1185.54       489.11 o
  13   3  11        243.06        532.18       548.52 o
  15   3  11        723.36        745.03       583.81 o
 -26   4  11       1275.64       1693.40       577.55 o
 -24   4  11       2031.23       2009.27       568.12 o
 -22   4  11         10.28        143.31       445.62 o
 -20   4  11        398.46        264.46       370.59 o
 -18   4  11        135.24         38.52       354.01 o
 -16   4  11       3102.68       3464.10       471.42 o
 -14   4  11      12129.21      12270.35       808.57 o
 -12   4  11       2287.61       2686.82       443.54 o
 -10   4  11        280.92        444.61       361.60 o
  -8   4  11        104.86        214.54       310.12 o
  -6   4  11       6025.97       6390.69       605.15 o
  -4   4  11       4707.35       4969.76       568.18 o
  -2   4  11        930.92       1782.45       497.80 o
   0   4  11        560.95        411.30       456.69 o
   2   4  11        294.85        188.52       455.59 o
   4   4  11        316.11        526.35       364.96 o
   6   4  11         88.69        474.80       400.99 o
   8   4  11        481.18        -59.75       407.39 o
  10   4  11       1222.57       1365.72       493.98 o
 -19   5  11       1760.59       1789.69       528.20 o
 -17   5  11        496.06        866.75       465.57 o
 -15   5  11        153.65        393.89       457.11 o
 -13   5  11        138.22        766.96       528.39 o
 -11   5  11       1896.30       1912.42       497.95 o
  -9   5  11       4952.33       4919.39       528.59 o
  -7   5  11        345.75        278.40       422.94 o
  -5   5  11        318.93        201.51       431.17 o
  -3   5  11          0.08        288.15       463.23 o
  -1   5  11       1723.62       1787.66       535.65 o
   1   5  11       3392.75       2741.64       572.59 o
   3   5  11         28.01        106.35       447.86 o
   5   5  11       1471.63       1174.16       562.40 o
 -34   0  12        244.31       1087.58       897.49 o
 -32   0  12       3303.09       3853.60       728.99 o
 -30   0  12       6815.49       7279.96       976.34 o
 -28   0  12        701.07       1117.00       549.70 o
 -26   0  12       2373.35       2282.69       585.42 o
 -24   0  12       1012.94        991.58       417.24 o
 -22   0  12       5616.95       6226.78       590.62 o
 -20   0  12       5369.68       5448.17       531.14 o
 -18   0  12       8442.71       8696.86       591.47 o
 -16   0  12      29803.78      29993.80       823.21 o
 -14   0  12      13086.39      13493.16       607.45 o
 -12   0  12       4220.30       4069.14       569.56 o
 -10   0  12       5747.46       7100.59       493.27 o
  -8   0  12      34296.73      37342.56       845.53 o
  -6   0  12     105508.82     109964.48      1575.28 o
  -4   0  12      21301.56      22598.18       736.86 o
  -2   0  12        760.48       1091.23       350.76 o
   0   0  12       4761.07       4956.49       501.93 o
   2   0  12      19745.83      18924.77       804.38 o
   4   0  12      23444.61      23464.31      1091.36 o
   6   0  12       3857.20       3744.12       685.89 o
   8   0  12        726.92        791.73       585.59 o
  10   0  12        327.54        166.31       583.00 o
  12   0  12       3628.44       3451.69       744.36 o
  14   0  12        313.99       -106.74       614.91 o
  16   0  12        495.06        908.17       648.51 o
  18   0  12        289.40        918.58       700.56 o
 -33   1  12         84.11       -201.37       478.28 o
 -31   1  12        348.02        395.86       414.08 o
 -29   1  12        378.38        714.74       410.95 o
 -27   1  12        252.80        421.23       342.77 o
 -25   1  12        363.90        697.12       354.34 o
 -23   1  12         47.90        250.31       286.27 o
 -21   1  12       1409.59       1499.67       314.58 o
 -19   1  12         70.71       -114.58       224.43 o
 -17   1  12        421.83        462.61       228.87 o
 -15   1  12       2248.19       2622.93       265.55 o
 -13   1  12       1344.44       1913.76       273.45 o
 -11   1  12         35.24        115.85       215.94 o
  -9   1  12         95.11        127.80       192.34 o
  -7   1  12       4618.83       4713.38       307.87 o
  -5   1  12       4641.82       4828.39       369.07 o
  -3   1  12         12.74        168.74       261.00 o
  -1   1  12         99.32         23.51       267.40 o
   1   1  12        922.81        934.59       308.48 o
   3   1  12       3792.99       3967.86       404.36 o
   5   1  12       2116.44       1852.34       376.95 o
   7   1  12        224.95        -56.64       366.13 o
   9   1  12        821.69       1130.14       423.04 o
  11   1  12        247.55        361.58       413.17 o
  13   1  12       1245.43        990.82       436.45 o
  15   1  12          0.09         40.07       415.84 o
  17   1  12          1.52        529.34       613.91 o
 -32   2  12       1583.98       1793.76       568.72 o
 -30   2  12       3263.81       3078.17       568.44 o
 -28   2  12        394.85        474.15       437.87 o
 -26   2  12          1.98       -142.67       391.35 o
 -24   2  12         36.04        371.69       402.01 o
 -22   2  12        442.72        303.25       392.58 o
 -20   2  12       2079.86       2522.96       468.98 o
 -18   2  12       1005.39        674.68       367.93 o
 -16   2  12      16000.28      16768.94       719.09 o
 -14   2  12       4212.62       4320.69       455.38 o
 -12   2  12       1049.10       1041.71       346.27 o
 -10   2  12       3252.29       3257.27       363.21 o
  -8   2  12      10693.58      10988.06       322.04 o
  -6   2  12      12422.18      12596.15       427.67 o
  -4   2  12      15451.23      15232.30       538.93 o
  -2   2  12       2019.04       2049.91       329.67 o
   0   2  12       4362.37       4335.67       381.92 o
   2   2  12       8400.23       8905.73       499.66 o
   4   2  12       5576.96       5386.65       452.43 o
   6   2  12        798.03        961.84       371.30 o
   8   2  12        369.75        319.19       356.02 o
  10   2  12        130.84       -168.21       510.51 o
  12   2  12        245.79        540.20       551.32 o
  14   2  12          0.79        -57.89       546.75 o
  16   2  12        231.28        450.58       588.22 o
 -31   3  12       1641.15       2179.47       710.24 o
 -29   3  12        424.36        263.51       421.13 o
 -27   3  12        205.92        206.97       388.18 o
 -25   3  12        143.91         66.53       374.37 o
 -23   3  12       1697.84       1426.93       432.60 o
 -21   3  12       1901.44       2192.75       453.72 o
 -19   3  12          1.48         42.65       354.88 o
 -17   3  12       9124.19       8936.65       630.71 o
 -15   3  12       5870.48       5537.78       534.84 o
 -13   3  12       1211.51        720.65       375.13 o
 -11   3  12       2293.26       2262.45       423.72 o
  -9   3  12       3388.88       3448.49       445.81 o
  -7   3  12      22036.63      22849.56       708.18 o
  -5   3  12      12107.69      12621.18       649.38 o
  -3   3  12          0.22        143.27       264.65 o
  -1   3  12       2244.27       2559.35       371.03 o
   1   3  12       2330.46       1979.01       446.43 o
   3   3  12       8562.83       9197.74       655.90 o
   5   3  12       2570.44       2644.25       494.22 o
   7   3  12        430.86        943.10       449.40 o
   9   3  12        651.69        738.72       457.16 o
  11   3  12         83.75       -241.62       494.92 o
  13   3  12        223.43         43.43       550.02 o
 -26   4  12        900.03        828.96       538.13 o
 -24   4  12        244.13        167.79       470.35 o
 -22   4  12        399.16        245.30       461.58 o
 -20   4  12         29.77        253.59       367.80 o
 -18   4  12         73.22        -31.89       374.52 o
 -16   4  12        111.71        150.40       368.20 o
 -14   4  12        303.25        590.51       386.92 o
 -12   4  12        572.51        482.19       388.49 o
 -10   4  12       3604.41       3761.17       490.05 o
  -8   4  12        820.03        765.56       340.81 o
  -6   4  12        611.51        286.12       431.38 o
  -4   4  12       1753.41       1626.75       539.98 o
  -2   4  12       3552.25       3857.75       608.61 o
   0   4  12       2287.56       2124.95       559.33 o
   2   4  12         95.27         55.03       444.40 o
   4   4  12         75.14        382.24       482.92 o
   6   4  12        702.76        898.42       529.70 o
   8   4  12        743.73       1033.79       453.93 o
 -19   5  12        111.48        331.47       531.29 o
 -17   5  12       1345.29       1954.87       552.88 o
 -15   5  12       2521.95       2724.14       569.02 o
 -13   5  12         10.41        355.90       435.28 o
 -11   5  12          5.79        356.57       388.01 o
  -9   5  12       2351.77       2413.73       545.76 o
  -7   5  12       4429.48       4061.94       599.49 o
  -5   5  12       2954.97       2501.10       592.37 o
  -3   5  12        101.46        100.43       473.38 o
  -1   5  12        205.75        -74.14       477.37 o
   1   5  12       1956.77        945.36       533.78 o
   3   5  12       2902.90       1499.97       753.78 o
 -33   1  13       1996.85       3250.11       657.27 o
 -31   1  13       1294.69       1276.24       535.47 o
 -29   1  13        154.26        209.37       393.98 o
 -27   1  13       1716.46       1690.86       392.43 o
 -25   1  13       8033.24       8716.72       583.21 o
 -23   1  13       8393.61       9336.66       563.50 o
 -21   1  13       7979.24       8017.45       461.38 o
 -19   1  13         29.15         62.53       239.19 o
 -17   1  13        228.06        113.42       226.13 o
 -15   1  13       6760.59       6520.78       365.97 o
 -13   1  13       6058.07       5679.62       402.00 o
 -11   1  13        279.12        256.94       191.56 o
  -9   1  13       7794.89       8381.49       384.05 o
  -7   1  13      18516.17      18788.43       589.02 o
  -5   1  13       1866.61       1940.29       329.25 o
  -3   1  13        260.25        344.03       286.07 o
  -1   1  13       6884.38       6918.32       459.88 o
   1   1  13      18803.08      18142.52       643.58 o
   3   1  13      17978.19      17777.12       664.22 o
   5   1  13       3667.97       3124.76       465.92 o
   7   1  13        828.81        686.46       404.41 o
   9   1  13       2850.69       3018.57       499.82 o
  11   1  13       1787.89       1999.98       481.86 o
  13   1  13       1459.90       1147.04       456.35 o
  15   1  13       1156.38        719.68       521.74 o
 -32   2  13       1499.05       1731.24       579.90 o
 -30   2  13        213.43        646.68       446.54 o
 -28   2  13        240.18         23.71       428.46 o
 -26   2  13        166.49        423.98       418.72 o
 -24   2  13       2746.62       3336.33       528.75 o
 -22   2  13       5330.12       5328.20       568.32 o
 -20   2  13        389.53        140.96       376.18 o
 -18   2  13       1498.91       2163.84       430.73 o
 -16   2  13        996.52       1006.95       386.02 o
 -14   2  13       6487.59       6863.94       545.78 o
 -12   2  13       4790.32       5021.84       487.78 o
 -10   2  13       1373.81       1626.11       387.59 o
  -8   2  13      12397.25      12189.54       428.54 o
  -6   2  13        794.96        846.05       281.86 o
  -4   2  13       1396.23       1236.34       314.47 o
  -2   2  13         79.45        333.27       291.45 o
   0   2  13       6063.32       5887.27       444.46 o
   2   2  13       6637.56       7047.36       525.82 o
   4   2  13        345.15        510.39       354.95 o
   6   2  13        498.68        671.23       366.02 o
   8   2  13        347.35         28.73       515.90 o
  10   2  13       1841.47       1950.48       622.75 o
  12   2  13        419.35        204.09       565.92 o
  14   2  13          0.41       -359.63       532.31 o
 -29   3  13        232.04        434.59       409.17 o
 -27   3  13        629.97       1386.99       465.87 o
 -25   3  13        523.74        758.63       430.29 o
 -23   3  13       2290.97       2802.59       497.86 o
 -21   3  13       2463.63       2273.51       469.88 o
 -19   3  13         35.42        -34.43       365.41 o
 -17   3  13        115.08         66.56       375.43 o
 -15   3  13       2431.07       2525.69       465.89 o
 -13   3  13         65.16        -45.17       366.35 o
 -11   3  13        191.50        -90.46       356.56 o
  -9   3  13        358.27        642.18       342.31 o
  -7   3  13       3595.52       3414.59       464.52 o
  -5   3  13       3568.78       3296.45       480.47 o
  -3   3  13        929.24       1109.86       324.41 o
  -1   3  13       3778.75       4125.14       427.94 o
   1   3  13       3218.75       3757.47       499.05 o
   3   3  13       3988.35       3492.77       522.48 o
   5   3  13       2314.07       2522.55       501.57 o
   7   3  13       1146.17       1465.34       492.43 o
   9   3  13       1546.90       1895.21       604.09 o
  11   3  13        777.90       1102.68       592.52 o
 -26   4  13        121.81        285.22       523.70 o
 -24   4  13        954.38        706.11       521.84 o
 -22   4  13       1258.97       1432.93       456.23 o
 -20   4  13        125.38        338.87       408.54 o
 -18   4  13        609.47        575.13       412.29 o
 -16   4  13        585.79        429.83       393.46 o
 -14   4  13        312.70        378.06       404.27 o
 -12   4  13        147.18       -268.34       361.79 o
 -10   4  13       1264.14       1550.76       388.58 o
  -8   4  13       1772.54       1459.90       461.98 o
  -6   4  13       2268.72       1495.21       546.55 o
  -4   4  13        127.84        -33.15       483.80 o
  -2   4  13       1117.47       1053.76       527.82 o
   0   4  13       3608.50       3532.26       627.87 o
   2   4  13       3314.81       3465.14       606.33 o
   4   4  13       2240.01       2006.25       584.14 o
   6   4  13        602.95        480.42       528.11 o
   8   4  13         82.27         16.45       774.39 o
 -17   5  13       2716.40       3161.12       608.66 o
 -15   5  13          0.43       -176.74       526.56 o
 -13   5  13       1755.10       1345.32       519.01 o
 -11   5  13        317.42        804.34       436.40 o
  -9   5  13       2522.41       2051.64       541.91 o
  -7   5  13        843.99        382.30       484.77 o
  -5   5  13        739.41        914.26       535.54 o
  -3   5  13       2937.54       3253.14       636.28 o
  -1   5  13          5.55        342.11       521.68 o
 -34   0  14        966.23       2260.40       848.56 o
 -32   0  14        285.13        424.49       653.25 o
 -30   0  14         83.91       -460.69       466.54 o
 -28   0  14         52.49        117.04       470.75 o
 -26   0  14       3453.79       4286.21       665.67 o
 -24   0  14      18272.54      16826.03       936.90 o
 -22   0  14      11986.85      11386.10       845.25 o
 -20   0  14         69.32        231.33       368.22 o
 -18   0  14       1975.22       2065.80       412.27 o
 -16   0  14      34619.70      32990.77       906.71 o
 -14   0  14      24008.48      23334.41       789.89 o
 -12   0  14       4242.53       4478.80       573.15 o
 -10   0  14        841.65        944.00       337.69 o
  -8   0  14         20.58        -68.39       352.73 o
  -6   0  14      15861.17      16547.75       754.54 o
  -4   0  14       3240.92       4398.33       501.63 o
  -2   0  14       5931.33       5648.50       618.76 o
   0   0  14      18289.99      18701.29      1073.24 o
   2   0  14       1563.88       1444.11       596.01 o
   4   0  14        658.95        456.05       563.02 o
   6   0  14        625.88       1301.49       616.99 o
   8   0  14       8255.45       9895.16       978.70 o
  10   0  14       8113.77       7618.05       936.64 o
  12   0  14       3120.98       3300.65       790.54 o
  14   0  14         30.45       -258.98       624.50 o
 -33   1  14        130.67        622.26       519.68 o
 -31   1  14         86.04        205.29       472.75 o
 -29   1  14          9.03         10.25       460.19 o
 -27   1  14        582.67        286.58       350.70 o
 -25   1  14       1031.13       1360.59       393.29 o
 -23   1  14       1032.97        759.78       348.60 o
 -21   1  14        338.31        286.80       309.52 o
 -19   1  14         80.53         18.47       273.83 o
 -17   1  14       2268.89       2510.39       298.85 o
 -15   1  14      12008.87      12101.04       524.88 o
 -13   1  14         15.12       -242.04       242.04 o
 -11   1  14        361.99        436.60       254.16 o
  -9   1  14        793.42        821.49       270.01 o
  -7   1  14       2337.16       2078.92       345.81 o
  -5   1  14        901.66        877.60       323.35 o
  -3   1  14        934.10       1037.27       330.57 o
  -1   1  14       1009.87        901.21       343.03 o
   1   1  14        228.49        426.25       328.41 o
   3   1  14         38.56        -79.58       364.09 o
   5   1  14         30.66       -142.93       380.74 o
   7   1  14         10.98        -77.04       394.06 o
   9   1  14         11.75       -175.20       392.94 o
  11   1  14         28.12        417.91       428.55 o
  13   1  14        160.37        875.94       502.94 o
 -32   2  14        122.69         21.54       489.89 o
 -30   2  14          6.25       -149.61       408.16 o
 -28   2  14        288.03         70.90       419.26 o
 -26   2  14       2035.78       1709.63       483.63 o
 -24   2  14       3967.02       4282.58       570.06 o
 -22   2  14       1431.77       1153.13       432.33 o
 -20   2  14         22.71         -2.02       380.51 o
 -18   2  14       8386.52       8006.26       616.47 o
 -16   2  14      11429.50      10080.17       649.10 o
 -14   2  14       4156.54       3772.12       477.48 o
 -12   2  14       1515.16       1557.09       419.32 o
 -10   2  14        716.29        723.65       368.47 o
  -8   2  14         30.67        155.07       270.15 o
  -6   2  14       4637.56       4590.30       440.94 o
  -4   2  14        277.12        164.08       322.96 o
  -2   2  14       4124.42       4359.53       474.48 o
   0   2  14       4152.83       4769.91       473.40 o
   2   2  14       4088.93       4306.39       479.35 o
   4   2  14        575.26        301.76       359.29 o
   6   2  14       2289.72       1968.88       489.68 o
   8   2  14       3863.12       4188.33       686.63 o
  10   2  14       2555.03       2602.58       663.01 o
  12   2  14       1692.40       1548.22       646.38 o
 -29   3  14        832.72       1148.64       477.19 o
 -27   3  14         90.84        157.04       423.39 o
 -25   3  14       5059.85       4465.29       569.29 o
 -23   3  14       4759.68       4780.30       582.98 o
 -21   3  14         76.72         14.79       383.96 o
 -19   3  14       1757.76       1555.61       441.41 o
 -17   3  14       1794.92       1716.57       449.29 o
 -15   3  14       7745.53       7153.89       599.67 o
 -13   3  14       4952.53       5293.88       539.02 o
 -11   3  14        992.81       1159.68       418.00 o
  -9   3  14       2502.75       2107.19       398.51 o
  -7   3  14        185.80        153.27       388.24 o
  -5   3  14       4039.97       4226.43       531.58 o
  -3   3  14        260.49        288.16       389.51 o
  -1   3  14       4398.81       4393.35       536.96 o
   1   3  14       4030.80       4120.23       514.44 o
   3   3  14        121.49        -58.48       388.86 o
   5   3  14        130.41       -181.58       393.62 o
   7   3  14        951.43       1609.77       574.52 o
   9   3  14       3631.67       3363.33       687.81 o
 -26   4  14          4.98        163.70       512.34 o
 -24   4  14        240.90        584.84       526.73 o
 -22   4  14        988.59        852.76       436.11 o
 -20   4  14       2038.22       1803.79       482.56 o
 -18   4  14       1438.12       1532.29       461.60 o
 -16   4  14         59.49       -153.61       393.60 o
 -14   4  14         15.38       -282.18       388.22 o
 -12   4  14       2593.55       2642.30       515.91 o
 -10   4  14       2338.21       2149.83       424.25 o
  -8   4  14         57.95         53.27       445.85 o
  -6   4  14          1.45        -75.16       483.01 o
  -4   4  14        300.76        400.15       517.60 o
  -2   4  14         57.33        178.80       515.69 o
   0   4  14         34.50        -70.52       511.66 o
   2   4  14          2.65         31.76       502.70 o
   4   4  14        272.54        257.51       537.34 o
   6   4  14        814.89        810.10       615.63 o
 -17   5  14        983.35       1099.62       636.87 o
 -15   5  14       2194.56       2145.76       557.55 o
 -13   5  14       1595.19       1058.25       461.25 o
 -11   5  14          9.15        334.82       485.91 o
  -9   5  14        962.66        727.30       512.71 o
  -7   5  14         16.70        445.97       546.77 o
  -5   5  14        976.83        724.48       563.80 o
  -3   5  14         21.62        599.03       556.70 o
 -33   1  15       1881.19       2255.82       616.71 o
 -31   1  15       2255.55       2258.12       580.57 o
 -29   1  15        315.11        348.33       492.06 o
 -27   1  15        717.26        709.32       432.88 o
 -25   1  15       2152.78       2015.84       489.46 o
 -23   1  15        113.75         29.07       316.25 o
 -21   1  15         75.51        452.36       316.36 o
 -19   1  15       6110.15       6077.28       488.40 o
 -17   1  15      10100.39      10657.65       598.09 o
 -15   1  15      11472.50      12229.54       643.64 o
 -13   1  15       7947.60       8595.30       476.29 o
 -11   1  15        358.94        633.32       273.32 o
  -9   1  15       7582.09       8283.50       515.80 o
  -7   1  15      16609.64      17533.63       654.22 o
  -5   1  15       4980.66       5376.30       449.59 o
  -3   1  15        342.02        173.35       329.89 o
  -1   1  15          1.51       -224.52       309.73 o
   1   1  15         81.39        398.18       383.65 o
   3   1  15        541.93        612.84       404.20 o
   5   1  15        219.66        302.37       407.13 o
   7   1  15       1421.68       1757.79       473.85 o
   9   1  15       2293.51       2026.20       497.43 o
  11   1  15        782.44        746.03       516.87 o
 -32   2  15       1035.56       1364.50       577.71 o
 -30   2  15        446.19       1263.18       474.81 o
 -28   2  15        237.69        427.73       443.42 o
 -26   2  15        894.88        808.76       451.51 o
 -24   2  15          7.69        251.31       408.71 o
 -22   2  15       2433.62       2432.67       487.93 o
 -20   2  15        162.38        -33.39       384.17 o
 -18   2  15       5348.04       4557.30       532.06 o
 -16   2  15       3818.33       3471.81       497.19 o
 -14   2  15          8.71        -86.38       362.53 o
 -12   2  15        194.64        374.80       388.62 o
 -10   2  15          0.81       -212.04       315.43 o
  -8   2  15       6107.82       5920.10       474.73 o
  -6   2  15       4605.39       4910.35       477.37 o
  -4   2  15          3.42       -120.83       325.22 o
  -2   2  15       2360.60       2810.70       421.70 o
   0   2  15        117.38          8.85       344.44 o
   2   2  15        552.74       1236.28       390.12 o
   4   2  15        732.99        391.03       426.61 o
   6   2  15        331.72        791.71       556.72 o
   8   2  15       1665.80       1516.61       618.88 o
  10   2  15        610.29        463.85       597.27 o
 -29   3  15          9.81        223.39       437.62 o
 -27   3  15          2.68        273.67       425.03 o
 -25   3  15         76.75        119.33       432.59 o
 -23   3  15        430.29        626.20       428.54 o
 -21   3  15       1271.28        925.70       439.48 o
 -19   3  15       1837.99       1140.13       446.58 o
 -17   3  15        457.31        360.88       415.17 o
 -15   3  15       4079.91       4565.54       550.82 o
 -13   3  15       3363.15       3782.15       523.75 o
 -11   3  15       2063.93       2246.13       412.80 o
  -9   3  15       4554.89       4351.43       530.19 o
  -7   3  15       3115.01       3023.95       521.51 o
  -5   3  15         95.47        123.59       403.96 o
  -3   3  15       1445.33       1447.10       456.22 o
  -1   3  15        694.43       1289.83       518.69 o
   1   3  15        101.23        306.35       510.68 o
   3   3  15         14.93        185.90       392.49 o
   5   3  15        229.89        508.58       490.26 o
   7   3  15         26.15        177.87       525.79 o
 -24   4  15         10.61        116.98       429.55 o
 -22   4  15         82.99        -66.41       426.87 o
 -20   4  15         62.24         29.53       428.91 o
 -18   4  15       2731.70       2639.07       527.43 o
 -16   4  15       5510.87       6141.91       626.61 o
 -14   4  15       2297.03       2922.25       520.30 o
 -12   4  15        315.79        453.43       379.32 o
 -10   4  15        262.65        175.40       479.47 o
  -8   4  15       4455.17       3800.48       677.18 o
  -6   4  15       4150.03       3692.58       670.00 o
  -4   4  15        121.68         84.74       534.35 o
  -2   4  15         74.32        614.79       552.76 o
   0   4  15        314.66        351.90       518.78 o
   2   4  15        511.11        539.06       557.43 o
 -13   5  15       2802.21       2077.52       814.71 o
 -11   5  15        961.69        925.93       545.63 o
  -9   5  15          3.83        294.01       560.68 o
 -34   0  16       5733.03       7335.30      1764.85 o
 -32   0  16       5007.29       6263.69      1009.88 o
 -30   0  16       1911.64       3921.13       864.44 o
 -28   0  16         14.55       -506.60       578.04 o
 -26   0  16       1780.67       1410.16       487.98 o
 -24   0  16      15625.80      13802.29       937.27 o
 -22   0  16       4299.88       5101.90       574.69 o
 -20   0  16       1276.53       1211.97       431.60 o
 -18   0  16       8703.17       8815.17       668.36 o
 -16   0  16       2341.27       3000.92       497.07 o
 -14   0  16       5414.56       5473.16       674.83 o
 -12   0  16       4789.84       4660.92       523.84 o
 -10   0  16      37201.20      35417.20      1191.81 o
  -8   0  16      30404.84      30289.93      1172.49 o
  -6   0  16       4762.43       5176.96       727.99 o
  -4   0  16       1014.05        970.03       556.53 o
  -2   0  16        755.98       1023.28       590.63 o
   0   0  16       8001.63       7302.60       851.40 o
   2   0  16       9936.43      10073.06       964.85 o
   4   0  16         19.11       -408.90       549.66 o
   6   0  16        593.89        635.79       627.53 o
   8   0  16          3.16       -296.77       617.51 o
  10   0  16        363.12         27.91       826.90 o
 -33   1  16        233.60        -81.74       480.94 o
 -31   1  16        363.19        478.12       519.20 o
 -29   1  16          0.54        223.52       463.73 o
 -27   1  16         12.30       -373.69       373.69 o
 -25   1  16        435.97        523.88       411.65 o
 -23   1  16        615.17        591.17       408.19 o
 -21   1  16        143.60        154.82       374.12 o
 -19   1  16        143.83        -92.82       291.66 o
 -17   1  16         26.37        137.65       334.89 o
 -15   1  16        490.80        352.77       343.12 o
 -13   1  16        203.94        261.39       300.82 o
 -11   1  16        100.47         34.77       284.66 o
  -9   1  16        779.29        684.31       344.81 o
  -7   1  16         64.18        491.56       340.28 o
  -5   1  16         17.54       -171.82       316.67 o
  -3   1  16         29.93        -78.23       324.83 o
  -1   1  16        225.95        329.60       386.19 o
   1   1  16        126.48        332.51       403.90 o
   3   1  16        213.42         82.07       401.14 o
   5   1  16        581.79        659.33       432.23 o
   7   1  16        302.11        -26.70       415.50 o
   9   1  16         23.74        -88.86       474.32 o
  11   1  16         31.94        208.09       503.99 o
 -32   2  16       1952.74       1760.15       595.43 o
 -30   2  16        424.74        378.29       455.40 o
 -28   2  16        215.04        795.43       455.88 o
 -26   2  16        382.38        553.59       441.02 o
 -24   2  16       2337.22       2702.05       520.71 o
 -22   2  16       1239.29       1212.38       451.25 o
 -20   2  16         34.58        212.71       398.08 o
 -18   2  16       1584.32       1824.18       464.84 o
 -16   2  16       4387.53       4563.20       582.13 o
 -14   2  16          2.38       -103.55       382.47 o
 -12   2  16       1518.06       2126.76       402.61 o
 -10   2  16       7023.98       6858.18       653.39 o
  -8   2  16       8088.29       8130.00       685.40 o
  -6   2  16       4059.40       3756.83       448.44 o
  -4   2  16       4962.62       4833.10       514.10 o
  -2   2  16       1013.32       1085.64       384.82 o
   0   2  16       5294.20       4768.95       508.42 o
   2   2  16       3338.92       3506.37       535.00 o
   4   2  16        935.66        884.98       464.47 o
   6   2  16         60.55       -521.75       521.75 o
   8   2  16         31.66       -171.03       556.90 o
 -29   3  16          0.94        236.89       451.24 o
 -27   3  16         31.67       -121.84       420.51 o
 -25   3  16        807.34       1069.13       480.94 o
 -23   3  16       2749.04       2347.13       520.32 o
 -21   3  16          1.50        231.79       428.13 o
 -19   3  16       2934.13       3234.35       554.25 o
 -17   3  16       2969.28       2834.09       520.58 o
 -15   3  16        598.37        487.64       424.07 o
 -13   3  16       1752.25       1938.90       476.11 o
 -11   3  16       2264.15       2214.13       425.35 o
  -9   3  16      12476.93      12229.69       798.76 o
  -7   3  16       4477.34       4761.19       590.84 o
  -5   3  16         99.49         58.30       414.57 o
  -3   3  16        175.80        245.84       536.86 o
  -1   3  16       1453.40       1804.71       570.79 o
   1   3  16       5869.37       5254.29       724.18 o
   3   3  16        339.97        177.73       618.25 o
   5   3  16        191.80        306.10       690.34 o
 -24   4  16         91.42        384.52       445.23 o
 -22   4  16          9.48       -398.79       424.38 o
 -20   4  16         17.23        136.09       446.55 o
 -18   4  16        123.17         26.85       444.13 o
 -16   4  16         75.71       -100.99       422.04 o
 -14   4  16        266.10        398.27       450.94 o
 -12   4  16        360.54         96.94       410.04 o
 -10   4  16       1007.27        659.38       515.42 o
  -8   4  16         61.70        514.85       551.24 o
  -6   4  16        884.33        807.94       578.53 o
  -4   4  16       1884.84       1015.39       607.09 o
  -2   4  16        484.45        410.99       570.30 o
   0   4  16          7.13        474.89       548.00 o
 -33   1  17       1276.42       1599.54       582.56 o
 -31   1  17       1241.20        630.56       487.35 o
 -29   1  17       1838.39       1693.17       540.41 o
 -27   1  17       6503.43       6010.48       632.79 o
 -25   1  17       9016.53       9999.53       735.50 o
 -23   1  17       2893.21       3673.28       523.82 o
 -21   1  17       1324.05       1149.13       433.62 o
 -19   1  17        476.62        238.30       401.65 o
 -17   1  17       5476.54       4998.86       535.97 o
 -15   1  17       8866.38       8553.09       499.64 o
 -13   1  17        422.60        223.02       306.49 o
 -11   1  17       5909.92       6052.18       503.31 o
  -9   1  17        269.15        200.70       337.90 o
  -7   1  17        431.29        327.11       332.26 o
  -5   1  17        192.07        -10.29       374.02 o
  -3   1  17       2708.57       2631.48       477.45 o
  -1   1  17       9278.12       9744.09       663.38 o
   1   1  17       5400.74       5378.86       582.07 o
   3   1  17        877.78       1166.43       432.88 o
   5   1  17        542.63        322.61       429.84 o
   7   1  17        747.77        343.35       497.17 o
   9   1  17       1603.13       1705.09       570.25 o
 -30   2  17        109.89        -92.52       434.82 o
 -28   2  17        118.81       -139.10       427.99 o
 -26   2  17       2493.82       2702.62       540.67 o
 -24   2  17       3761.77       3689.35       563.72 o
 -22   2  17        367.50        246.61       415.93 o
 -20   2  17        940.76        989.35       445.24 o
 -18   2  17        236.24        172.01       410.94 o
 -16   2  17       3680.63       3854.96       536.47 o
 -14   2  17       3740.61       3505.81       514.41 o
 -12   2  17       1323.61       1040.72       390.38 o
 -10   2  17       3035.09       3057.50       549.08 o
  -8   2  17        354.06        228.39       431.35 o
  -6   2  17        186.59        -80.03       399.80 o
  -4   2  17          9.92        385.52       337.38 o
  -2   2  17       1066.48       1207.99       384.64 o
   0   2  17       3001.04       2159.68       503.07 o
   2   2  17        245.80        320.90       434.85 o
   4   2  17         13.12        502.37       560.95 o
   6   2  17         38.16        -34.36       558.17 o
 -27   3  17       1494.46       1806.93       527.83 o
 -25   3  17       1697.79       1526.25       501.08 o
 -23   3  17       1570.23       1385.67       495.06 o
 -21   3  17       1627.11       1474.00       498.03 o
 -19   3  17       1125.90        867.63       456.53 o
 -17   3  17        327.51        636.85       445.95 o
 -15   3  17        787.06        538.99       429.59 o
 -13   3  17         31.23         31.43       364.98 o
 -11   3  17         45.68         60.81       437.17 o
  -9   3  17        503.90        821.36       449.29 o
  -7   3  17       1078.35        965.58       458.65 o
  -5   3  17        315.93         43.18       428.98 o
  -3   3  17        175.59        -95.99       472.25 o
  -1   3  17       2674.73       2156.06       599.50 o
   1   3  17       1159.05       1438.12       724.35 o
   3   3  17        901.75        743.65       706.04 o
 -22   4  17        110.00        274.18       468.99 o
 -20   4  17         31.63       -110.72       454.35 o
 -18   4  17        766.93        955.52       489.53 o
 -16   4  17       1636.90       1581.87       508.39 o
 -14   4  17        159.58        375.50       396.10 o
 -12   4  17        113.13        269.97       520.73 o
 -10   4  17        653.41       1008.54       607.92 o
  -8   4  17        160.27       -208.56       544.65 o
  -6   4  17         20.10       -108.74       546.10 o
  -4   4  17         60.77       -114.93       556.28 o
  -2   4  17       1393.16       1224.75       595.53 o
 -32   0  18        378.53        695.96      1143.73 o
 -30   0  18         34.43        190.00      1112.96 o
 -28   0  18       4485.28       4622.73       900.03 o
 -26   0  18      11305.39      10993.63      1118.28 o
 -24   0  18       4774.36       4775.65       869.65 o
 -22   0  18        541.70        868.90       534.26 o
 -20   0  18       1312.77       1656.27       575.07 o
 -18   0  18      18377.76      18502.90      1032.94 o
 -16   0  18      12969.03      12790.45      1267.53 o
 -14   0  18        481.68        611.01       696.81 o
 -12   0  18       1358.99       1612.97       604.31 o
 -10   0  18       1200.26       1393.99       573.69 o
  -8   0  18       1061.71       1263.59       593.68 o
  -6   0  18       2501.51       3013.61       697.17 o
  -4   0  18       2673.84       2791.04       698.38 o
  -2   0  18       5520.43       5966.78       839.62 o
   0   0  18        339.63        211.13       589.62 o
   2   0  18         46.78        128.19       609.57 o
   4   0  18       1525.91       1424.97       707.70 o
   6   0  18       3686.73       3734.42       824.82 o
 -33   1  18          0.56       -313.89       574.87 o
 -31   1  18        129.47         65.08       473.32 o
 -29   1  18        281.40         62.00       450.21 o
 -27   1  18        336.18        556.51       417.76 o
 -25   1  18        222.07        256.00       415.36 o
 -23   1  18        336.34        155.71       397.98 o
 -21   1  18        247.34        145.03       403.13 o
 -19   1  18       1372.75       1339.92       429.49 o
 -17   1  18       2880.12       2835.09       492.93 o
 -15   1  18         40.90         55.16       316.96 o
 -13   1  18       1699.92       1452.36       380.14 o
 -11   1  18         81.82         33.73       336.24 o
  -9   1  18         96.93        -45.77       340.34 o
  -7   1  18       1490.70       1410.32       432.54 o
  -5   1  18         16.80       -120.62       372.42 o
  -3   1  18        629.75        579.21       413.86 o
  -1   1  18       2059.70       2142.29       475.55 o
   1   1  18          3.08       -320.66       392.75 o
   3   1  18         72.06        308.72       448.44 o
   5   1  18         22.12        -69.95       477.59 o
   7   1  18        267.57       -251.85       482.68 o
 -30   2  18        117.00       -305.84       414.00 o
 -28   2  18       2852.38       2108.36       533.07 o
 -26   2  18       4564.80       4204.23       594.03 o
 -24   2  18       3194.09       3247.78       567.81 o
 -22   2  18       2431.20       1944.22       513.46 o
 -20   2  18       3076.37       2971.57       543.60 o
 -18   2  18      10933.59      10670.73       746.96 o
 -16   2  18       9681.84       8722.21       682.80 o
 -14   2  18       1926.61       1620.49       419.72 o
 -12   2  18        659.76        677.26       462.97 o
 -10   2  18        906.61        881.70       472.80 o
  -8   2  18       2806.65       2447.35       539.40 o
  -6   2  18       2351.75       2058.86       479.91 o
  -4   2  18        122.20       -151.58       452.59 o
  -2   2  18       1383.57       1218.62       454.28 o
   0   2  18         23.20       -129.13       395.63 o
   2   2  18        169.71        511.87       543.69 o
   4   2  18        201.70        537.97       573.38 o
 -27   3  18       5029.54       4493.74       642.96 o
 -25   3  18       1992.96       1502.01       592.62 o
 -23   3  18         26.71        326.75       468.40 o
 -21   3  18          6.79        356.86       461.77 o
 -19   3  18       2848.26       2648.87       560.76 o
 -17   3  18       8081.84       9215.74       744.62 o
 -15   3  18       2247.68       1792.10       448.91 o
 -13   3  18         19.93        119.19       413.04 o
 -11   3  18        110.25         72.15       442.09 o
  -9   3  18       1653.02       1391.38       517.51 o
  -7   3  18       2494.82       3033.28       578.00 o
  -5   3  18        165.45        370.08       559.35 o
  -3   3  18       2185.08       2079.74       599.04 o
  -1   3  18        633.32        -35.53       662.04 o
   1   3  18         54.72       -343.47       658.75 o
 -20   4  18        360.01        974.51       517.57 o
 -18   4  18        126.13        384.79       470.89 o
 -16   4  18        396.04        496.38       425.66 o
 -14   4  18        596.80        600.89       501.90 o
 -12   4  18       2288.64       1645.21       661.34 o
 -10   4  18        385.42        739.69       612.75 o
  -8   4  18         80.31         97.80       585.72 o
  -6   4  18         12.91        267.97       593.99 o
 -31   1  19         23.87       -141.84       588.32 o
 -29   1  19       1285.37       2003.84       693.53 o
 -27   1  19        718.48        654.50       469.71 o
 -25   1  19         20.71       -252.81       361.46 o
 -23   1  19        116.74        -58.67       374.18 o
 -21   1  19       3510.85       2988.11       504.72 o
 -19   1  19      12624.80      12130.77      1064.69 o
 -17   1  19       7540.92       7859.42       654.36 o
 -15   1  19       4681.56       3491.26       482.49 o
 -13   1  19       3057.07       2598.54       551.26 o
 -11   1  19       2666.84       2591.67       487.16 o
  -9   1  19      13011.74      12971.82       699.22 o
  -7   1  19       8481.19       8195.63       621.08 o
  -5   1  19        245.21         81.48       388.93 o
  -3   1  19        295.03        441.84       412.69 o
  -1   1  19        644.57        926.17       478.02 o
   1   1  19        174.87        286.89       484.30 o
   3   1  19        144.80        -58.07       472.60 o
   5   1  19        179.47        493.93       507.57 o
 -30   2  19        260.40       -252.73       441.05 o
 -28   2  19        754.36        664.55       479.17 o
 -26   2  19         33.69          0.64       443.67 o
 -24   2  19        171.19        -41.56       444.55 o
 -22   2  19        130.44       -349.71       417.73 o
 -20   2  19       3492.29       2882.91       542.74 o
 -18   2  19       2704.69       3096.92       535.55 o
 -16   2  19        283.38        315.02       375.70 o
 -14   2  19         34.28        211.94       462.13 o
 -12   2  19        434.74        264.66       478.87 o
 -10   2  19       3924.00       3615.05       595.18 o
  -8   2  19       4532.12       4111.33       611.62 o
  -6   2  19        167.51       -393.76       469.40 o
  -4   2  19        720.24        148.64       513.49 o
  -2   2  19        150.22        291.57       523.66 o
   0   2  19       1316.75       1725.28       604.09 o
   2   2  19         53.54        125.51       534.52 o
 -25   3  19        224.26        337.51       474.31 o
 -23   3  19        156.12        559.56       493.17 o
 -21   3  19       1043.74        950.24       511.23 o
 -19   3  19       3164.54       2589.31       565.68 o
 -17   3  19       1528.78       1184.58       488.98 o
 -15   3  19       1192.99        889.26       422.13 o
 -13   3  19       2687.83       2665.99       596.65 o
 -11   3  19       2674.94       2760.35       585.86 o
  -9   3  19       2174.89       2192.96       555.28 o
  -7   3  19       1490.12       1273.89       631.99 o
  -5   3  19        398.75        496.06       539.39 o
  -3   3  19        868.31        648.71       719.27 o
  -1   3  19        262.05         90.38       699.35 o
 -14   4  19        412.47        612.31       627.40 o
 -12   4  19       1089.87       1682.70      1162.89 o
 -30   0  20         18.23       -105.27      1115.86 o
 -28   0  20        234.20         68.22      1149.07 o
 -26   0  20       3400.42       2439.66      1327.26 o
 -24   0  20        829.21        847.06      1193.98 o
 -22   0  20       2117.42       2177.98       740.72 o
 -20   0  20       8614.79       7818.22      1109.18 o
 -18   0  20       1053.18       1071.61       784.92 o
 -16   0  20        437.19        255.70       686.10 o
 -14   0  20         86.41         39.14       542.47 o
 -12   0  20      18372.49      19319.35      1153.88 o
 -10   0  20      34975.47      32452.91      1389.36 o
  -8   0  20       1545.70       1326.12       654.32 o
  -6   0  20        127.68        -36.50       601.90 o
  -4   0  20       3062.04       3710.36       796.77 o
  -2   0  20       9297.00      10388.82      1090.78 o
   0   0  20       6803.32       6018.45       921.32 o
   2   0  20       1874.56       1361.36       731.06 o
 -31   1  20         67.56       -518.08       568.24 o
 -29   1  20        251.54        574.66       627.36 o
 -27   1  20        138.63       -254.51       580.67 o
 -25   1  20         70.45        140.42       484.16 o
 -23   1  20         19.49        676.87       515.83 o
 -21   1  20        336.99        295.82       501.03 o
 -19   1  20        440.56        621.03       519.83 o
 -17   1  20        296.97        168.24       562.28 o
 -15   1  20        156.72         39.53       572.98 o
 -13   1  20        617.27        946.70       613.82 o
 -11   1  20       1243.65       1320.95       560.21 o
  -9   1  20        120.92        218.46       427.99 o
  -7   1  20         41.20       -189.24       421.60 o
  -5   1  20       1367.63       1715.98       522.06 o
  -3   1  20        661.25        820.71       500.61 o
  -1   1  20        244.78        519.75       496.70 o
   1   1  20         54.50       -189.43       479.56 o
 -28   2  20       1548.28       1268.21       514.89 o
 -26   2  20        942.36        980.38       492.31 o
 -24   2  20        833.09       1225.23       498.50 o
 -22   2  20        293.44        -24.11       411.86 o
 -20   2  20        463.07        755.61       452.04 o
 -18   2  20         13.22        241.70       420.60 o
 -16   2  20        465.43        257.57       406.75 o
 -14   2  20       1199.08        922.26       500.50 o
 -12   2  20       3316.97       2558.29       558.23 o
 -10   2  20       4231.12       4274.12       771.76 o
  -8   2  20       1536.29       1668.74       595.11 o
  -6   2  20        612.36        169.68       538.69 o
  -4   2  20       3592.27       3468.31       686.52 o
  -2   2  20       1958.64       1432.59       597.41 o
   0   2  20       1960.85       1574.67       808.42 o
 -23   3  20        110.96        124.73       492.99 o
 -21   3  20       2507.94       2414.78       584.17 o
 -19   3  20       1411.66       1558.79       529.08 o
 -17   3  20        189.88       -212.68       390.49 o
 -15   3  20        623.87        487.42       518.62 o
 -13   3  20        872.42       1079.31       542.13 o
 -11   3  20       5359.96       5263.51       701.20 o
  -9   3  20       3022.72       2815.97       590.29 o
  -7   3  20          0.41         37.71       674.15 o
  -5   3  20         12.21        620.60       701.46 o
 -29   1  21       2497.30       2682.58       779.11 o
 -27   1  21       3673.25       4090.46       823.25 o
 -25   1  21       2464.99       1993.70       596.35 o
 -23   1  21        351.56        173.33       653.86 o
 -21   1  21        700.24         -8.13       501.48 o
 -19   1  21       1722.32       2056.15       706.19 o
 -17   1  21       1024.41        754.55       583.70 o
 -15   1  21          8.81       -617.73       643.51 o
 -13   1  21       2105.84       2744.60       703.82 o
 -11   1  21        752.49         82.23       524.65 o
  -9   1  21         21.68        -49.85       524.23 o
  -7   1  21       2036.93       1852.87       517.14 o
  -5   1  21       2530.82       1931.30       528.86 o
  -3   1  21       3579.41       3719.65       621.15 o
  -1   1  21       3979.09       3667.13       631.88 o
 -26   2  21        886.71       1145.94       499.17 o
 -24   2  21          0.28       -303.31       415.34 o
 -22   2  21        563.26       1209.40       485.93 o
 -20   2  21         85.35       -309.33       407.95 o
 -18   2  21       1310.84       1150.88       448.23 o
 -16   2  21        385.14        288.78       501.55 o
 -14   2  21        686.60         71.15       593.60 o
 -12   2  21       1434.02       2099.32       671.03 o
 -10   2  21        281.38        502.58       590.53 o
  -8   2  21         35.63        167.25       550.77 o
  -6   2  21         32.87       -511.14       511.14 o
  -4   2  21        564.23        470.10       583.92 o
 -21   3  21        963.69        374.68       483.85 o
 -19   3  21         53.74       -175.55       401.86 o
 -17   3  21          6.42        294.58       520.22 o
 -15   3  21        498.28        -64.60       501.82 o
 -13   3  21          4.83        171.49       490.64 o
 -11   3  21        217.63        426.28       495.96 o
  -9   3  21        135.78         30.48       792.00 o
 -28   0  22       7065.89       7293.67      1834.56 o
 -26   0  22       2868.67       1907.23      1281.83 o
 -24   0  22         18.76       -455.73       970.44 o
 -22   0  22       2316.00        954.12      1206.87 o
 -20   0  22       9904.48       9639.90      1810.91 o
 -18   0  22       9457.29       9629.06      1839.98 o
 -16   0  22       1585.30       1464.44       624.57 o
 -14   0  22         31.07        144.40       579.54 o
 -12   0  22       1634.61       1563.43       652.60 o
 -10   0  22       2194.30       1832.57       716.21 o
  -8   0  22        465.10        484.36       650.28 o
  -6   0  22        267.15        191.76       631.46 o
  -4   0  22       2385.90       2250.22       754.18 o
 -27   1  22         27.88         58.91       606.54 o
 -25   1  22        229.37        276.94       627.09 o
 -23   1  22         22.88        298.44       510.94 o
 -21   1  22       1058.79       1178.52       806.39 o
 -19   1  22        755.33       1131.04       651.17 o
 -17   1  22        418.45        263.08       632.85 o
 -15   1  22          1.14        103.45       618.64 o
 -13   1  22         49.45       -154.55       499.08 o
 -11   1  22         22.23        333.20       554.53 o
  -9   1  22        651.14       -492.63       531.63 o
  -7   1  22        704.10        704.14       588.15 o
  -5   1  22        348.32        366.55       596.88 o
 -24   2  22        338.71        128.61       548.93 o
 -22   2  22       1071.68       1197.20       623.91 o
 -20   2  22       2757.54       2321.16       633.66 o
 -18   2  22       4874.70       4281.55       832.12 o
 -16   2  22       1084.24        896.87       652.33 o
 -14   2  22         48.81        281.65       593.00 o
 -12   2  22        172.87        802.33       640.54 o
 -10   2  22        578.66        622.02       570.85 o
  -8   2  22        113.16       -259.62       541.18 o
 -25   1  23         56.69        335.52       608.96 o
 -23   1  23       3152.03       2769.04       770.28 o
 -21   1  23       4442.36       4509.44       865.47 o
 -19   1  23       3416.03       3388.34       795.45 o
 -17   1  23        744.51        803.23       654.96 o
 -15   1  23       1429.83       1069.68       569.73 o
 -13   1  23       4415.19       4809.99       746.57 o
 -11   1  23       4331.33       4066.94       740.66 o
  -9   1  23       2903.63       2622.88       683.40 o
 -20   2  23       1894.91       1982.19       736.78 o
 -18   2  23        444.96        546.87       669.88 o
 -16   2  23         37.00       -571.39       571.39 o
 -14   2  23        189.66        212.90       612.11 o
 -22   0  24        299.49        983.17      1187.85 o
 -20   0  24        178.20       1271.35      1171.19 o
 -18   0  24        561.61        503.48      1060.98 o
 -16   0  24        634.98       1349.67      1159.91 o
 -14   0  24       4655.06       4068.21      1477.60 o
 -12   0  24       5379.91       3151.05      1353.44 o
 -21   1  24         43.75       -596.56      1022.65 o
 -19   1  24         47.70       -243.30       612.44 o
 -17   1  24         38.72        253.43       575.12 o
 -15   1  24        322.43        368.72       591.97 o
                                                
